# Supplementary material for: SETD5 haploinsufficiency affects mitochondrial compartment in neural cells
Source: Mol Autism. 2023 Jun 1;14:20. doi: 10.1186/s13229-023-00550-9 (PMC10233863; doi:10.1186/s13229-023-00550-9)
Supplement: Supplementary file 1 — Additional file 1: Table S1. RNA-seq normalized counts, functional enrichment data for High & Low Oxygen condition. [file 13229_2023_550_MOESM1_ESM.xlsx]

## Sheet: DESeq2_results_highO2
ensembl_gene_id	external_gene_name	NSC_wt_1	NSC_wt_2	NSC_wt_3	NSC_het_1	NSC_het_2	NSC_het_3	baseMean	log2FoldChange	lfcSE	stat	pvalue	padj
ENSMUSG00000000001	Gnai3	1278.68	1339.41	1304.31	1442.12	1390.92	1406.85	1360.38	0.112095	0.0475035	2.35972	0.0182889	0.0411541
ENSMUSG00000000003	Pbsn	0	0	0	0	0	0	0	NA	NA	NA	NA	NA
ENSMUSG00000000028	Cdc45	170.822	201.036	186.331	127.526	113.131	88.1514	147.833	-0.750822	0.1522	-4.93313	8.09216e-07	3.52033e-06
ENSMUSG00000000031	H19	21.5601	33.0923	23.1878	2.38367	0	2.38247	13.7677	-2.8952	0.504754	-5.73587	9.7015e-09	5.02433e-08
ENSMUSG00000000037	Scml2	67.9972	57.9115	51.3444	81.0448	69.0697	60.753	64.6868	0.242019	0.215693	1.12206	0.261839	0.39249
ENSMUSG00000000049	Apoh	9.12158	6.61846	4.14068	19.0694	14.2903	9.52988	10.4617	0.898317	0.465929	1.92801	0.0538534	0.10649
ENSMUSG00000000056	Narf	296.037	266.393	269.972	206.187	261.989	304.956	267.589	-0.105438	0.119561	-0.881878	0.377843	0.520265
ENSMUSG00000000058	Cav2	92.8742	71.1484	81.1573	433.828	414.418	413.358	251.131	2.33718	0.124501	18.7724	1.27034e-78	4.81173e-77
ENSMUSG00000000078	Klf6	622.755	655.227	621.93	330.138	288.187	332.354	475.099	-0.993858	0.0844643	-11.7666	5.80128e-32	9.18877e-31
ENSMUSG00000000085	Scmh1	280.281	261.429	235.191	169.241	150.048	173.92	211.685	-0.648294	0.124202	-5.21969	1.79219e-07	8.29597e-07
ENSMUSG00000000088	Cox5a	442.811	398.762	417.381	227.64	285.806	258.498	338.483	-0.700541	0.100466	-6.97291	3.10457e-12	2.08512e-11
ENSMUSG00000000093	Tbx2	33.1694	18.2008	29.8129	139.445	164.338	147.713	88.7798	2.39342	0.212251	11.2764	1.71667e-29	2.53793e-28
ENSMUSG00000000094	Tbx4	0	1.65461	0	2.38367	0	2.38247	1.07013	0.29989	0.479733	0.625118	0.531893	0.666087
ENSMUSG00000000103	Zfy2	0	0	0	0	0	0	0	NA	NA	NA	NA	NA
ENSMUSG00000000120	Ngfr	4.9754	1.65461	3.31254	7.15101	5.95428	9.52988	5.42962	0.808919	0.553011	1.46275	0.143535	0.241227
ENSMUSG00000000125	Wnt3	53.9002	74.4576	84.4699	32.1795	19.0537	45.2669	51.5547	-1.07839	0.270594	-3.98526	6.74049e-05	0.000233789
ENSMUSG00000000126	Wnt9a	6.63387	0	6.62509	9.53468	11.9086	14.2948	8.16617	1.05248	0.522704	2.01354	0.0440582	0.0893818
ENSMUSG00000000127	Fer	240.478	223.373	257.55	216.914	185.774	203.701	221.298	-0.248044	0.118601	-2.09142	0.0364907	0.0759584
ENSMUSG00000000131	Xpo6	1175.02	1154.92	1102.25	955.852	914.578	910.103	1035.45	-0.303108	0.0554509	-5.46624	4.5967e-08	2.25011e-07
ENSMUSG00000000134	Tfe3	409.642	507.967	461.272	345.632	407.273	347.841	413.271	-0.322907	0.0959878	-3.36404	0.000768099	0.00227878
ENSMUSG00000000142	Axin2	576.318	573.324	616.133	543.477	595.428	550.35	575.838	-0.0636581	0.0738744	-0.861707	0.388849	0.531852
ENSMUSG00000000148	Brat1	410.471	376.425	392.537	526.791	495.396	533.673	455.882	0.397742	0.0817046	4.86805	1.12706e-06	4.81908e-06
ENSMUSG00000000149	Gna12	1770.41	1653.79	1836.81	1581.56	1539.78	1550.99	1655.56	-0.170927	0.0463692	-3.68623	0.000227601	0.000732947
ENSMUSG00000000154	Slc22a18	1.65847	0	0	0	4.76343	2.38247	1.46739	0.527691	0.526968	1.00137	0.316647	0.454371
ENSMUSG00000000157	Itgb2l	0	0	0	0	0	0	0	NA	NA	NA	NA	NA
ENSMUSG00000000159	Igsf5	0	0	0	0	0	0	0	NA	NA	NA	NA	NA
ENSMUSG00000000167	Pih1d2	21.5601	19.8554	20.7034	50.0571	28.5806	42.8844	30.6068	0.898859	0.306265	2.93491	0.00333648	0.00878886
ENSMUSG00000000168	Dlat	873.184	838.062	852.98	496.995	523.977	607.53	698.788	-0.652552	0.0720277	-9.05973	1.30768e-19	1.32146e-18
ENSMUSG00000000171	Sdhd	1243.02	1288.94	1296.03	731.787	793.111	724.271	1012.86	-0.765402	0.0574744	-13.3173	1.83684e-40	3.6224e-39
ENSMUSG00000000182	Fgf23	1.65847	0.827307	2.48441	0	0	0	0.828364	-0.506189	0.436546	-1.15953	0.246239	NA
ENSMUSG00000000183	Fgf6	0	0	0	0	0	0	0	NA	NA	NA	NA	NA
ENSMUSG00000000184	Ccnd2	8286.54	8100.16	8155.48	1697.17	1676.73	1865.47	4963.59	-2.22625	0.0313037	-71.1178	0	0
ENSMUSG00000000194	Gpr107	888.939	811.588	813.23	1363.46	1393.3	1306.78	1096.22	0.691412	0.0553892	12.4828	9.26564e-36	1.6181e-34
ENSMUSG00000000197	Nalcn	199.016	192.763	155.69	245.518	201.255	188.215	197.076	0.211199	0.133886	1.57746	0.11469	0.20112
ENSMUSG00000000202	Btbd17	1010.84	988.632	933.309	692.456	809.783	743.33	863.058	-0.384034	0.0644182	-5.96157	2.49824e-09	1.3565e-08
ENSMUSG00000000204	Slfn4	0	0	0	2.38367	0	0	0.397278	0.19167	0.319488	0.599929	0.548553	NA
ENSMUSG00000000214	Th	0	0	0	0	0	0	0	NA	NA	NA	NA	NA
ENSMUSG00000000215	Ins2	0	0	0	0	0	0	0	NA	NA	NA	NA	NA
ENSMUSG00000000216	Scnn1g	0	0	0	0	0	0	0	NA	NA	NA	NA	NA
ENSMUSG00000000223	Drp2	93.7035	75.2849	75.3604	119.183	111.941	92.9163	94.7315	0.397642	0.180761	2.19982	0.0278198	0.0598426
ENSMUSG00000000244	Tspan32	4.14617	1.65461	0.828136	2.38367	1.19086	0	1.70057	-0.302954	0.56618	-0.535084	0.592592	0.717399
ENSMUSG00000000247	Lhx2	491.736	503.83	467.069	312.261	321.531	325.207	403.606	-0.605638	0.0876959	-6.90612	4.98103e-12	3.303e-11
ENSMUSG00000000248	Clec2g	3.31694	0	0	0	3.57257	0	1.14825	0.020203	0.464447	0.0434991	0.965304	0.979572
ENSMUSG00000000253	Gmpr	189.065	201.863	176.393	256.244	258.416	238.247	220.038	0.404334	0.116516	3.47019	0.000520089	0.00159334
ENSMUSG00000000263	Glra1	0	0	0	0	0	0	0	NA	NA	NA	NA	NA
ENSMUSG00000000266	Mid2	405.495	428.545	361.067	419.526	348.921	385.96	391.586	-0.0496957	0.0945163	-0.525789	0.599035	0.722889
ENSMUSG00000000275	Trim25	97.8496	77.7669	86.1262	132.294	172.674	126.271	115.497	0.705467	0.169502	4.162	3.15466e-05	0.000114251
ENSMUSG00000000276	Dgke	112.776	114.996	125.877	208.571	239.362	216.805	169.731	0.898763	0.133997	6.70731	1.98241e-11	1.25799e-10
ENSMUSG00000000278	Scpep1	560.562	601.452	611.164	1470.72	1519.53	1466.41	1038.31	1.32658	0.05672	23.3882	5.63918e-121	3.29487e-119
ENSMUSG00000000282	Mnt	241.307	277.975	262.519	287.232	301.287	289.47	276.632	0.16607	0.104465	1.58972	0.111898	0.197042
ENSMUSG00000000290	Itgb2	1.65847	0	0	0	2.38171	2.38247	1.07044	0.299407	0.479765	0.624071	0.532581	0.666087
ENSMUSG00000000295	Hddc2	224.722	220.064	235.191	189.502	161.957	188.215	203.275	-0.329849	0.122246	-2.69825	0.00697054	0.0172353
ENSMUSG00000000296	Tpd52l1	9.95081	4.13654	4.96882	2.38367	0	2.38247	3.97038	-1.09447	0.588633	-1.85934	0.0629796	0.121915
ENSMUSG00000000301	Pemt	24.0478	24.8192	25.6722	22.6449	21.4354	26.2072	24.1378	-0.0778044	0.326055	-0.238623	0.811398	0.87552
ENSMUSG00000000303	Cdh1	0	0	0	0	0	0	0	NA	NA	NA	NA	NA
ENSMUSG00000000305	Cdh4	1277.85	1364.23	1266.22	2074.98	2145.92	1915.51	1674.12	0.649786	0.0478931	13.5674	6.24895e-42	1.26296e-40
ENSMUSG00000000308	Ckmt1	17.4139	21.51	19.8753	7.15101	11.9086	11.9123	14.9618	-0.798008	0.407666	-1.9575	0.0502882	0.100289
ENSMUSG00000000317	Bcl6b	14.9262	11.5823	14.9065	0	0	0	6.90249	-2.86784	0.580803	-4.93772	7.9042e-07	3.44129e-06
ENSMUSG00000000318	Clec10a	0	0	0	0	0	0	0	NA	NA	NA	NA	NA
ENSMUSG00000000320	Alox12	0	0	3.31254	2.38367	2.38171	0	1.34632	0.128235	0.511341	0.250782	0.801983	0.869738
ENSMUSG00000000325	Arvcf	204.821	218.409	216.972	597.109	568.039	563.454	394.801	1.42469	0.0901931	15.796	3.31514e-56	9.00252e-55
ENSMUSG00000000326	Comt	421.251	494.73	470.381	898.643	825.264	851.733	660.334	0.890232	0.0726592	12.2522	1.63562e-34	2.7662e-33
ENSMUSG00000000339	Rtca	401.349	389.662	450.506	327.755	319.15	315.677	367.35	-0.364839	0.0935252	-3.90097	9.58098e-05	0.000326282
ENSMUSG00000000340	Dbt	474.322	429.372	428.146	417.142	360.83	414.55	420.727	-0.158511	0.0884242	-1.79262	0.0730337	0.137972
ENSMUSG00000000346	Dazap2	1535.74	1613.25	1497.27	1355.12	1374.25	1361.58	1456.2	-0.183355	0.0471147	-3.89167	9.95572e-05	0.000337944
ENSMUSG00000000355	Mcts1	189.065	188.626	194.612	164.473	175.056	190.598	183.738	-0.109167	0.12671	-0.861551	0.388935	0.531904
ENSMUSG00000000359	Rem1	0	0	0	0	1.19086	0	0.198476	0.116366	0.319488	0.364227	0.715689	NA
ENSMUSG00000000365	Rnf17	0	0	0	0	0	0	0	NA	NA	NA	NA	NA
ENSMUSG00000000374	Trappc10	943.668	914.174	920.059	1131.05	1015.8	1029.23	992.33	0.192797	0.0574105	3.35821	0.000784484	0.00232488
ENSMUSG00000000378	Ccm2	393.057	401.244	462.1	262.204	331.058	362.135	368.633	-0.391986	0.10531	-3.7222	0.000197496	0.000640505
ENSMUSG00000000381	Wap	1.65847	1.65461	1.65627	3.5755	2.38171	0	1.8211	0.0982367	0.575843	0.170596	0.864541	0.914053
ENSMUSG00000000384	Tbrg4	575.488	606.416	644.29	297.959	387.028	406.211	486.232	-0.738372	0.0926654	-7.96815	1.61062e-15	1.33624e-14
ENSMUSG00000000385	Tmprss2	1.65847	0	0	2.38367	0	0	0.67369	0.0576948	0.373004	0.154676	0.877077	NA
ENSMUSG00000000386	Mx1	0	0	0	0	2.38171	0	0.396952	0.19167	0.319488	0.599929	0.548553	NA
ENSMUSG00000000392	Fap	0	0	0	0	0	0	0	NA	NA	NA	NA	NA
ENSMUSG00000000394	Gcg	0	0	0	0	0	0	0	NA	NA	NA	NA	NA
ENSMUSG00000000399	Ndufa9	1295.26	1230.21	1278.64	879.574	787.156	854.115	1054.16	-0.592301	0.0566971	-10.4468	1.51628e-25	1.95373e-24
ENSMUSG00000000402	Egfl6	21.5601	16.5461	19.8753	0	2.38171	0	10.0605	-2.85586	0.54284	-5.26096	1.43303e-07	6.69691e-07
ENSMUSG00000000409	Lck	1.65847	1.65461	3.31254	16.6857	14.2903	4.76494	7.06109	1.68219	0.542045	3.10341	0.00191302	0.00529843
ENSMUSG00000000411	Tssk3	0	0	0	0	0	0	0	NA	NA	NA	NA	NA
ENSMUSG00000000416	Cttnbp2	763.725	785.114	815.714	761.582	737.14	817.187	780.077	-0.0299095	0.0641676	-0.466115	0.641133	0.752989
ENSMUSG00000000420	Galnt1	954.448	919.138	886.106	1312.21	1236.11	1182.9	1081.82	0.434181	0.0558268	7.7773	7.40907e-15	5.89319e-14
ENSMUSG00000000435	Myf5	0	0	0	0	0	0	0	NA	NA	NA	NA	NA
ENSMUSG00000000439	Mkrn2	994.252	1154.09	1053.39	982.072	956.258	939.884	1013.32	-0.153312	0.0603801	-2.53911	0.0111135	0.0263066
ENSMUSG00000000440	Pparg	3.31694	3.30923	11.5939	4.76734	2.38171	4.76494	5.02234	-0.395173	0.568314	-0.695342	0.486841	0.626231
ENSMUSG00000000441	Raf1	1775.39	1906.12	1781.32	1775.83	1730.32	1767.79	1789.46	-0.0507158	0.0431124	-1.17636	0.23945	0.364778
ENSMUSG00000000486	Sept1	39.8032	24.8192	44.7194	64.3591	48.8251	72.6653	49.1986	0.727452	0.257998	2.81961	0.00480822	0.0123014
ENSMUSG00000000489	Pdgfb	0	0	0	0	0	0	0	NA	NA	NA	NA	NA
ENSMUSG00000000530	Acvrl1	0	0	3.31254	0	0	0	0.552091	-0.212991	0.323098	-0.659216	0.509757	NA
ENSMUSG00000000531	Grasp	36.4863	35.5742	41.4068	17.8775	22.6263	29.7809	30.6253	-0.642068	0.304567	-2.10813	0.0350195	0.073229
ENSMUSG00000000532	Acvr1b	289.403	265.566	284.051	580.424	565.657	601.573	431.112	1.05323	0.0849798	12.3939	2.81903e-35	4.85356e-34
ENSMUSG00000000538	Tom1l2	827.576	791.733	857.121	735.362	707.369	702.828	770.331	-0.206306	0.0638513	-3.23103	0.00123343	0.00353151
ENSMUSG00000000544	Gpa33	0	0	0	2.38367	2.38171	0	0.794231	0.451851	0.406073	1.11273	0.265824	NA
ENSMUSG00000000552	Zfp385a	690.752	713.966	745.323	370.661	459.671	391.916	562.048	-0.811037	0.080754	-10.0433	9.83254e-24	1.17974e-22
ENSMUSG00000000555	Itga5	145.116	170.425	175.565	628.097	604.955	599.191	387.225	1.88686	0.0964232	19.5686	2.86594e-85	1.16812e-83
ENSMUSG00000000560	Gabra2	11.6093	13.2369	6.62509	63.1672	45.2526	59.5617	33.2421	2.21885	0.322881	6.87204	6.3292e-12	4.16306e-11
ENSMUSG00000000561	Wdr77	665.875	559.26	560.648	266.971	304.859	264.454	437.011	-1.08733	0.0955993	-11.3738	5.64689e-30	8.49702e-29
ENSMUSG00000000562	Adora3	0	0	0	0	0	0	0	NA	NA	NA	NA	NA
ENSMUSG00000000563	Atp5f1	487.59	517.894	522.554	352.783	307.241	326.398	419.077	-0.62798	0.0876672	-7.16322	7.88039e-13	5.4873e-12
ENSMUSG00000000567	Sox9	1445.36	1475.09	1431.85	1257.39	1356.39	1363.96	1388.34	-0.12961	0.0482148	-2.68818	0.0071842	0.0176899
ENSMUSG00000000568	Hnrnpd	1674.22	1688.53	1662.9	1007.1	1051.53	1049.48	1355.63	-0.692125	0.048355	-14.3134	1.80457e-46	4.00046e-45
ENSMUSG00000000579	Dynlt1c	0.829234	0	1.65627	2.38367	2.38171	0	1.20848	0.232138	0.514706	0.451011	0.651982	0.762043
ENSMUSG00000000581	C1d	273.647	253.983	257.55	164.473	179.819	203.701	222.196	-0.513573	0.119188	-4.30894	1.64036e-05	6.15491e-05
ENSMUSG00000000594	Gm2a	3065.68	3073.45	3125.39	2943.83	3003.34	2864.92	3012.77	-0.0721763	0.0322926	-2.23507	0.0254128	0.0551619
ENSMUSG00000000600	Krit1	679.143	744.576	649.259	822.366	868.135	813.613	762.849	0.271719	0.0667878	4.06839	4.7339e-05	0.000167957
ENSMUSG00000000605	Clcn4	1000.06	1100.32	1004.53	1020.21	1061.05	1026.84	1035.5	0.00146894	0.0567133	0.0259012	0.979336	0.985793
ENSMUSG00000000606	Vmn2r88	0	0	0	0	0	0	0	NA	NA	NA	NA	NA
ENSMUSG00000000617	Grm6	0	0	0	0	0	0	0	NA	NA	NA	NA	NA
ENSMUSG00000000627	Sema4f	3.31694	0	6.62509	0	2.38171	0	2.05396	-0.645267	0.563568	-1.14497	0.252222	0.38062
ENSMUSG00000000628	Hk2	69.6557	76.1122	43.8912	79.8529	48.8251	44.0757	60.4021	-0.12846	0.250805	-0.512188	0.608519	0.730802
ENSMUSG00000000631	Myo18a	1051.47	1035.79	1031.03	1008.29	1082.49	955.37	1027.41	-0.0336804	0.0566281	-0.594765	0.552001	0.683129
ENSMUSG00000000632	Sez6	866.55	854.608	856.293	1470.72	1409.97	1383.02	1140.2	0.724769	0.0521588	13.8954	6.75268e-44	1.40749e-42
ENSMUSG00000000673	Haao	0	0	0	0	0	2.38247	0.397078	0.19167	0.319488	0.599929	0.548553	NA
ENSMUSG00000000682	Cd52	1.65847	0	0	0	0	0	0.276411	-0.109546	0.319488	-0.34288	0.731689	NA
ENSMUSG00000000686	Abhd15	89.5573	102.586	77.8448	71.5101	115.513	84.5777	90.2648	0.00836893	0.195203	0.0428731	0.965803	0.979988
ENSMUSG00000000690	Hoxb6	0	0	0	0	0	0	0	NA	NA	NA	NA	NA
ENSMUSG00000000693	Loxl3	230.527	211.791	256.722	479.118	457.289	421.697	342.857	0.95148	0.0989433	9.61641	6.81678e-22	7.63681e-21
ENSMUSG00000000701	Tcl1b5	0	0	0	0	0	0	0	NA	NA	NA	NA	NA
ENSMUSG00000000706	Btn1a1	0	3.30923	3.31254	14.302	2.38171	4.76494	4.67841	0.991336	0.584331	1.69653	0.0897853	0.164197
ENSMUSG00000000708	Kat2b	121.068	139.815	149.893	139.445	200.064	156.052	151.056	0.266225	0.151772	1.75412	0.0794102	0.148297
ENSMUSG00000000711	Rab5b	126.044	139.815	133.33	164.473	156.002	170.347	148.335	0.293912	0.139972	2.09979	0.0357473	0.0746087
ENSMUSG00000000724	Cryba1	0	0	0	0	0	0	0	NA	NA	NA	NA	NA
ENSMUSG00000000730	Dnmt3l	0	0	0	0	0	0	0	NA	NA	NA	NA	NA
ENSMUSG00000000731	Aire	0	0	1.65627	0	0	0	0.276045	-0.109546	0.319488	-0.34288	0.731689	NA
ENSMUSG00000000732	Icosl	9.95081	18.2008	7.45323	0	4.76343	10.7211	8.51489	-0.873708	0.526836	-1.65841	0.0972354	0.175196
ENSMUSG00000000738	Spg7	1039.03	1027.52	949.872	1294.33	1264.69	1209.1	1130.76	0.320341	0.0543264	5.8966	3.71061e-09	1.98971e-08
ENSMUSG00000000739	Sult5a1	0	3.30923	1.65627	0	4.76343	2.38247	2.01857	0.191861	0.572765	0.334974	0.737645	0.827446
ENSMUSG00000000740	Rpl13	155.067	171.253	135.814	81.0448	75.024	114.359	122.093	-0.756591	0.171769	-4.40469	1.05935e-05	4.07867e-05
ENSMUSG00000000743	Chmp1a	636.023	518.722	600.399	485.077	510.878	459.817	535.152	-0.268419	0.0838659	-3.20058	0.00137153	0.00389542
ENSMUSG00000000751	Rpa1	739.677	803.315	733.729	818.791	911.005	862.454	811.495	0.186691	0.0642811	2.9043	0.0036808	0.00962089
ENSMUSG00000000753	Serpinf1	15.7554	16.5461	9.93763	45.2897	30.9623	28.5896	24.5135	1.19137	0.342415	3.47931	0.000502705	0.00154353
ENSMUSG00000000759	Tubgcp3	728.068	690.801	756.916	762.774	702.606	651.605	715.462	-0.0393889	0.0697129	-0.565016	0.572063	0.699018
ENSMUSG00000000766	Oprm1	0	0	0	0	0	0	0	NA	NA	NA	NA	NA
ENSMUSG00000000776	Polr3d	240.478	244.883	252.582	113.224	105.986	125.08	180.372	-1.08572	0.134052	-8.0992	5.53199e-16	4.70144e-15
ENSMUSG00000000782	Tcf7	51.4125	43.02	38.9224	28.604	42.8708	25.0159	38.3076	-0.43917	0.280165	-1.56754	0.116989	0.204368
ENSMUSG00000000787	Ddx3x	2326	2534.87	2459.56	2731.69	2706.82	2845.86	2600.8	0.178266	0.0375631	4.74577	2.07712e-06	8.65395e-06
ENSMUSG00000000791	Il12rb1	0	1.65461	0	0	0	0	0.275769	-0.109546	0.319488	-0.34288	0.731689	NA
ENSMUSG00000000792	Slc5a5	3.31694	4.13654	1.65627	21.453	10.7177	2.38247	7.27716	1.32857	0.545944	2.43353	0.0149525	0.034336
ENSMUSG00000000794	Kcnn3	171.651	158.843	172.252	125.143	95.2685	86.9601	135.02	-0.697297	0.156814	-4.44664	8.72258e-06	3.39042e-05
ENSMUSG00000000804	Usp32	738.018	728.857	762.713	831.901	732.377	854.115	774.664	0.116896	0.0664322	1.75963	0.0784707	0.146817
ENSMUSG00000000805	Car4	0	0	0	0	0	0	0	NA	NA	NA	NA	NA
ENSMUSG00000000811	Txnrd3	122.727	102.586	106.83	60.7836	63.1154	40.502	82.7572	-0.984294	0.202078	-4.87086	1.11116e-06	4.7548e-06
ENSMUSG00000000817	Fasl	0	0	0	0	0	4.76494	0.794156	0.377464	0.379025	0.99588	0.319308	NA
ENSMUSG00000000823	Zfp512b	920.45	909.21	1003.7	768.733	789.538	755.243	857.813	-0.291624	0.0621934	-4.68899	2.74563e-06	1.1302e-05
ENSMUSG00000000826	Dnajc5	1877.39	1961.54	1942.81	1308.63	1371.87	1435.44	1649.61	-0.489569	0.0454089	-10.7813	4.2176e-27	5.76222e-26
ENSMUSG00000000827	Tpd52l2	786.114	746.231	787.557	585.191	643.063	564.645	685.467	-0.370487	0.0692574	-5.34942	8.82378e-08	4.20772e-07
ENSMUSG00000000838	Fmr1	1209.85	1216.14	1239.72	929.631	953.876	962.518	1085.29	-0.364415	0.0530954	-6.86341	6.72376e-12	4.41465e-11
ENSMUSG00000000861	Bcl11a	0	0	0	0	0	0	0	NA	NA	NA	NA	NA
ENSMUSG00000000869	Il4	67.9972	37.2288	40.5787	36.9469	42.8708	33.3546	43.1628	-0.344396	0.276662	-1.24483	0.213195	0.331565
ENSMUSG00000000876	Pxmp4	164.188	192.763	169.768	131.102	107.177	133.418	149.736	-0.495244	0.146095	-3.38987	0.00069925	0.00208919
ENSMUSG00000000881	Dlg3	325.06	303.622	353.614	190.694	194.11	188.215	259.219	-0.77063	0.111777	-6.89433	5.41183e-12	3.57787e-11
ENSMUSG00000000884	Gnb1l	32.3401	26.4738	34.7817	53.6326	39.2983	50.0319	39.4264	0.578222	0.268477	2.15371	0.0312626	0.066339
ENSMUSG00000000889	Dbh	0	0	0	0	0	0	0	NA	NA	NA	NA	NA
ENSMUSG00000000901	Mmp11	60.5341	63.7026	60.4539	57.2081	50.016	50.0319	56.9911	-0.223557	0.222952	-1.00272	0.315998	0.454371
ENSMUSG00000000902	Smarcb1	1313.51	1322.86	1413.63	911.754	969.357	1005.4	1156.09	-0.487548	0.0548428	-8.88991	6.11563e-19	5.99261e-18
ENSMUSG00000000903	Vpreb3	0	0	0	0	0	0	0	NA	NA	NA	NA	NA
ENSMUSG00000000915	Hip1r	463.542	500.521	476.178	404.032	452.526	463.39	460.031	-0.125216	0.0831298	-1.50627	0.131999	0.224937
ENSMUSG00000000916	Nsun5	260.38	282.112	285.707	263.396	219.118	181.068	248.63	-0.316399	0.120923	-2.61654	0.00888266	0.0214655
ENSMUSG00000000934	Top1mt	32.3401	31.4377	39.7505	57.2081	28.5806	76.239	44.2593	0.606243	0.286378	2.11693	0.0342656	0.0718645
ENSMUSG00000000938	Hoxa10	0	0	0	29.7959	16.672	10.7211	9.5315	3.52201	0.567182	6.20967	5.30961e-10	3.04481e-09
ENSMUSG00000000942	Hoxa4	0	0	1.65627	61.9754	54.7794	51.2231	28.2724	4.64846	0.481051	9.66314	4.32389e-22	4.89143e-21
ENSMUSG00000000948	Gm38393	99.5081	105.068	115.939	122.759	160.766	90.5338	115.762	0.217692	0.179288	1.2142	0.224669	0.346078
ENSMUSG00000000957	Mmp14	600.366	677.564	609.508	1604.21	1614.8	1716.57	1137.17	1.38355	0.0571329	24.2164	1.49605e-129	9.69521e-128
ENSMUSG00000000958	Slc7a7	9.12158	14.0642	14.9065	29.7959	32.1531	17.8685	19.6516	0.95015	0.371067	2.56059	0.0104496	0.0248961
ENSMUSG00000000959	Oxa1l	882.305	852.126	892.731	760.391	763.339	733.801	814.115	-0.218171	0.0612682	-3.56091	0.000369568	0.00115881
ENSMUSG00000000976	Heatr6	494.224	513.758	517.585	439.787	359.639	394.299	453.215	-0.352063	0.0855366	-4.11593	3.85622e-05	0.00013854
ENSMUSG00000000982	Ccl3	0	0	0	0	0	0	0	NA	NA	NA	NA	NA
ENSMUSG00000000983	Wfdc18	0	0	0	0	0	0	0	NA	NA	NA	NA	NA
ENSMUSG00000001014	Icam4	0	0	0	0	0	0	0	NA	NA	NA	NA	NA
ENSMUSG00000001016	Ilf2	1183.32	1081.29	1102.25	822.366	788.347	726.653	950.704	-0.525102	0.0613736	-8.55582	1.17034e-17	1.08395e-16
ENSMUSG00000001017	Chtop	1390.63	1470.12	1392.1	946.317	862.18	874.366	1155.95	-0.663276	0.0545161	-12.1666	4.68127e-34	7.8148e-33
ENSMUSG00000001018	Snapin	566.367	560.087	583.008	575.656	550.176	553.924	564.87	-0.0251985	0.0726308	-0.346939	0.728637	0.820893
ENSMUSG00000001020	S100a4	8.29234	13.2369	22.3597	0	16.672	0	10.0935	-0.365491	0.528365	-0.691739	0.489101	0.62844
ENSMUSG00000001021	S100a3	0	4.96384	0	0	0	0	0.827307	-0.3677	0.384195	-0.957066	0.338534	NA
ENSMUSG00000001023	S100a5	0	0	0	0	0	0	0	NA	NA	NA	NA	NA
ENSMUSG00000001025	S100a6	12.4385	7.44576	3.31254	0	0	0	3.86614	-2.04124	0.594562	-3.43318	0.000596549	0.00180941
ENSMUSG00000001027	Scn4a	0	0	1.65627	0	2.38171	0	0.672998	0.0577055	0.372829	0.154777	0.876997	NA
ENSMUSG00000001029	Icam2	0	0	0	0	0	0	0	NA	NA	NA	NA	NA
ENSMUSG00000001034	Mapk7	1781.19	1607.46	1590.02	541.093	559.703	553.924	1105.57	-1.5848	0.0621777	-25.4882	2.66478e-143	1.90073e-141
ENSMUSG00000001036	Epn2	4824.48	4599.83	4706.3	1498.14	1486.19	1472.37	3097.88	-1.66327	0.0357645	-46.506	0	0
ENSMUSG00000001039	B9d1	206.479	173.734	208.69	152.555	189.346	134.61	177.569	-0.301156	0.140437	-2.14442	0.031999	0.0676664
ENSMUSG00000001052	Sec24b	722.263	706.52	717.994	630.481	533.504	531.291	640.342	-0.339362	0.0734455	-4.6206	3.82639e-06	1.55268e-05
ENSMUSG00000001053	N4bp3	21.5601	19.8554	28.1566	40.5224	21.4354	23.8247	25.8924	0.2765	0.331383	0.834381	0.404066	0.546777
ENSMUSG00000001054	Rmnd5b	280.281	311.895	296.473	258.628	250.08	256.115	275.579	-0.214836	0.104264	-2.06051	0.03935	0.080997
ENSMUSG00000001056	Nhp2	228.039	251.501	248.441	181.159	169.102	175.111	208.892	-0.46572	0.120359	-3.86943	0.000109091	0.000368939
ENSMUSG00000001062	Vps9d1	434.519	455.846	464.584	404.032	414.418	419.315	432.119	-0.129869	0.083149	-1.56188	0.118315	0.206324
ENSMUSG00000001065	Zfp276	503.345	472.392	471.209	488.652	508.496	519.378	493.912	0.0674846	0.0781845	0.863146	0.388057	0.530935
ENSMUSG00000001076	C1ql4	0	0	1.65627	4.76734	7.14514	2.38247	2.65854	1.24699	0.591013	2.10993	0.0348647	0.0729602
ENSMUSG00000001082	Mfsd10	144.287	167.116	114.283	330.138	348.921	396.681	250.238	1.32232	0.125725	10.5175	7.17405e-26	9.37019e-25
ENSMUSG00000001089	Luzp1	631.047	705.693	677.415	539.901	548.985	512.231	602.545	-0.329849	0.0734917	-4.48824	7.1813e-06	2.81977e-05
ENSMUSG00000001095	Slc13a2	0	0	0	0	0	0	0	NA	NA	NA	NA	NA
ENSMUSG00000001098	Kctd10	749.628	737.958	724.619	722.252	740.713	738.565	735.623	-0.00695117	0.0636189	-0.109263	0.912994	0.946737
ENSMUSG00000001100	Poldip2	1451.99	1367.54	1368.08	877.19	906.242	994.681	1160.95	-0.590706	0.0556422	-10.6162	2.5066e-26	3.33742e-25
ENSMUSG00000001103	Sebox	0	0	0	0	0	0	0	NA	NA	NA	NA	NA
ENSMUSG00000001105	Ift20	230.527	226.682	252.582	220.489	225.072	176.303	221.942	-0.188796	0.121051	-1.55964	0.118845	0.206985
ENSMUSG00000001119	Col6a1	0	1.65461	0	57.2081	71.4514	51.2231	30.2562	4.73167	0.4788	9.88235	4.96552e-23	5.83044e-22
ENSMUSG00000001120	Pcbp3	132.677	86.8672	115.939	129.91	113.131	151.287	121.635	0.228229	0.172185	1.32549	0.185009	0.295383
ENSMUSG00000001123	Lgals9	19.0724	13.2369	4.96882	50.0571	45.2526	34.5458	27.8556	1.6288	0.34797	4.68085	2.85692e-06	1.17359e-05
ENSMUSG00000001127	Araf	1029.08	911.692	930.825	856.929	896.715	811.231	906.079	-0.162478	0.0631021	-2.57485	0.0100285	0.0239786
ENSMUSG00000001128	Cfp	113.605	129.887	126.705	108.457	126.231	126.271	121.859	-0.0358336	0.156311	-0.229246	0.818678	0.880737
ENSMUSG00000001131	Timp1	16.5847	23.1646	24.8441	46.4816	53.5886	48.8406	35.584	1.1312	0.284673	3.97368	7.07711e-05	0.00024473
ENSMUSG00000001134	Uxt	40.6325	38.8834	34.7817	23.8367	33.344	25.0159	32.749	-0.444997	0.2916	-1.52605	0.126997	0.218344
ENSMUSG00000001138	Cnnm3	519.101	524.513	507.647	1046.43	974.121	972.047	757.31	0.945135	0.064699	14.6082	2.49012e-48	5.74636e-47
ENSMUSG00000001143	Lman2l	226.381	242.401	249.269	508.913	416.8	491.98	355.957	0.974601	0.0983124	9.91331	3.64366e-23	4.29209e-22
ENSMUSG00000001150	Mcm3ap	652.607	651.918	631.04	860.505	763.339	925.589	747.5	0.396048	0.0696422	5.68689	1.29371e-08	6.6452e-08
ENSMUSG00000001151	Pcnt	340.815	323.477	287.363	383.771	373.929	335.928	340.881	0.199249	0.098033	2.03247	0.0421061	0.0859133
ENSMUSG00000001155	Ftcd	0	0	0	0	0	0	0	NA	NA	NA	NA	NA
ENSMUSG00000001156	Mxd1	269.501	268.875	294.816	247.902	281.042	268.028	271.694	-0.0635986	0.105801	-0.601117	0.547762	0.679644
ENSMUSG00000001157	Gmcl1	352.425	354.915	359.411	317.028	356.066	334.737	345.764	-0.081455	0.0929551	-0.876283	0.380876	0.523359
ENSMUSG00000001158	Snrnp27	191.553	186.144	226.081	131.102	181.01	129.845	174.289	-0.443353	0.144325	-3.0719	0.00212702	0.0058418
ENSMUSG00000001166	Oas1c	1.65847	0	0	0	2.38171	0	0.673364	0.0575629	0.372921	0.154357	0.877328	NA
ENSMUSG00000001168	Oas1h	0	0	0	0	0	0	0	NA	NA	NA	NA	NA
ENSMUSG00000001173	Ocrl	422.909	383.87	361.896	414.759	398.937	391.916	395.715	0.0446543	0.0896547	0.498071	0.618434	0.737989
ENSMUSG00000001175	Calm1	2672.62	2724.32	2811.52	2126.23	1985.16	2000.08	2386.66	-0.425164	0.038182	-11.1352	8.45617e-29	1.22623e-27
ENSMUSG00000001211	Agpat3	2528.33	2635.8	2677.36	2184.63	2166.17	2234.76	2404.51	-0.251589	0.0370155	-6.79686	1.06927e-11	6.91516e-11
ENSMUSG00000001225	Slc26a3	0	0	0	0	0	0	0	NA	NA	NA	NA	NA
ENSMUSG00000001227	Sema6b	81.2649	60.3934	69.5634	47.6734	52.3977	47.6494	59.8237	-0.496701	0.224575	-2.21174	0.0269845	0.0582455
ENSMUSG00000001228	Uhrf1	247.941	299.485	282.394	150.171	132.185	128.653	206.805	-1.00157	0.129148	-7.75519	8.82111e-15	6.98597e-14
ENSMUSG00000001229	Dpp9	529.881	604.761	583.008	454.089	484.679	502.701	526.52	-0.251779	0.079548	-3.16512	0.00155018	0.00436559
ENSMUSG00000001240	Ramp2	599.536	597.316	597.914	512.489	633.536	516.996	576.298	-0.109477	0.0795696	-1.37587	0.168862	0.274693
ENSMUSG00000001247	Lsr	11.6093	10.755	7.45323	8.34284	9.52685	13.1036	10.1318	0.0448603	0.45989	0.0975457	0.922293	0.952289
ENSMUSG00000001248	Gramd1a	2493.51	2355.34	2458.74	1766.3	1881.55	1930.99	2147.74	-0.388951	0.0409192	-9.50533	1.99421e-21	2.18726e-20
ENSMUSG00000001249	Hpn	8.29234	14.8915	6.62509	8.34284	3.57257	4.76494	7.74822	-0.627811	0.513695	-1.22215	0.221652	0.342294
ENSMUSG00000001260	Gabrg1	1267.07	1178.09	1221.5	939.166	984.839	912.486	1083.86	-0.369541	0.0551631	-6.69906	2.09762e-11	1.32995e-10
ENSMUSG00000001270	Ckb	11638.3	12009.2	11913.6	10782.5	10406.9	10556.7	11217.9	-0.16369	0.0177048	-9.24547	2.34202e-20	2.44543e-19
ENSMUSG00000001280	Sp1	825.917	966.295	903.497	965.386	1082.49	1097.13	973.452	0.221719	0.0646156	3.43136	0.000600573	0.00182036
ENSMUSG00000001281	Itgb7	0	1.65461	0	0	0	0	0.275769	-0.109546	0.319488	-0.34288	0.731689	NA
ENSMUSG00000001285	Myg1	263.696	249.019	269.972	326.563	322.722	256.115	281.348	0.208347	0.10893	1.91267	0.0557903	0.109806
ENSMUSG00000001288	Rarg	59.7049	41.3654	55.4851	108.457	119.086	116.741	83.4732	1.10581	0.194262	5.69233	1.25315e-08	6.44289e-08
ENSMUSG00000001289	Pfdn5	121.068	111.686	91.095	106.073	98.8411	128.653	109.57	0.0417664	0.171751	0.24318	0.807866	0.873468
ENSMUSG00000001300	Efnb2	69.6557	99.2768	96.0638	16.6857	23.8171	16.6773	53.6961	-2.08513	0.274689	-7.59087	3.17765e-14	2.42648e-13
ENSMUSG00000001305	Rrp15	114.434	125.751	131.674	91.7713	126.231	100.064	114.987	-0.220953	0.165713	-1.33335	0.182416	0.292172
ENSMUSG00000001313	Rnd2	403.837	349.951	403.302	558.971	551.367	536.056	467.247	0.506353	0.0829086	6.10736	1.01291e-09	5.67525e-09
ENSMUSG00000001323	Srr	840.843	934.03	907.637	769.925	846.699	793.362	848.75	-0.154131	0.0633704	-2.43222	0.0150066	0.0344386
ENSMUSG00000001333	Sync	9.95081	18.2008	15.7346	22.6449	26.1989	17.8685	18.4331	0.536971	0.373651	1.43709	0.150692	0.250552
ENSMUSG00000001334	Fndc5	98.6789	91.0038	74.5323	9.53468	8.336	11.9123	48.9997	-2.89705	0.315972	-9.16868	4.78826e-20	4.9294e-19
ENSMUSG00000001348	Acp5	0	0	0	0	0	0	0	NA	NA	NA	NA	NA
ENSMUSG00000001349	Cnn1	0	0	0	0	0	2.38247	0.397078	0.19167	0.319488	0.599929	0.548553	NA
ENSMUSG00000001366	Fbxo9	263.696	274.666	282.394	270.547	231.026	288.279	268.435	-0.054929	0.108633	-0.50564	0.613109	0.733994
ENSMUSG00000001376	Vps50	475.151	492.248	495.225	462.432	503.732	421.697	475.081	-0.0753312	0.082477	-0.91336	0.361053	0.502979
ENSMUSG00000001380	Hars	536.514	446.746	488.6	367.085	348.921	353.797	423.611	-0.457619	0.0899433	-5.08786	3.62128e-07	1.62824e-06
ENSMUSG00000001383	Zmat2	690.752	800.833	764.37	620.946	647.826	694.49	703.203	-0.199778	0.0716347	-2.78884	0.00528966	0.0133989
ENSMUSG00000001403	Ube2c	241.307	200.208	229.394	308.685	276.279	319.251	262.521	0.426816	0.110736	3.85436	0.000116031	0.000390545
ENSMUSG00000001415	Smg5	937.035	852.954	919.231	871.231	894.334	933.928	901.452	-0.00515323	0.0603329	-0.0854133	0.931933	0.959486
ENSMUSG00000001416	Cct3	1108.69	1125.96	1072.44	681.73	733.568	773.111	915.916	-0.594118	0.0606751	-9.7918	1.22108e-22	1.40745e-21
ENSMUSG00000001418	Glmp	835.868	814.897	848.84	979.688	962.212	942.267	897.295	0.205967	0.0578999	3.5573	0.000374686	0.00117391
ENSMUSG00000001419	Mef2d	771.188	699.902	723.791	603.068	603.764	584.896	664.435	-0.291776	0.069161	-4.2188	2.4561e-05	9.02611e-05
ENSMUSG00000001420	Tmem79	29.8524	30.6104	35.6099	53.6326	51.2068	38.1195	39.8386	0.542927	0.266719	2.03557	0.0417933	0.0853544
ENSMUSG00000001424	Snd1	1234.73	1290.6	1285.27	1271.69	1317.09	1334.18	1288.93	0.0418474	0.0490554	0.853064	0.393624	0.536547
ENSMUSG00000001435	Col18a1	14.097	23.1646	17.3909	28.604	54.7794	51.2231	31.5432	1.19976	0.317169	3.7827	0.000155136	0.000511968
ENSMUSG00000001436	Slc19a1	169.993	144.779	188.815	194.269	209.591	184.641	182.015	0.221988	0.133105	1.66776	0.0953639	0.172418
ENSMUSG00000001440	Kpnb1	3280.45	3180.17	3210.68	2395.59	2279.3	2278.83	2770.84	-0.475524	0.0344764	-13.7928	2.81783e-43	5.82361e-42
ENSMUSG00000001441	Npepps	1675.88	1664.54	1757.3	1249.04	1196.81	1167.41	1451.83	-0.495752	0.0478357	-10.3636	3.62848e-25	4.59713e-24
ENSMUSG00000001444	Tbx21	0	0	0	0	0	0	0	NA	NA	NA	NA	NA
ENSMUSG00000001445	Mrpl10	422.909	430.2	444.709	398.073	363.211	320.442	396.591	-0.261215	0.0911883	-2.86456	0.00417587	0.010812
ENSMUSG00000001467	Cyp51	2442.92	2395.05	2471.99	2163.18	2292.4	2214.51	2330.01	-0.132021	0.0370754	-3.56089	0.000369603	0.00115881
ENSMUSG00000001472	Tcf25	3444.64	3233.94	3552.7	3923.52	3817.89	3634.46	3601.19	0.152862	0.0351097	4.35383	1.33779e-05	5.08387e-05
ENSMUSG00000001473	Tubb6	271.16	234.955	260.863	250.285	253.653	240.629	251.924	-0.0423836	0.109705	-0.386343	0.699243	0.798673
ENSMUSG00000001482	Def8	466.859	490.593	465.413	376.62	363.211	370.474	422.195	-0.356042	0.0844518	-4.21593	2.48756e-05	9.13715e-05
ENSMUSG00000001493	Meox1	0	0	0	0	0	2.38247	0.397078	0.19167	0.319488	0.599929	0.548553	NA
ENSMUSG00000001494	Sost	0	0	1.65627	0	2.38171	4.76494	1.46715	0.52797	0.526956	1.00192	0.31638	0.454371
ENSMUSG00000001496	Nkx2-1	0	0	0	0	0	0	0	NA	NA	NA	NA	NA
ENSMUSG00000001497	Pax9	0	0	0	0	0	0	0	NA	NA	NA	NA	NA
ENSMUSG00000001504	Irx2	1.65847	0	0	0	4.76343	2.38247	1.46739	0.527691	0.526968	1.00137	0.316647	0.454371
ENSMUSG00000001506	Col1a1	11.6093	1.65461	4.96882	14.302	2.38171	2.38247	6.21649	0.0423111	0.565405	0.0748332	0.940347	0.963639
ENSMUSG00000001507	Itga3	6.63387	14.8915	0	79.8529	92.8868	95.2988	48.2607	1.80946	0.59356	3.04848	0.0023	0.00627842
ENSMUSG00000001508	Sgca	1.65847	0	0	7.15101	4.76343	2.38247	2.65923	1.24682	0.591018	2.10962	0.034891	0.0729944
ENSMUSG00000001510	Dlx3	0	0	1.65627	0	0	0	0.276045	-0.109546	0.319488	-0.34288	0.731689	NA
ENSMUSG00000001517	Foxm1	844.99	774.359	840.558	825.942	869.326	860.071	835.874	0.0547844	0.0618964	0.885098	0.376104	0.518389
ENSMUSG00000001518	Itfg2	174.968	197.726	172.252	178.775	151.239	194.171	178.189	-0.0553591	0.133668	-0.414153	0.678762	0.782152
ENSMUSG00000001520	Nrip2	31.5109	33.0923	50.5163	61.9754	33.344	42.8844	42.2206	0.248158	0.279308	0.888476	0.374285	0.516592
ENSMUSG00000001521	Tulp3	773.675	709.002	760.229	738.938	770.484	706.402	743.122	-0.0174512	0.0658517	-0.265007	0.791004	0.86338
ENSMUSG00000001524	Gtf2h4	118.58	149.743	105.173	122.759	110.75	148.904	125.985	0.0333041	0.167172	0.199221	0.84209	0.897486
ENSMUSG00000001525	Tubb5	8070.94	8120.85	8250.72	3856.78	3795.26	3914.4	6001.49	-1.07901	0.0239126	-45.1232	0	0
ENSMUSG00000001542	Ell2	126.873	132.369	125.877	137.061	152.43	183.45	143.01	0.291726	0.147548	1.97716	0.0480234	0.09656
ENSMUSG00000001552	Jup	507.491	589.043	530.835	610.219	575.184	682.577	582.558	0.198011	0.0796244	2.48682	0.0128892	0.0300565
ENSMUSG00000001555	Fkbp10	19.9016	37.2288	26.5004	14.302	21.4354	19.0598	23.0713	-0.551082	0.350859	-1.57067	0.11626	0.203353
ENSMUSG00000001558	Klhl10	4.9754	1.65461	4.96882	5.95917	4.76343	11.9123	5.70563	0.662654	0.550981	1.20268	0.229099	0.351497
ENSMUSG00000001566	Mnx1	0	0	0	0	0	0	0	NA	NA	NA	NA	NA
ENSMUSG00000001569	Nom1	288.573	266.393	298.957	207.379	165.529	169.155	232.665	-0.64897	0.119473	-5.43193	5.57463e-08	2.71009e-07
ENSMUSG00000001576	Ergic1	1130.25	1154.09	1098.11	1372.99	1440.94	1422.33	1269.79	0.324165	0.0493813	6.56452	5.21993e-11	3.20864e-10
ENSMUSG00000001583	Tnk1	8.29234	14.8915	9.93763	11.9183	7.14514	5.95617	9.69019	-0.324511	0.473856	-0.68483	0.493451	0.632881
ENSMUSG00000001588	Acap1	1.65847	1.65461	1.65627	4.76734	2.38171	4.76494	2.81389	0.643159	0.5944	1.08203	0.279239	0.413336
ENSMUSG00000001604	Tcea3	18.2432	13.2369	14.0783	21.453	16.672	33.3546	19.5063	0.579652	0.369188	1.57007	0.116399	0.203548
ENSMUSG00000001622	Csn3	0	0	0	0	0	0	0	NA	NA	NA	NA	NA
ENSMUSG00000001627	Ifrd1	440.323	445.091	436.428	373.044	409.655	381.195	414.289	-0.182638	0.0851037	-2.14606	0.0318679	0.0674606
ENSMUSG00000001630	Stk38l	100.337	114.996	103.517	46.4816	65.4971	67.9004	83.1215	-0.802516	0.196866	-4.07646	4.57264e-05	0.000162498
ENSMUSG00000001632	Brpf1	631.047	644.472	550.711	488.652	462.052	465.773	540.451	-0.364896	0.0801295	-4.55383	5.26775e-06	2.10375e-05
ENSMUSG00000001642	Akr1b3	22.3893	26.4738	19.0471	25.0285	19.0537	19.0598	21.842	-0.0954009	0.344095	-0.277251	0.781587	0.858792
ENSMUSG00000001655	Hoxc13	0	0	0	0	0	0	0	NA	NA	NA	NA	NA
ENSMUSG00000001656	Hoxc11	0	0	0	0	0	0	0	NA	NA	NA	NA	NA
ENSMUSG00000001657	Hoxc8	0	0	0	0	0	0	0	NA	NA	NA	NA	NA
ENSMUSG00000001661	Hoxc6	0	0	0	0	0	0	0	NA	NA	NA	NA	NA
ENSMUSG00000001663	Gstt1	949.473	953.058	1020.26	494.611	496.587	449.095	727.181	-1.01749	0.0694496	-14.6508	1.33104e-48	3.09435e-47
ENSMUSG00000001665	Gstt3	111.947	125.751	100.204	30.9877	53.5886	35.737	76.3692	-1.43684	0.219585	-6.54345	6.01158e-11	3.68597e-10
ENSMUSG00000001666	Ddt	339.157	284.594	282.394	158.514	165.529	185.833	236.003	-0.820802	0.121492	-6.75603	1.41822e-11	9.1022e-11
ENSMUSG00000001670	Tat	0	0	0	0	0	2.38247	0.397078	0.19167	0.319488	0.599929	0.548553	NA
ENSMUSG00000001672	Marveld3	0	4.96384	0	0	0	0	0.827307	-0.3677	0.384195	-0.957066	0.338534	NA
ENSMUSG00000001674	Ddx18	23.2186	28.1284	23.1878	17.8775	27.3897	15.4861	22.548	-0.26771	0.344172	-0.777838	0.436665	0.578838
ENSMUSG00000001687	Ubl3	1061.42	1097.84	1078.23	624.521	721.659	662.326	874.333	-0.686835	0.0625145	-10.9868	4.42327e-28	6.24918e-27
ENSMUSG00000001700	Gramd3	287.744	318.513	289.02	380.195	346.539	360.944	330.493	0.278975	0.0959452	2.90764	0.00364162	0.00952755
ENSMUSG00000001707	Eef1e1	310.963	301.14	289.02	162.09	157.193	136.992	226.233	-0.971743	0.119813	-8.11053	5.03989e-16	4.28986e-15
ENSMUSG00000001729	Akt1	1804.41	1877.16	1811.13	1662.61	1671.96	1730.86	1759.69	-0.11669	0.0422276	-2.76337	0.00572076	0.014393
ENSMUSG00000001739	Cldn15	0.829234	1.65461	1.65627	2.38367	2.38171	0	1.48425	0.0652187	0.555341	0.117439	0.906512	0.942223
ENSMUSG00000001741	Il16	3.31694	1.65461	0	9.53468	16.672	14.2948	7.57884	2.07403	0.540314	3.83856	0.000123758	0.000414647
ENSMUSG00000001750	Tcirg1	258.721	284.594	315.52	771.117	740.713	813.613	530.713	1.43003	0.0827315	17.2852	6.07914e-67	1.944e-65
ENSMUSG00000001751	Naglu	226.381	249.019	303.926	349.208	371.547	393.107	315.531	0.510949	0.108254	4.71992	2.35935e-06	9.76682e-06
ENSMUSG00000001755	Coasy	431.202	411.999	392.537	361.126	419.182	438.374	409.07	-0.0199091	0.0901503	-0.220843	0.825215	0.885385
ENSMUSG00000001761	Smo	854.111	760.295	767.682	1465.96	1380.2	1415.19	1107.24	0.837217	0.0563816	14.8491	7.04691e-50	1.6938e-48
ENSMUSG00000001763	Tspan33	53.071	52.1203	47.2038	77.4693	61.9246	59.5617	58.5584	0.37068	0.222236	1.66796	0.0953236	0.172373
ENSMUSG00000001767	Crnkl1	242.966	220.891	210.347	243.134	240.553	247.777	234.278	0.116556	0.113019	1.0313	0.302401	0.440018
ENSMUSG00000001768	Rin2	349.937	357.397	317.176	819.982	772.866	805.275	570.439	1.22194	0.075958	16.087	3.14661e-58	8.85119e-57
ENSMUSG00000001773	Folh1	3.31694	0	4.96882	3.5755	0	0	1.97688	-0.388775	0.559797	-0.694492	0.487374	0.626697
ENSMUSG00000001774	Chordc1	459.396	505.485	525.866	510.105	497.778	494.362	498.832	0.0110111	0.0798045	0.137976	0.890259	0.930187
ENSMUSG00000001783	Rtcb	1448.67	1395.67	1424.39	1414.71	1356.39	1315.12	1392.49	-0.0629375	0.0476911	-1.31969	0.186938	0.297606
ENSMUSG00000001785	Pwp1	242.136	259.774	252.582	183.543	169.102	157.243	210.73	-0.55946	0.120773	-4.63233	3.61582e-06	1.47131e-05
ENSMUSG00000001786	Fbxo7	223.893	202.69	190.471	200.228	216.736	239.438	212.243	0.0882739	0.12157	0.726118	0.467766	0.609873
ENSMUSG00000001794	Capns1	1687.49	1700.12	1735.77	1291.95	1199.19	1226.97	1473.58	-0.461819	0.0467768	-9.87281	5.46156e-23	6.40261e-22
ENSMUSG00000001802	Lrp3	922.108	851.299	970.576	611.411	621.627	524.143	750.194	-0.640594	0.0725822	-8.82577	1.08706e-18	1.05206e-17
ENSMUSG00000001804	Dsg4	0	0	0	0	0	0	0	NA	NA	NA	NA	NA
ENSMUSG00000001815	Evx2	0	0	0	0	0	0	0	NA	NA	NA	NA	NA
ENSMUSG00000001819	Hoxd13	0	0	0	0	0	0	0	NA	NA	NA	NA	NA
ENSMUSG00000001823	Hoxd12	0	0	0	0	0	0	0	NA	NA	NA	NA	NA
ENSMUSG00000001827	Folr1	0	0	0	0	0	0	0	NA	NA	NA	NA	NA
ENSMUSG00000001829	Clpb	283.598	277.148	297.301	301.534	312.004	376.43	308.003	0.204763	0.103454	1.97927	0.0477853	0.0961439
ENSMUSG00000001833	Sept7	3601.36	3596.3	3752.28	2983.16	3098.61	3028.12	3343.31	-0.265229	0.0315298	-8.41202	4.03022e-17	3.63464e-16
ENSMUSG00000001844	Zdhhc4	370.668	430.2	438.084	471.967	477.534	455.052	440.584	0.179998	0.086381	2.08377	0.0371812	0.0772931
ENSMUSG00000001847	Rac1	2737.3	2667.24	2808.21	2254.95	2228.09	2272.88	2494.78	-0.281452	0.0359301	-7.83331	4.75182e-15	3.83374e-14
ENSMUSG00000001855	Nup214	497.54	483.975	504.335	500.571	412.036	450.287	474.791	-0.124014	0.0832869	-1.489	0.136486	0.231399
ENSMUSG00000001864	Aif1l	1262.09	1231.03	1293.55	1538.66	1533.82	1517.63	1396.13	0.277175	0.0466924	5.93619	2.91728e-09	1.57585e-08
ENSMUSG00000001865	Cpa3	0	0	0	0	0	0	0	NA	NA	NA	NA	NA
ENSMUSG00000001870	Ltbp1	18.2432	17.3734	11.5939	19.0694	11.9086	19.0598	16.208	0.0735473	0.391045	0.188079	0.850815	0.904109
ENSMUSG00000001891	Ugp2	1055.62	1021.72	1086.51	1328.9	1454.04	1323.46	1211.71	0.375457	0.052867	7.10192	1.23031e-12	8.48358e-12
ENSMUSG00000001901	Kcnh6	1.65847	1.65461	0	0	4.76343	0	1.34608	0.128069	0.511319	0.250467	0.802226	0.869738
ENSMUSG00000001909	Trmt1	442.811	478.183	535.804	485.077	482.297	475.303	483.246	-0.0140014	0.084006	-0.166671	0.867629	0.915249
ENSMUSG00000001910	Nacc1	1349.16	1250.06	1306.8	1009.48	1047.95	1105.47	1178.15	-0.303811	0.0536323	-5.66471	1.4727e-08	7.53115e-08
ENSMUSG00000001911	Nfix	1602.91	1485.02	1590.02	2445.65	2472.22	2473	2011.47	0.659119	0.0405576	16.2514	2.18227e-59	6.24249e-58
ENSMUSG00000001918	Slc1a5	98.6789	81.0761	94.4075	169.241	156.002	178.685	129.682	0.863325	0.153604	5.62044	1.90469e-08	9.65038e-08
ENSMUSG00000001924	Uba1	4437.23	4275.52	4232.6	3638.67	3440.39	3439.09	3910.59	-0.299356	0.0304406	-9.8341	8.0286e-23	9.32735e-22
ENSMUSG00000001930	Vwf	16.5847	12.4096	8.28136	7.15101	16.672	16.6773	12.9627	0.100864	0.434242	0.232277	0.816323	0.878856
ENSMUSG00000001942	Siae	393.057	367.324	348.645	578.04	643.063	609.912	490.007	0.719997	0.081121	8.87559	6.95637e-19	6.8043e-18
ENSMUSG00000001943	Vsig2	0	0	0	0	0	2.38247	0.397078	0.19167	0.319488	0.599929	0.548553	NA
ENSMUSG00000001946	Esam	25.7063	23.1646	24.8441	25.0285	27.3897	8.33864	22.412	-0.250352	0.360306	-0.694832	0.48716	0.626496
ENSMUSG00000001948	Spa17	22.3893	23.9919	24.0159	42.9061	39.2983	30.9721	30.5956	0.639013	0.29745	2.1483	0.0316897	0.0671157
ENSMUSG00000001962	Fam50a	403.008	439.3	416.552	398.073	422.754	393.107	412.132	-0.0521669	0.0858514	-0.607642	0.543425	0.675905
ENSMUSG00000001964	Emd	379.789	373.115	365.208	249.093	247.698	263.263	313.028	-0.553055	0.0982967	-5.62638	1.84034e-08	9.33512e-08
ENSMUSG00000001983	Taco1	137.653	132.369	139.127	128.718	132.185	139.374	134.904	-0.0311275	0.146166	-0.21296	0.831358	0.88976
ENSMUSG00000001985	Grik3	34.8278	48.8111	39.7505	0	0	0	20.5649	-4.25594	0.532095	-7.99846	1.25984e-15	1.05118e-14
ENSMUSG00000001986	Gria3	564.708	526.167	553.195	711.525	665.689	658.753	613.34	0.307349	0.0709803	4.33006	1.49069e-05	5.62311e-05
ENSMUSG00000001988	Npas1	1.65847	3.30923	4.14068	5.95917	2.38171	15.4861	5.48922	0.904453	0.564992	1.60082	0.109416	0.193384
ENSMUSG00000001995	Sipa1l2	940.352	967.949	995.42	488.652	512.068	488.406	732.141	-0.96035	0.0672009	-14.2907	2.4997e-46	5.50259e-45
ENSMUSG00000001998	Ap4e1	261.209	248.192	221.112	277.698	295.333	278.749	263.715	0.219749	0.107944	2.03576	0.0417745	0.0853239
ENSMUSG00000001999	Blvra	115.264	100.931	91.9231	64.3591	101.223	69.0916	90.4653	-0.382005	0.194042	-1.96867	0.048991	0.098192
ENSMUSG00000002006	Pdzd4	286.086	258.12	313.035	163.281	134.567	194.171	224.877	-0.791353	0.129593	-6.10647	1.0186e-09	5.70567e-09
ENSMUSG00000002007	Srpk3	13.2677	29.7831	33.1254	28.604	32.1531	57.1793	32.3521	0.577311	0.33045	1.74704	0.0806298	0.15023
ENSMUSG00000002010	Idh3g	1459.45	1397.32	1456.69	1052.39	977.693	1142.39	1247.66	-0.442306	0.0544001	-8.13061	4.27148e-16	3.65136e-15
ENSMUSG00000002012	Pnck	13.2677	19.8554	20.7034	47.6734	29.7714	53.6056	30.8128	1.18543	0.315581	3.75635	0.000172409	0.000563973
ENSMUSG00000002014	Ssr4	553.099	549.332	511.788	563.738	509.687	481.259	528.15	-0.0539834	0.0790363	-0.68302	0.494594	0.633947
ENSMUSG00000002015	Bcap31	489.248	524.513	508.476	727.019	722.85	768.346	623.409	0.541293	0.0701486	7.71638	1.19684e-14	9.39047e-14
ENSMUSG00000002017	Fam98a	560.562	528.649	549.882	383.771	331.058	354.988	451.485	-0.612412	0.0845438	-7.24372	4.36526e-13	3.09856e-12
ENSMUSG00000002020	Ltbp2	0	0	0	0	2.38171	0	0.396952	0.19167	0.319488	0.599929	0.548553	NA
ENSMUSG00000002028	Kmt2a	1058.93	1079.64	1085.69	1190.64	1155.13	1279.39	1141.57	0.168734	0.053253	3.16853	0.00153212	0.0043186
ENSMUSG00000002031	Ift46	389.74	391.316	394.193	517.256	523.977	500.319	452.8	0.389619	0.0804112	4.84533	1.26402e-06	5.37019e-06
ENSMUSG00000002032	Tmem25	67.9972	52.1203	53.0007	119.183	97.6503	89.3426	79.8824	0.798906	0.19911	4.01238	6.01097e-05	0.000209911
ENSMUSG00000002033	Cd3g	0	0	1.65627	0	0	0	0.276045	-0.109546	0.319488	-0.34288	0.731689	NA
ENSMUSG00000002043	Trappc6a	87.0696	81.9034	81.9855	120.375	120.277	122.697	102.385	0.523173	0.167063	3.13159	0.00173862	0.00485333
ENSMUSG00000002052	Supt6	1772.07	1818.42	1724.18	1611.36	1625.52	1785.66	1722.87	-0.0814454	0.0456645	-1.78356	0.0744948	0.14037
ENSMUSG00000002055	Spag5	701.532	666.809	710.541	1430.2	1482.62	1435.44	1071.19	1.06239	0.0546214	19.4502	2.90505e-84	1.16888e-82
ENSMUSG00000002057	Foxn1	0	0	0	0	0	0	0	NA	NA	NA	NA	NA
ENSMUSG00000002058	Unc119	343.303	336.714	375.974	384.963	323.913	371.665	356.089	0.0329284	0.0955345	0.344676	0.730338	0.822262
ENSMUSG00000002059	Rab34	613.633	587.388	622.758	396.881	379.883	306.147	484.449	-0.747929	0.0874394	-8.55369	1.19217e-17	1.10323e-16
ENSMUSG00000002064	Sdf2	694.069	685.838	660.025	872.423	812.164	837.438	760.326	0.305184	0.0635172	4.80474	1.54949e-06	6.54001e-06
ENSMUSG00000002068	Ccne1	131.019	134.851	149.893	72.7019	50.016	65.5179	100.666	-1.11544	0.183059	-6.09334	1.10578e-09	6.18299e-09
ENSMUSG00000002076	Hsf2bp	3.31694	0	0.828136	0	5.95428	2.38247	2.0803	0.363915	0.572173	0.636023	0.524762	0.661758
ENSMUSG00000002083	Bbc3	171.651	176.216	178.049	166.857	140.521	212.04	174.222	-0.0176979	0.141106	-0.125423	0.900189	0.937574
ENSMUSG00000002100	Mybpc3	0	0	0	0	0	0	0	NA	NA	NA	NA	NA
ENSMUSG00000002102	Psmc3	1056.44	1056.47	1123.78	1044.05	1027.71	1033.99	1057.07	-0.0594593	0.0542984	-1.09505	0.273496	0.40691
ENSMUSG00000002103	Acp2	784.455	697.42	721.307	1213.29	1167.04	1126.91	951.736	0.669061	0.059972	11.1562	6.678e-29	9.73517e-28
ENSMUSG00000002104	Rapsn	5.80464	6.61846	4.96882	15.4939	13.0994	17.8685	10.6423	1.1586	0.457851	2.5305	0.0113899	0.0269116
ENSMUSG00000002105	Slc39a13	229.698	257.292	209.518	226.449	225.072	231.1	229.855	-0.0287991	0.116687	-0.246807	0.805058	0.871204
ENSMUSG00000002107	Celf2	1772.9	1763.82	1727.49	1066.69	996.747	985.151	1385.47	-0.786741	0.0490209	-16.0491	5.79921e-58	1.61884e-56
ENSMUSG00000002108	Nr1h3	17.4139	24.8192	31.4692	13.1102	21.4354	23.8247	22.0121	-0.302989	0.355913	-0.8513	0.394603	0.537558
ENSMUSG00000002109	Ddb2	228.039	215.927	202.893	361.126	331.058	289.47	271.419	0.596592	0.109814	5.43276	5.54878e-08	2.69872e-07
ENSMUSG00000002111	Spi1	0	0	0	0	0	0	0	NA	NA	NA	NA	NA
ENSMUSG00000002129	Sf3a1	1014.15	936.512	963.122	984.456	1034.85	885.087	969.697	-0.0046263	0.0614326	-0.0753069	0.93997	0.963522
ENSMUSG00000002147	Stat6	4.14617	5.79115	0	63.1672	53.5886	58.3705	30.8439	3.56267	0.394813	9.02369	1.8185e-19	1.8259e-18
ENSMUSG00000002190	Clgn	6.63387	10.755	16.5627	21.453	19.0537	16.6773	15.1893	0.649937	0.407192	1.59614	0.110456	0.194862
ENSMUSG00000002204	Napsa	1.65847	0	1.65627	4.76734	8.336	8.33864	4.12612	1.49554	0.586552	2.54972	0.010781	0.0256053
ENSMUSG00000002205	Vrk3	407.154	393.798	424.834	362.318	334.631	372.856	382.598	-0.195242	0.0895043	-2.18136	0.0291565	0.0623941
ENSMUSG00000002210	Smg9	407.983	402.899	404.959	334.906	322.722	360.944	372.402	-0.253935	0.0899669	-2.82254	0.00476447	0.0121946
ENSMUSG00000002221	Paxip1	486.76	419.445	441.397	374.236	381.074	335.928	406.473	-0.302615	0.0907532	-3.33448	0.000854585	0.0025133
ENSMUSG00000002222	Rmnd5a	925.425	900.937	912.606	1206.14	1092.02	1111.42	1024.76	0.315252	0.0560635	5.62312	1.87535e-08	9.50834e-08
ENSMUSG00000002227	Mov10	88.7281	85.2126	88.6106	103.69	92.8868	98.8725	93	0.166531	0.175148	0.9508	0.341706	0.48177
ENSMUSG00000002228	Ppm1j	0	1.65461	0	0	0	2.38247	0.672847	0.0578641	0.372792	0.155218	0.876649	NA
ENSMUSG00000002233	Rhoc	514.125	483.147	496.882	614.987	571.611	626.589	551.224	0.278104	0.074646	3.72564	0.000194822	0.000632487
ENSMUSG00000002240	Prr27	0	0	0	0	0	0	0	NA	NA	NA	NA	NA
ENSMUSG00000002249	Tead3	309.304	322.65	343.677	210.955	213.163	194.171	265.653	-0.65252	0.108674	-6.00437	1.92076e-09	1.05546e-08
ENSMUSG00000002250	Ppard	307.646	324.304	287.363	216.914	248.889	251.351	272.745	-0.35531	0.107643	-3.30083	0.000963998	0.00281287
ENSMUSG00000002257	Def6	0	1.65461	3.31254	0	2.38171	7.14741	2.41605	0.377298	0.583542	0.646565	0.517913	0.655389
ENSMUSG00000002265	Peg3	796.065	860.399	766.026	698.415	681.17	694.49	749.428	-0.223343	0.0662062	-3.37345	0.000742329	0.00220859
ENSMUSG00000002266	Zim1	61.3633	54.6023	53.8289	23.8367	26.1989	20.251	40.0135	-1.19873	0.276944	-4.32841	1.50187e-05	5.66236e-05
ENSMUSG00000002274	Metrn	2713.25	2775.62	2716.29	1221.63	1271.84	1184.09	1980.45	-1.15634	0.0420189	-27.5195	1.02694e-166	9.02431e-165
ENSMUSG00000002279	Lmf1	332.523	273.839	310.551	358.742	359.639	349.032	330.721	0.217795	0.0983251	2.21505	0.0267564	0.0577815
ENSMUSG00000002280	Narfl	452.762	421.099	524.21	325.371	315.577	322.825	393.641	-0.533158	0.0958442	-5.56276	2.65537e-08	1.33004e-07
ENSMUSG00000002289	Angptl4	183.261	183.662	177.221	13.1102	27.3897	21.4422	101.014	-3.00837	0.231255	-13.0089	1.08888e-38	2.06398e-37
ENSMUSG00000002297	Dbf4	436.177	405.38	427.318	685.305	691.888	712.358	559.738	0.716889	0.0736891	9.72856	2.27794e-22	2.60104e-21
ENSMUSG00000002307	Daxx	344.961	295.349	270.801	183.543	229.835	194.171	253.11	-0.57847	0.120882	-4.78542	1.70633e-06	7.17166e-06
ENSMUSG00000002308	Cd320	179.115	154.706	146.58	126.334	115.513	147.713	144.994	-0.297528	0.14918	-1.99442	0.0461058	0.09314
ENSMUSG00000002319	Ipo4	737.189	703.211	799.98	555.395	520.404	482.45	633.105	-0.521715	0.07522	-6.93585	4.03779e-12	2.69133e-11
ENSMUSG00000002320	Tm9sf1	636.023	690.801	769.338	848.586	806.21	823.143	762.35	0.240531	0.0699337	3.43941	0.000582976	0.00177045
ENSMUSG00000002324	Rec8	0.829234	0	0	0	0	0	0.138206	-0.034242	0.319488	-0.107178	0.914648	NA
ENSMUSG00000002325	Irf9	494.224	463.292	511.788	622.138	693.079	662.326	574.474	0.426901	0.0747206	5.7133	1.10809e-08	5.71715e-08
ENSMUSG00000002326	Gmpr2	358.229	335.887	340.364	212.147	229.835	247.777	287.373	-0.580177	0.104378	-5.55844	2.72189e-08	1.36274e-07
ENSMUSG00000002329	Mdp1	338.328	329.268	351.13	401.648	315.577	313.295	341.541	0.0164669	0.101496	0.162243	0.871115	0.916583
ENSMUSG00000002332	Dhrs1	457.737	418.617	452.99	440.979	373.929	458.625	433.813	-0.0615282	0.0887367	-0.693379	0.488072	0.627484
ENSMUSG00000002341	Ncan	12900.4	12592.4	12562.8	6557.48	6785.5	6748.34	9691.16	-0.921289	0.0192551	-47.8464	0	0
ENSMUSG00000002342	Tmem161a	375.643	341.678	422.349	638.823	624.009	705.211	517.952	0.784148	0.0846559	9.26277	1.99197e-20	2.09286e-19
ENSMUSG00000002343	Armc6	402.179	404.553	408.271	338.481	348.921	350.223	375.438	-0.226405	0.0884793	-2.55885	0.0105019	0.0250126
ENSMUSG00000002345	Borcs8	189.895	194.417	173.08	175.2	206.018	175.111	185.62	-0.00270959	0.128328	-0.0211145	0.983154	0.98827
ENSMUSG00000002346	Slc25a42	1383.99	1301.35	1353.17	642.399	678.788	639.693	999.9	-1.03977	0.0586506	-17.7281	2.54329e-70	8.56957e-69
ENSMUSG00000002365	Snx9	632.706	610.553	622.758	437.403	401.319	346.649	508.565	-0.651418	0.0830776	-7.84108	4.46699e-15	3.60924e-14
ENSMUSG00000002372	Ranbp3	917.133	831.444	909.294	732.978	646.635	737.374	795.81	-0.327199	0.067215	-4.86795	1.12763e-06	4.82055e-06
ENSMUSG00000002379	Ndufa11	132.677	126.578	111.798	64.3591	66.688	84.5777	97.7798	-0.764452	0.181156	-4.21986	2.44454e-05	8.98514e-05
ENSMUSG00000002384	Bmp8b	27.3647	48.8111	22.3597	21.453	30.9623	22.6335	28.9307	-0.359515	0.331382	-1.0849	0.277968	0.411834
ENSMUSG00000002393	Nr2f6	548.953	483.147	520.07	381.387	400.128	340.693	445.73	-0.465376	0.0874379	-5.32236	1.02429e-07	4.85073e-07
ENSMUSG00000002395	Use1	356.571	346.642	333.739	429.061	385.838	372.856	370.784	0.194725	0.0912758	2.13336	0.0328948	0.0693338
ENSMUSG00000002396	Ocel1	402.179	357.397	370.177	283.657	312.004	269.219	332.439	-0.382747	0.0983447	-3.89189	9.94657e-05	0.000337685
ENSMUSG00000002409	Dyrk1b	256.233	235.783	257.55	281.273	263.179	235.864	254.981	0.0575129	0.10995	0.523082	0.600917	0.724484
ENSMUSG00000002413	Braf	445.299	411.999	448.022	349.208	378.692	341.884	395.851	-0.285454	0.0887073	-3.21793	0.0012912	0.0036825
ENSMUSG00000002416	Ndufb2	173.31	145.606	130.017	98.9223	117.895	98.8725	127.437	-0.498362	0.161732	-3.0814	0.00206031	0.00567417
ENSMUSG00000002428	Hltf	149.262	127.405	130.017	206.187	164.338	123.888	150.183	0.276651	0.159548	1.73397	0.0829241	0.153865
ENSMUSG00000002455	Prpf6	597.878	609.725	539.117	641.207	559.703	656.37	600.667	0.0881571	0.0771839	1.14217	0.253383	0.382031
ENSMUSG00000002458	Rgs19	159.213	157.188	177.221	168.049	107.177	119.123	147.995	-0.318293	0.156113	-2.03887	0.0414632	0.0847914
ENSMUSG00000002459	Rgs20	378.131	407.862	367.692	386.154	401.319	421.697	393.809	0.06738	0.0883204	0.762904	0.445521	0.58774
ENSMUSG00000002475	Abhd3	121.897	111.686	125.877	7.15101	13.0994	5.95617	64.2779	-3.48176	0.310328	-11.2196	3.2666e-29	4.79706e-28
ENSMUSG00000002477	Snrpd1	107.8	124.096	81.9855	41.7142	50.016	36.9283	73.7567	-1.23972	0.222581	-5.56975	2.55111e-08	1.27928e-07
ENSMUSG00000002486	Tchp	160.871	167.943	173.909	294.383	244.126	247.777	214.835	0.638552	0.120618	5.29402	1.19657e-07	5.62661e-07
ENSMUSG00000002489	Tiam1	131.848	123.269	129.189	103.69	88.1234	82.1952	109.719	-0.478311	0.166228	-2.87744	0.00400913	0.0104109
ENSMUSG00000002496	Tsc2	1214	1218.62	1164.36	1024.98	989.602	963.709	1095.88	-0.271753	0.0536064	-5.06941	3.99043e-07	1.78983e-06
ENSMUSG00000002500	Rpl3l	0	0.827307	1.65627	0	2.38171	0	0.810882	-0.00932183	0.429777	-0.0216899	0.982695	NA
ENSMUSG00000002504	Slc9a3r2	67.9972	60.3934	58.7977	69.1264	47.6343	92.9163	66.1442	0.15751	0.226603	0.695094	0.486997	0.626322
ENSMUSG00000002524	Puf60	1991.82	1982.23	2022.31	1394.45	1413.55	1473.56	1712.98	-0.485313	0.0430052	-11.285	1.55656e-29	2.30898e-28
ENSMUSG00000002546	Golga2	781.139	868.672	833.105	804.489	778.82	817.187	813.902	-0.0485904	0.0631315	-0.769669	0.441496	0.583531
ENSMUSG00000002550	Uck1	116.093	91.0038	101.033	87.0039	77.4057	88.1514	93.4484	-0.280081	0.180663	-1.55029	0.121071	0.210146
ENSMUSG00000002565	Scin	0	0	0	0	0	0	0	NA	NA	NA	NA	NA
ENSMUSG00000002578	Ikzf4	53.071	41.3654	26.5004	38.1387	30.9623	34.5458	37.4306	-0.208444	0.289554	-0.719878	0.4716	0.613016
ENSMUSG00000002580	Mien1	238.819	229.991	242.644	230.024	157.193	154.861	208.922	-0.387223	0.13446	-2.87984	0.00397876	0.0103358
ENSMUSG00000002588	Pon1	0	0	0	2.38367	4.76343	2.38247	1.58826	1.11972	0.541817	2.0666	0.0387715	0.0800162
ENSMUSG00000002602	Axl	349.108	334.232	321.317	827.133	818.119	882.705	588.769	1.32599	0.0748553	17.714	3.26862e-70	1.09631e-68
ENSMUSG00000002603	Tgfb1	1.65847	3.30923	10.7658	11.9183	7.14514	3.5737	6.39511	0.361155	0.550881	0.655596	0.512084	0.651191
ENSMUSG00000002608	Ccdc97	444.469	470.738	447.194	388.538	340.585	372.856	410.73	-0.304428	0.0870901	-3.49555	0.000473079	0.00145806
ENSMUSG00000002617	Zfp40	313.451	283.766	316.348	346.824	306.05	369.283	322.62	0.160894	0.100056	1.60803	0.107829	0.190963
ENSMUSG00000002625	Akap8l	592.073	526.167	563.133	595.917	689.506	648.032	602.471	0.200767	0.0753122	2.66579	0.00768068	0.0187966
ENSMUSG00000002633	Shh	1.65847	0	1.65627	0	0	0	0.552457	-0.23818	0.340417	-0.699672	0.484132	NA
ENSMUSG00000002635	Pdcd2l	187.407	191.108	189.643	181.159	160.766	177.494	181.263	-0.127916	0.12709	-1.00649	0.314178	0.453332
ENSMUSG00000002658	Gtf2f1	467.688	549.332	476.178	445.746	495.396	483.641	486.33	-0.0673403	0.0844965	-0.796961	0.425474	0.568256
ENSMUSG00000002660	Clpp	351.595	373.943	409.927	238.367	257.225	237.056	311.352	-0.62736	0.102568	-6.11653	9.5633e-10	5.36781e-09
ENSMUSG00000002661	Alkbh7	64.6803	53.775	53.0007	47.6734	44.0617	59.5617	53.7921	-0.173145	0.233876	-0.740327	0.459102	0.601109
ENSMUSG00000002664	Pspn	1.65847	1.65461	1.65627	4.76734	2.38171	1.19123	2.21827	0.331571	0.591006	0.561028	0.574778	0.701219
ENSMUSG00000002668	Dennd1c	0	0	0	0	2.38171	0	0.396952	0.19167	0.319488	0.599929	0.548553	NA
ENSMUSG00000002679	Med6	221.406	189.453	183.846	178.775	139.33	154.861	177.945	-0.32603	0.136295	-2.39209	0.0167527	0.0380443
ENSMUSG00000002688	Prkd1	252.916	235.783	240.159	343.248	339.394	370.474	296.996	0.527181	0.100156	5.26362	1.41247e-07	6.60644e-07
ENSMUSG00000002699	Lcp2	0	0	0	0	0	0	0	NA	NA	NA	NA	NA
ENSMUSG00000002718	Cse1l	1078	1140.86	1043.45	788.995	833.6	777.876	943.797	-0.441469	0.0595762	-7.41016	1.2615e-13	9.23179e-13
ENSMUSG00000002728	Naa20	61.3633	81.9034	72.876	50.0571	55.9703	46.4582	61.438	-0.485103	0.222247	-2.18272	0.0290564	0.0621922
ENSMUSG00000002731	Prkra	450.274	442.609	370.177	246.71	253.653	243.012	334.406	-0.758972	0.103009	-7.36804	1.73158e-13	1.25631e-12
ENSMUSG00000002732	Fkbp7	73.8018	36.4015	38.9224	128.718	119.086	103.637	83.4278	1.19233	0.221562	5.38149	7.38727e-08	3.54657e-07
ENSMUSG00000002733	Plekha3	160.871	217.582	173.909	171.624	102.414	147.713	162.352	-0.373178	0.236643	-1.57697	0.114803	0.20127
ENSMUSG00000002741	Ykt6	980.984	963.813	939.106	905.795	853.844	851.733	915.879	-0.142873	0.0581819	-2.45563	0.0140639	0.0325231
ENSMUSG00000002748	Baz1b	1885.68	1899.5	1901.4	1663.8	1718.41	1724.91	1798.95	-0.154864	0.0411235	-3.76583	0.000165996	0.000544862
ENSMUSG00000002763	Pex6	311.792	268.047	291.504	292	238.171	248.968	275.08	-0.159966	0.109703	-1.45817	0.144793	0.242803
ENSMUSG00000002767	Mrpl2	404.666	416.135	403.302	319.412	346.539	362.135	375.365	-0.250309	0.0900517	-2.77962	0.00544232	0.0137445
ENSMUSG00000002768	Mea1	460.225	447.573	446.365	299.151	331.058	322.825	384.533	-0.503913	0.0892811	-5.64411	1.66034e-08	8.45136e-08
ENSMUSG00000002769	Gnmt	6.63387	4.96384	4.96882	17.8775	10.7177	9.52988	9.11527	0.950456	0.482924	1.96813	0.0490534	0.0982902
ENSMUSG00000002771	Grin2d	9.95081	16.5461	16.5627	53.6326	39.2983	42.8844	29.8125	1.52757	0.318159	4.80128	1.57656e-06	6.6466e-06
ENSMUSG00000002778	Kdelr1	1031.57	960.503	1012.81	1480.26	1340.9	1415.19	1206.87	0.494534	0.0530498	9.32207	1.1409e-20	1.21202e-19
ENSMUSG00000002781	Tmem143	135.165	148.915	129.189	158.514	165.529	177.494	152.468	0.275367	0.139374	1.97574	0.0481839	0.0967952
ENSMUSG00000002791	Pdxk-ps	2.4877	0	1.65627	2.38367	0	0	1.08794	-0.161809	0.482201	-0.335564	0.7372	0.827446
ENSMUSG00000002797	Ggct	11.6093	12.4096	24.0159	35.755	33.344	50.0319	27.861	1.19734	0.333297	3.5924	0.000327652	0.00103348
ENSMUSG00000002799	Jag2	22.3893	13.2369	14.9065	22.6449	40.4891	51.2231	27.4816	1.07308	0.338889	3.16647	0.00154302	0.00434654
ENSMUSG00000002803	Btbd6	175.798	177.871	145.752	134.677	123.849	154.861	152.135	-0.26861	0.145668	-1.844	0.0651838	0.125528
ENSMUSG00000002804	Nudt14	53.071	60.3934	53.8289	46.4816	45.2526	34.5458	48.9289	-0.387992	0.243439	-1.59379	0.110982	0.195622
ENSMUSG00000002808	Epdr1	1434.58	1427.93	1435.16	1603.02	1581.46	1498.57	1496.79	0.123711	0.0455872	2.71372	0.00665326	0.0165233
ENSMUSG00000002812	Flii	796.894	785.942	829.792	817.599	865.753	976.812	845.465	0.140486	0.0656997	2.13831	0.0324916	0.0685817
ENSMUSG00000002814	Top3a	110.288	144.779	145.752	108.457	101.223	127.462	122.993	-0.244778	0.164482	-1.48817	0.136705	0.231704
ENSMUSG00000002820	Atg4d	391.399	449.228	470.381	401.648	400.128	384.769	416.259	-0.143114	0.0897318	-1.59491	0.110732	0.195246
ENSMUSG00000002825	Qtrt1	105.313	110.859	125.049	102.498	80.9783	102.446	104.524	-0.249682	0.17168	-1.45435	0.14585	0.244012
ENSMUSG00000002831	Plin4	3.31694	0.827307	4.96882	19.0694	16.672	9.52988	9.06405	1.7369	0.507863	3.42001	0.000626177	0.00188833
ENSMUSG00000002833	Hdgfl2	899.719	904.247	893.559	798.529	758.576	704.02	826.442	-0.2539	0.062428	-4.06708	4.76061e-05	0.000168768
ENSMUSG00000002835	Chaf1a	703.191	737.131	741.182	611.411	650.208	602.765	674.314	-0.225888	0.0678781	-3.32785	0.000875203	0.00256878
ENSMUSG00000002844	Adprh	868.208	908.383	858.777	1083.38	982.457	1116.19	969.565	0.271245	0.0593216	4.57245	4.82064e-06	1.93186e-05
ENSMUSG00000002845	Tmem39a	257.063	249.019	253.41	283.657	319.15	257.307	269.934	0.178026	0.10762	1.65422	0.0980835	0.17655
ENSMUSG00000002846	Timmdc1	253.746	263.911	254.238	253.861	247.698	256.115	254.928	-0.0266191	0.106605	-0.249698	0.802821	0.869738
ENSMUSG00000002847	Pla1a	0	0	0	2.38367	0	0	0.397278	0.19167	0.319488	0.599929	0.548553	NA
ENSMUSG00000002870	Mcm2	767.871	785.942	748.635	622.138	553.748	561.072	673.234	-0.405236	0.069335	-5.8446	5.07777e-09	2.68998e-08
ENSMUSG00000002871	Tpra1	159.213	167.943	173.909	280.081	289.378	273.984	224.085	0.744216	0.114774	6.4842	8.92049e-11	5.41515e-10
ENSMUSG00000002881	Nab1	227.21	213.445	214.487	334.906	310.814	285.896	264.46	0.503761	0.10735	4.69268	2.69647e-06	1.11059e-05
ENSMUSG00000002885	Adgre5	111.117	126.578	107.658	221.681	200.064	206.084	162.197	0.850654	0.137008	6.20879	5.33934e-10	3.05867e-09
ENSMUSG00000002897	Il17ra	101.167	99.2768	118.423	261.012	270.325	201.319	175.254	1.18262	0.142751	8.28451	1.18597e-16	1.0426e-15
ENSMUSG00000002900	Lamb1	474.322	435.991	424.834	1620.9	1656.48	1792.81	1067.56	1.9199	0.0615351	31.2001	1.06089e-213	1.24635e-211
ENSMUSG00000002908	Kcnn1	53.071	57.9115	50.5163	113.224	72.6423	88.1514	72.5861	0.738168	0.209774	3.51888	0.000433379	0.00134347
ENSMUSG00000002910	Arrdc2	77.1188	95.9676	88.6106	75.0856	66.688	83.3864	81.1428	-0.211141	0.192767	-1.09532	0.273376	0.406787
ENSMUSG00000002930	Ppp1r17	0	0	1.65627	0	0	0	0.276045	-0.109546	0.319488	-0.34288	0.731689	NA
ENSMUSG00000002944	Cd36	655.095	641.163	589.633	278.889	308.432	332.354	467.594	-1.03039	0.0874683	-11.7802	4.93754e-32	7.83197e-31
ENSMUSG00000002948	Map2k7	1019.13	977.877	999.56	1076.23	1058.67	1070.92	1033.73	0.0971904	0.0538943	1.80335	0.0713329	0.135353
ENSMUSG00000002949	Timm44	1004.2	1035.79	947.388	905.795	850.272	932.737	946.03	-0.151544	0.0595332	-2.54554	0.0109108	0.0258744
ENSMUSG00000002957	Ap2a2	809.333	784.287	773.479	508.913	531.122	530.099	656.206	-0.590223	0.0689228	-8.56354	1.09453e-17	1.01501e-16
ENSMUSG00000002963	Pnkp	177.456	210.963	202.893	218.106	275.088	272.793	226.217	0.369413	0.121919	3.02998	0.00244566	0.00663072
ENSMUSG00000002968	Med25	1254.63	1227.72	1231.44	1295.52	1320.66	1316.31	1274.38	0.0824232	0.0484072	1.7027	0.0886235	0.162478
ENSMUSG00000002980	Bcam	32.3401	46.3292	33.1254	133.486	123.849	171.538	90.1112	1.88002	0.20476	9.18162	4.24663e-20	4.39031e-19
ENSMUSG00000002981	Clptm1	2131.96	1925.97	1989.18	2157.22	1967.3	2263.35	2072.5	0.0788115	0.0705468	1.11715	0.263929	0.395166
ENSMUSG00000002983	Relb	85.4111	74.4576	98.5482	35.755	69.0697	69.0916	72.0556	-0.550084	0.224463	-2.45067	0.014259	0.0329189
ENSMUSG00000002984	Tomm40	539.002	507.967	550.711	330.138	292.951	312.103	422.145	-0.768409	0.0878068	-8.75113	2.11221e-18	2.01929e-17
ENSMUSG00000002985	Apoe	44328.4	43824.9	43369.5	26953.3	26902.6	26925.5	35384	-0.703167	0.00977291	-71.9506	0	0
ENSMUSG00000002992	Apoc2	0	0	0	0	4.76343	0	0.793905	0.37732	0.378969	0.995651	0.31942	NA
ENSMUSG00000002996	Hbp1	605.341	560.087	572.242	624.521	652.59	708.785	620.594	0.191944	0.0722783	2.65563	0.00791606	0.0193231
ENSMUSG00000002997	Prkar2b	198.187	225.855	196.268	157.322	170.293	160.817	184.79	-0.340765	0.12869	-2.64796	0.00809792	0.019732
ENSMUSG00000003031	Cdkn1b	962.741	997.732	1012.81	1996.32	1868.45	1757.07	1432.52	0.917272	0.0511152	17.9452	5.23391e-72	1.84565e-70
ENSMUSG00000003032	Klf4	33.9986	28.1284	34.7817	94.155	69.0697	81.004	56.8562	1.2796	0.234085	5.4664	4.59261e-08	2.24861e-07
ENSMUSG00000003033	Ap1m1	1257.95	1321.21	1223.16	822.366	830.027	906.53	1060.21	-0.570018	0.0572855	-9.95048	2.50963e-23	2.977e-22
ENSMUSG00000003037	Rab8a	515.784	536.922	547.398	379.003	379.883	421.697	463.448	-0.436556	0.0823948	-5.29835	1.16855e-07	5.49837e-07
ENSMUSG00000003038	Hmgn2	77.1188	77.7669	72.876	65.5509	69.0697	85.7689	74.6919	-0.0461025	0.198329	-0.232455	0.816185	0.878856
ENSMUSG00000003039	Fam32a	723.921	771.05	794.183	579.232	632.345	639.693	690.071	-0.305264	0.0691788	-4.41268	1.021e-05	3.9386e-05
ENSMUSG00000003051	Elf3	0	0	0	0	0	0	0	NA	NA	NA	NA	NA
ENSMUSG00000003053	Cyp2c29	0	0	0	0	0	0	0	NA	NA	NA	NA	NA
ENSMUSG00000003062	Stard3nl	309.304	276.321	252.582	295.575	362.02	332.354	304.693	0.238147	0.106655	2.23288	0.0255567	0.0554195
ENSMUSG00000003068	Stk11	633.535	599.798	639.321	556.587	551.367	477.685	576.382	-0.239026	0.0760946	-3.14117	0.00168272	0.00471166
ENSMUSG00000003070	Efna2	95.3619	106.723	125.049	78.6611	86.9326	95.2988	98.0043	-0.318869	0.178941	-1.78198	0.0747525	0.140783
ENSMUSG00000003072	Atp5d	1794.46	1845.72	1792.91	1193.03	1230.16	1173.37	1504.94	-0.594273	0.04602	-12.9134	3.78373e-38	7.03255e-37
ENSMUSG00000003099	Ppp5c	897.231	871.982	933.309	655.509	706.178	640.884	784.182	-0.431165	0.0645086	-6.68384	2.32759e-11	1.47024e-10
ENSMUSG00000003119	Cdk12	403.837	374.77	419.037	450.514	464.434	418.123	421.786	0.153756	0.0861334	1.78509	0.0742462	0.13995
ENSMUSG00000003123	Lipe	234.673	241.574	286.535	147.788	109.559	108.402	188.088	-1.04517	0.141685	-7.37672	1.62242e-13	1.17984e-12
ENSMUSG00000003131	Pafah1b2	979.326	940.648	975.544	961.811	1044.38	1057.82	993.254	0.0814285	0.0568737	1.43174	0.152218	0.252593
ENSMUSG00000003134	Tbc1d8	195.699	222.546	230.222	203.804	200.064	162.008	202.39	-0.194305	0.12716	-1.52804	0.126502	0.217732
ENSMUSG00000003135	Cnot11	347.449	351.605	347.817	507.722	548.985	489.597	432.196	0.559923	0.0839757	6.66767	2.59893e-11	1.63552e-10
ENSMUSG00000003153	Slc2a3	127.702	94.313	86.1262	319.412	314.386	324.016	210.992	1.61545	0.133172	12.1306	7.27246e-34	1.21037e-32
ENSMUSG00000003154	Foxj2	331.694	347.469	364.38	343.248	421.563	371.665	363.337	0.122292	0.0952093	1.28445	0.198983	0.313343
ENSMUSG00000003161	Sri	588.756	604.761	635.18	498.187	514.45	626.589	577.987	-0.157062	0.0812564	-1.93292	0.0532463	0.105391
ENSMUSG00000003166	Dgcr2	1667.59	1644.69	1669.52	2330.04	2340.03	2365.79	2002.94	0.497537	0.0386712	12.8658	7.00728e-38	1.28823e-36
ENSMUSG00000003184	Irf3	502.516	424.409	454.647	419.526	422.754	433.609	442.91	-0.114165	0.0861274	-1.32554	0.184993	0.295378
ENSMUSG00000003190	Bcl2l12	174.139	166.289	154.861	203.804	216.736	225.143	190.162	0.378326	0.12464	3.03534	0.00240263	0.00652774
ENSMUSG00000003198	Zfp959	57.2172	52.1203	58.7977	51.2489	34.5348	61.9442	52.6439	-0.178592	0.242206	-0.737358	0.460905	0.602859
ENSMUSG00000003199	Mpnd	825.917	778.496	755.26	582.807	578.756	587.279	684.753	-0.43075	0.0681517	-6.32046	2.60781e-10	1.52776e-09
ENSMUSG00000003200	Sh3gl1	705.678	693.283	673.275	523.216	516.832	544.394	609.446	-0.38583	0.0708698	-5.44421	5.20368e-08	2.53537e-07
ENSMUSG00000003206	Ebi3	0	2.48192	0	0	0	0	0.413654	-0.170206	0.321314	-0.529719	0.596307	NA
ENSMUSG00000003208	Ccdc94	95.3619	79.4215	105.173	58.3999	60.7337	81.004	80.0157	-0.469881	0.201239	-2.33494	0.0195466	0.0436801
ENSMUSG00000003226	Ranbp2	850.794	875.291	899.356	1280.03	1255.16	1275.81	1072.74	0.536521	0.0532924	10.0675	7.69165e-24	9.27431e-23
ENSMUSG00000003227	Edar	0	1.65461	0	40.5224	52.3977	33.3546	21.3215	4.24892	0.497164	8.5463	1.27093e-17	1.17464e-16
ENSMUSG00000003228	Grk5	72.9726	73.6303	59.6258	41.7142	44.0617	54.7968	57.8002	-0.531631	0.228693	-2.32464	0.020091	0.0447828
ENSMUSG00000003233	Dvl3	1643.54	1723.28	1652.13	1011.87	984.839	997.063	1335.45	-0.744146	0.0494206	-15.0574	3.08734e-51	7.64665e-50
ENSMUSG00000003234	Abcf3	510.808	503.83	464.584	457.665	433.472	457.434	471.299	-0.132786	0.0810045	-1.63925	0.101162	0.181038
ENSMUSG00000003235	Eif2b5	582.952	587.388	679.9	654.317	647.826	631.354	630.623	0.0632472	0.0742448	0.851874	0.394284	0.537213
ENSMUSG00000003269	Cyth2	821.771	778.496	740.354	724.636	715.705	686.151	744.519	-0.137979	0.0658675	-2.0948	0.0361891	0.0754092
ENSMUSG00000003271	Sult2b1	3.31694	8.27307	6.62509	4.76734	2.38171	2.38247	4.62444	-0.592443	0.57117	-1.03724	0.299622	0.437137
ENSMUSG00000003273	Car11	102.825	102.586	99.3763	64.3591	58.352	70.2828	82.9636	-0.641992	0.189817	-3.38215	0.000719202	0.00214443
ENSMUSG00000003279	Dlgap1	262.867	261.429	220.284	185.926	184.583	198.936	219.004	-0.382836	0.120744	-3.17063	0.00152111	0.00428866
ENSMUSG00000003282	Plag1	0	0	0	0	0	0	0	NA	NA	NA	NA	NA
ENSMUSG00000003283	Hck	0	0	0	0	0	0	0	NA	NA	NA	NA	NA
ENSMUSG00000003299	Mrpl4	382.277	388.007	392.537	308.685	378.692	371.665	370.311	-0.134008	0.0937506	-1.42941	0.152888	0.253455
ENSMUSG00000003308	Keap1	499.199	444.264	452.99	371.852	320.34	365.709	409.059	-0.398227	0.0903236	-4.40889	1.039e-05	4.00381e-05
ENSMUSG00000003309	Ap1m2	0	0	0	0	0	2.38247	0.397078	0.19167	0.319488	0.599929	0.548553	NA
ENSMUSG00000003316	Glg1	2218.2	2162.58	2197.05	5774.44	5754.22	5665.51	3962	1.38543	0.0287451	48.1971	0	0
ENSMUSG00000003341	Atp8b3	0	0	0	0	0	0	0	NA	NA	NA	NA	NA
ENSMUSG00000003344	Btbd2	705.678	686.665	651.743	408.799	429.899	486.024	561.468	-0.623019	0.0784252	-7.94412	1.9558e-15	1.61287e-14
ENSMUSG00000003345	Csnk1g2	748.798	793.387	751.12	535.134	477.534	606.338	652.052	-0.500261	0.0762779	-6.55841	5.43847e-11	3.33924e-10
ENSMUSG00000003346	Abhd17a	529.881	577.46	540.773	292	304.859	366.9	435.312	-0.769521	0.0909713	-8.45894	2.69808e-17	2.45036e-16
ENSMUSG00000003348	Mob3a	321.743	270.529	269.972	157.322	108.368	145.331	212.211	-1.05492	0.134999	-7.81428	5.52772e-15	4.43692e-14
ENSMUSG00000003352	Cacnb3	340.815	352.433	353.614	406.416	406.082	441.948	383.551	0.259531	0.0881155	2.94535	0.00322591	0.00852417
ENSMUSG00000003354	Ccdc65	0	3.30923	1.65627	2.38367	0	2.38247	1.62194	-0.018774	0.552841	-0.0339592	0.97291	0.982435
ENSMUSG00000003355	Fkbp11	14.9262	31.4377	24.8441	16.6857	15.4811	19.0598	20.4058	-0.424456	0.367177	-1.156	0.247682	0.375368
ENSMUSG00000003360	Ddx23	1065.57	1048.2	1045.94	1059.54	1059.86	997.063	1046.03	-0.0198316	0.0541607	-0.366162	0.714244	0.810204
ENSMUSG00000003363	Pld3	733.043	776.014	645.118	1028.55	1087.25	962.518	872.083	0.513298	0.0683299	7.51205	5.82082e-14	4.35996e-13
ENSMUSG00000003378	Grik5	1259.61	1370.02	1321.71	1382.53	1315.9	1261.52	1318.55	0.00311239	0.0511917	0.0607988	0.951519	0.971328
ENSMUSG00000003379	Cd79a	3.31694	1.65461	2.48441	0	0	0	1.24266	-0.806226	0.508888	-1.58429	0.113127	0.198871
ENSMUSG00000003380	Rabac1	487.59	503.003	502.679	485.077	490.633	556.307	504.215	0.0367868	0.0792334	0.464284	0.642444	0.754187
ENSMUSG00000003382	Etv3	210.625	258.947	261.691	306.302	286.997	334.737	276.55	0.340723	0.110922	3.07173	0.00212821	0.00584434
ENSMUSG00000003402	Prkcsh	1270.39	1254.2	1242.2	1785.37	1791.05	1748.73	1515.32	0.498789	0.0445478	11.1967	4.23082e-29	6.19646e-28
ENSMUSG00000003410	Elavl3	258.721	275.493	283.223	45.2897	69.0697	71.4741	167.212	-2.09774	0.159368	-13.1628	1.43584e-39	2.77432e-38
ENSMUSG00000003411	Rab3b	1349.16	1303.84	1322.53	432.636	438.235	496.745	890.525	-1.5348	0.0653951	-23.4697	8.32175e-122	4.90136e-120
ENSMUSG00000003418	St8sia6	1.65847	1.65461	0	0	0	0	0.55218	-0.237984	0.340332	-0.69927	0.484383	NA
ENSMUSG00000003420	Fcgrt	43.1202	32.265	26.5004	95.3468	128.613	88.1514	68.9994	1.55277	0.228946	6.78224	1.18331e-11	7.62348e-11
ENSMUSG00000003421	Nosip	343.303	311.895	336.223	445.746	432.281	347.841	369.548	0.304146	0.0981741	3.09803	0.00194812	0.00539022
ENSMUSG00000003423	Pih1d1	423.739	431.027	433.115	351.591	313.195	331.163	380.638	-0.368763	0.0893972	-4.12499	3.70752e-05	0.000133394
ENSMUSG00000003429	Rps11	386.423	431.027	414.896	311.069	378.692	406.211	388.053	-0.168074	0.0966023	-1.73986	0.0818841	0.152192
ENSMUSG00000003435	Supt5	1378.19	1404.77	1440.96	1311.02	1209.91	1216.25	1326.85	-0.176335	0.0495964	-3.5554	0.000377407	0.00118126
ENSMUSG00000003436	Dll3	600.366	564.223	602.883	461.24	391.792	447.904	511.401	-0.440098	0.080657	-5.45642	4.85837e-08	2.37291e-07
ENSMUSG00000003437	Paf1	540.661	566.705	516.757	402.84	342.967	343.076	452.168	-0.573759	0.0866513	-6.62148	3.55628e-11	2.21388e-10
ENSMUSG00000003438	Timm50	666.704	662.673	637.665	637.632	545.412	559.88	618.328	-0.173865	0.0733693	-2.36972	0.0178015	0.0401562
ENSMUSG00000003444	Med29	42.2909	44.6746	55.4851	20.2612	16.672	42.8844	37.0447	-0.776693	0.30418	-2.5534	0.0106678	0.0253637
ENSMUSG00000003452	Bicd1	180.773	185.317	210.347	241.942	289.378	250.159	226.319	0.434638	0.118668	3.66262	0.000249644	0.000799247
ENSMUSG00000003458	Ncstn	1030.74	1056.47	1065.81	2549.33	2603.21	2574.26	1813.3	1.29151	0.0420968	30.6795	1.06785e-206	1.20925e-204
ENSMUSG00000003464	Pex19	911.328	838.062	848.84	1045.24	1119.41	979.195	957.012	0.274299	0.0608412	4.50845	6.53036e-06	2.578e-05
ENSMUSG00000003469	Phyhip	1.65847	3.30923	4.96882	2.38367	7.14514	4.76494	4.03838	0.318897	0.580637	0.549219	0.582855	0.708502
ENSMUSG00000003476	Crhr2	0	0	1.65627	0	0	0	0.276045	-0.109546	0.319488	-0.34288	0.731689	NA
ENSMUSG00000003477	Inmt	0	0	0	0	0	0	0	NA	NA	NA	NA	NA
ENSMUSG00000003484	Cyp4f18	0	0	0	0	0	0	0	NA	NA	NA	NA	NA
ENSMUSG00000003500	Impdh1	194.87	158.843	169.768	222.873	145.285	156.052	174.615	0.00197423	0.149512	0.0132045	0.989465	0.993081
ENSMUSG00000003505	Psg18	0	0	0	0	0	0	0	NA	NA	NA	NA	NA
ENSMUSG00000003518	Dusp3	310.963	383.043	417.381	281.273	245.317	235.864	312.307	-0.538658	0.113812	-4.73288	2.21351e-06	9.18387e-06
ENSMUSG00000003526	Prodh	53.9002	49.6384	48.0319	41.7142	70.2606	76.239	56.6307	0.299385	0.238018	1.25782	0.208455	0.325484
ENSMUSG00000003527	Dgcr14	337.498	291.212	274.113	237.175	233.408	220.378	265.631	-0.382369	0.111783	-3.42065	0.000624727	0.00188448
ENSMUSG00000003528	Slc25a1	534.856	507.967	580.523	411.183	409.655	500.319	490.75	-0.295548	0.08737	-3.38271	0.000717742	0.00214066
ENSMUSG00000003531	Dgcr6	433.689	435.991	414.896	345.632	337.012	403.829	395.175	-0.24023	0.0905993	-2.65156	0.00801204	0.0195357
ENSMUSG00000003534	Ddr1	4464.6	4290.41	4287.26	5544.42	5140.93	5330.77	4843.07	0.296163	0.0283524	10.4458	1.53151e-25	1.97104e-24
ENSMUSG00000003541	Ier3	169.164	191.108	148.236	76.2774	80.9783	76.239	123.667	-1.10045	0.166284	-6.6179	3.64343e-11	2.26621e-10
ENSMUSG00000003545	Fosb	1303.56	1341.06	1383.82	4.76734	11.9086	11.9123	676.171	-6.75942	0.252367	-26.7841	4.95229e-158	4.10554e-156
ENSMUSG00000003546	Klc4	281.94	335.059	320.489	287.232	322.722	294.235	306.946	-0.0518087	0.102679	-0.504568	0.613862	0.734206
ENSMUSG00000003549	Ercc1	244.624	216.754	241.816	174.008	232.217	213.231	220.442	-0.180893	0.123064	-1.46991	0.141586	0.238535
ENSMUSG00000003555	Cyp17a1	0	0	0	2.38367	0	0	0.397278	0.19167	0.319488	0.599929	0.548553	NA
ENSMUSG00000003559	As3mt	21.5601	18.2008	24.8441	21.453	10.7177	9.52988	17.7176	-0.554959	0.387764	-1.43118	0.152379	0.252822
ENSMUSG00000003573	Homer3	665.046	685.838	631.868	526.791	573.993	514.613	599.691	-0.294482	0.073391	-4.01251	6.00771e-05	0.000209831
ENSMUSG00000003575	Crtc1	629.389	682.528	597.914	551.82	612.1	628.972	617.121	-0.0907958	0.0751543	-1.20813	0.226999	0.348933
ENSMUSG00000003581	Rnf215	415.446	433.509	424.006	445.746	428.708	443.139	431.759	0.0494636	0.0825007	0.599553	0.548804	0.680169
ENSMUSG00000003585	Sec14l2	223.893	202.69	284.879	134.677	164.338	165.582	196.01	-0.605958	0.141406	-4.28523	1.82546e-05	6.8053e-05
ENSMUSG00000003604	Aven	173.31	134.851	165.627	56.0162	83.36	104.829	119.666	-0.932872	0.182896	-5.10055	3.38676e-07	1.52842e-06
ENSMUSG00000003617	Cp	74.6311	74.4576	73.7041	269.355	285.806	322.825	183.463	1.95081	0.139547	13.9796	2.07698e-44	4.39165e-43
ENSMUSG00000003623	Crot	1050.64	1116.86	1137.03	541.093	606.146	600.382	842.026	-0.916297	0.0650238	-14.0917	4.27023e-45	9.1883e-44
ENSMUSG00000003644	Rps6ka1	92.045	60.3934	92.7513	59.5917	53.5886	52.4143	68.464	-0.545931	0.22079	-2.47262	0.0134126	0.0311539
ENSMUSG00000003657	Calb2	0	0	0	4.76734	1.19086	0	0.993033	0.579579	0.444543	1.30377	0.192314	NA
ENSMUSG00000003660	Snrnp200	1568.08	1652.13	1626.46	2001.09	1949.43	2082.28	1813.25	0.315417	0.0424373	7.43254	1.06532e-13	7.84053e-13
ENSMUSG00000003662	Ciao1	308.475	258.12	276.597	252.669	253.653	284.705	272.37	-0.0913192	0.108741	-0.839782	0.401031	0.543976
ENSMUSG00000003665	Has1	1.65847	3.30923	6.62509	2.38367	0	7.14741	3.52064	-0.149903	0.593475	-0.252585	0.800589	0.869738
ENSMUSG00000003680	Taf6l	342.474	303.622	273.285	283.657	291.76	307.339	300.356	-0.0581514	0.105498	-0.551209	0.58149	0.707195
ENSMUSG00000003721	Insig2	190.724	217.582	197.925	426.677	497.778	477.685	334.728	1.20101	0.100248	11.9804	4.50029e-33	7.35617e-32
ENSMUSG00000003731	Kpna6	873.184	908.383	925.028	916.521	994.365	968.474	930.993	0.0890529	0.0582601	1.52854	0.126378	0.217586
ENSMUSG00000003746	Man1a	3.31694	0	6.62509	0	0	0	1.657	-0.340489	0.368815	-0.923197	0.355905	0.497479
ENSMUSG00000003752	Itpkc	88.7281	107.55	96.0638	88.1958	84.5508	81.004	91.0154	-0.199488	0.180204	-1.10701	0.268288	0.400599
ENSMUSG00000003762	Coq8b	202.333	201.036	197.096	305.11	259.607	287.088	242.045	0.499951	0.111562	4.48138	7.41625e-06	2.90423e-05
ENSMUSG00000003778	Brd8	1281.17	1314.59	1258.77	1741.27	1707.69	1733.25	1506.12	0.426395	0.0449382	9.48848	2.34426e-21	2.56097e-20
ENSMUSG00000003779	Kif20a	636.852	634.544	637.665	1065.5	1057.48	1062.58	849.104	0.736844	0.0592956	12.4266	1.87369e-35	3.24887e-34
ENSMUSG00000003808	Farsa	621.926	550.159	526.695	386.154	365.593	309.721	460.041	-0.674332	0.0920732	-7.32387	2.40925e-13	1.73708e-12
ENSMUSG00000003809	Gcdh	191.553	232.473	203.721	139.445	134.567	103.637	167.566	-0.72231	0.143699	-5.02655	4.99378e-07	2.21633e-06
ENSMUSG00000003810	Mast2	1164.24	1179.74	1115.5	737.746	774.057	780.259	958.591	-0.592491	0.0580039	-10.2147	1.70445e-24	2.11913e-23
ENSMUSG00000003812	Dnase2a	218.918	182.835	197.096	270.547	283.424	301.382	242.367	0.509668	0.113277	4.4993	6.81762e-06	2.68705e-05
ENSMUSG00000003813	Rad23a	690.752	690.801	696.463	603.068	608.528	700.446	665.01	-0.119664	0.0706904	-1.69279	0.0904962	0.165052
ENSMUSG00000003814	Calr	5163.64	5173.15	5287.65	2597.01	2509.14	2725.54	3909.35	-0.995742	0.0308299	-32.298	7.46771e-229	9.88302e-227
ENSMUSG00000003824	Syce2	15.7554	22.3373	14.9065	8.34284	7.14514	0	11.4145	-1.39635	0.481533	-2.8998	0.00373404	0.00975308
ENSMUSG00000003847	Nfat5	1019.13	987.805	1019.44	1122.71	1033.66	1128.1	1051.81	0.117819	0.055061	2.1398	0.0323711	0.0683743
ENSMUSG00000003848	Nob1	542.319	554.296	535.804	393.306	383.456	365.709	462.482	-0.512444	0.0813232	-6.30132	2.95117e-10	1.72386e-09
ENSMUSG00000003849	Nqo1	131.019	144.779	148.236	97.7305	100.032	98.8725	120.112	-0.506259	0.157857	-3.20706	0.00134098	0.00381509
ENSMUSG00000003863	Ppfia3	82.0942	114.168	103.517	75.0856	91.696	58.3705	87.4886	-0.401167	0.198701	-2.01895	0.0434927	0.0883895
ENSMUSG00000003865	Gys1	849.965	876.118	803.292	468.391	422.754	432.418	642.156	-0.930816	0.073199	-12.7162	4.80402e-37	8.62251e-36
ENSMUSG00000003868	Ruvbl2	630.218	661.018	651.743	637.632	569.23	494.362	607.367	-0.190867	0.079087	-2.41338	0.0158053	0.0360829
ENSMUSG00000003872	Lin7b	6.63387	5.79115	1.65627	1.19183	2.38171	1.19123	3.14101	-0.787579	0.594146	-1.32556	0.184984	0.295378
ENSMUSG00000003873	Bax	1463.6	1535.48	1484.02	897.452	970.548	911.294	1210.4	-0.688435	0.0524447	-13.1269	2.31011e-39	4.44403e-38
ENSMUSG00000003882	Il7r	0	0	0	0	0	0	0	NA	NA	NA	NA	NA
ENSMUSG00000003923	Tfam	347.449	340.023	377.63	268.163	228.645	278.749	306.776	-0.454208	0.103473	-4.38962	1.1355e-05	4.35279e-05
ENSMUSG00000003929	Zfp81	234.673	260.602	247.613	135.869	197.682	196.554	212.165	-0.48087	0.13097	-3.67161	0.000241026	0.000774024
ENSMUSG00000003934	Efnb3	127.702	122.441	115.111	39.3306	16.672	45.2669	77.754	-1.77781	0.230522	-7.71211	1.23757e-14	9.69971e-14
ENSMUSG00000003948	Mmd	555.587	560.914	614.477	226.449	217.927	202.51	396.311	-1.41073	0.0958063	-14.7248	4.46655e-49	1.04723e-47
ENSMUSG00000003949	Hlf	968.545	939.821	979.685	214.53	216.736	176.303	582.603	-2.2367	0.0875423	-25.5499	5.49906e-144	4.00029e-142
ENSMUSG00000003955	Fam162a	283.598	270.529	286.535	203.804	227.454	206.084	246.334	-0.39595	0.110685	-3.57725	0.000347224	0.00109239
ENSMUSG00000003970	Rpl8	4353.48	4268.9	4439.64	4728.01	4631.24	4932.9	4559.03	0.129776	0.027937	4.6453	3.39581e-06	1.38538e-05
ENSMUSG00000003974	Grm3	376.472	434.336	376.802	90.5795	84.5508	96.49	243.205	-2.10151	0.132644	-15.8432	1.56687e-56	4.28675e-55
ENSMUSG00000003992	Ssbp2	210.625	208.481	202.893	163.281	157.193	166.773	184.875	-0.348264	0.12595	-2.7651	0.0056905	0.0143267
ENSMUSG00000004018	Fancl	131.848	146.433	124.22	128.718	110.75	119.123	126.849	-0.163846	0.154059	-1.06353	0.287541	0.423253
ENSMUSG00000004031	Brinp2	1972.75	1940.03	2103.47	3545.71	3268.9	3310.44	2690.22	0.750191	0.0387648	19.3523	1.9478e-83	7.7944e-82
ENSMUSG00000004032	Gstm5	720.604	771.877	751.12	400.457	434.663	401.446	580.028	-0.856015	0.0753827	-11.3556	6.95712e-30	1.04186e-28
ENSMUSG00000004035	Gstm7	286.086	284.594	266.66	140.637	117.895	135.801	205.279	-1.07396	0.126563	-8.48559	2.14624e-17	1.96134e-16
ENSMUSG00000004038	Gstm3	0	1.65461	0	0	0	4.76494	1.06993	0.259637	0.454799	0.570883	0.568079	0.696134
ENSMUSG00000004040	Stat3	2294.49	2289.16	2362.67	2264.49	2257.86	2394.38	2310.51	-0.00615204	0.0375357	-0.163898	0.869811	0.916429
ENSMUSG00000004043	Stat5a	12.4385	8.27307	4.96882	34.5632	15.4811	33.3546	18.1799	1.4704	0.404256	3.63729	0.00027552	0.000877103
ENSMUSG00000004044	Cavin1	87.8988	94.313	72.0478	363.51	322.722	369.283	218.296	2.02817	0.131235	15.4545	7.03295e-54	1.84156e-52
ENSMUSG00000004054	Map3k11	342.474	371.461	327.114	337.289	309.623	329.972	336.322	-0.0912009	0.0959563	-0.950441	0.341888	0.481996
ENSMUSG00000004056	Akt2	210.625	203.518	216.144	140.637	188.155	156.052	185.855	-0.373775	0.131404	-2.84447	0.00444851	0.0114504
ENSMUSG00000004069	Dnaja3	524.076	517.067	534.976	462.432	465.625	475.303	496.58	-0.166779	0.0772182	-2.15984	0.0307851	0.0654862
ENSMUSG00000004070	Hmox2	435.348	338.369	426.49	321.795	394.174	363.327	379.917	-0.151967	0.103684	-1.46568	0.142737	0.240106
ENSMUSG00000004071	Cdip1	1530.77	1393.19	1584.22	861.697	835.982	968.474	1195.72	-0.75581	0.0604717	-12.4986	7.60042e-36	1.32941e-34
ENSMUSG00000004085	Map3k20	326.718	327.614	321.317	275.314	308.432	309.721	311.519	-0.126066	0.098096	-1.28513	0.198747	0.313107
ENSMUSG00000004096	Cwc15	261.209	258.947	248.441	214.53	145.285	213.231	223.607	-0.418608	0.128384	-3.26059	0.00111179	0.00320917
ENSMUSG00000004098	Col5a3	97.8496	132.369	116.767	81.0448	57.1611	52.4143	89.601	-0.839304	0.19903	-4.21697	2.47605e-05	9.09789e-05
ENSMUSG00000004099	Dnmt1	1529.11	1478.4	1448.41	865.272	857.417	850.542	1171.52	-0.790571	0.0527877	-14.9764	1.04696e-50	2.56704e-49
ENSMUSG00000004100	Ppan	309.304	266.393	332.911	122.759	130.994	140.566	217.154	-1.18978	0.12958	-9.18182	4.23855e-20	4.38402e-19
ENSMUSG00000004105	Angptl2	3.31694	1.65461	0	7.15101	9.52685	7.14741	4.79947	1.37608	0.575963	2.38918	0.0168861	0.0383195
ENSMUSG00000004110	Cacna1e	0	0	1.65627	0	7.14514	2.38247	1.86398	0.734614	0.55403	1.32595	0.184857	0.295247
ENSMUSG00000004113	Cacna1b	16.5847	14.8915	11.5939	9.53468	36.9166	21.4422	18.4939	0.571839	0.39888	1.43361	0.151683	0.251876
ENSMUSG00000004127	Trmt10a	139.311	126.578	131.674	132.294	109.559	106.02	124.239	-0.189249	0.156073	-1.21257	0.225295	0.346773
ENSMUSG00000004151	Etv1	711.483	719.757	761.885	601.877	538.267	598	655.211	-0.334269	0.0705764	-4.73627	2.17684e-06	9.04197e-06
ENSMUSG00000004187	Kifc2	102.825	91.8311	81.9855	102.498	115.513	123.888	103.09	0.299119	0.171323	1.74594	0.0808217	0.150536
ENSMUSG00000004207	Psap	11270.1	11238.1	11288.3	18906.1	18797.7	18988.3	15081.4	0.746167	0.0139173	53.6145	0	0
ENSMUSG00000004221	Ikbkg	399.691	407.035	426.49	496.995	454.907	514.613	449.955	0.248733	0.0829445	2.99879	0.00271055	0.0072815
ENSMUSG00000004231	Pax2	0	0	0	0	0	0	0	NA	NA	NA	NA	NA
ENSMUSG00000004233	Wars2	132.677	132.369	144.096	190.694	185.774	195.362	163.495	0.476843	0.133204	3.57979	0.000343874	0.00108247
ENSMUSG00000004263	Atn1	1968.6	2025.25	1985.04	1386.1	1311.13	1329.42	1667.59	-0.569531	0.043865	-12.9837	1.51355e-38	2.85663e-37
ENSMUSG00000004264	Phb2	1335.9	1298.87	1315.08	993.99	970.548	935.119	1141.58	-0.445046	0.0523747	-8.49734	1.93985e-17	1.77643e-16
ENSMUSG00000004266	Ptpn6	8.29234	7.44576	11.5939	2.38367	4.76343	11.9123	7.73191	-0.388954	0.51558	-0.754399	0.450609	0.592639
ENSMUSG00000004267	Eno2	186.578	186.144	240.988	256.244	244.126	237.056	225.189	0.262071	0.122948	2.13156	0.0330433	0.0696021
ENSMUSG00000004268	Emg1	502.516	576.633	496.882	450.514	378.692	491.98	482.869	-0.252976	0.0915688	-2.76269	0.0057327	0.0144214
ENSMUSG00000004270	Lpcat3	747.969	731.339	763.542	896.26	876.471	883.896	816.579	0.243632	0.0604512	4.03023	5.57234e-05	0.000195651
ENSMUSG00000004285	Atp6v1f	145.116	124.923	165.627	83.4284	84.5508	96.49	116.689	-0.705347	0.168392	-4.18873	2.80522e-05	0.000102372
ENSMUSG00000004296	Il12b	0	0	0	0	0	0	0	NA	NA	NA	NA	NA
ENSMUSG00000004317	Clcn5	295.207	248.192	307.239	516.064	445.38	521.761	388.974	0.79675	0.0970514	8.20956	2.21999e-16	1.92315e-15
ENSMUSG00000004319	Clcn3	942.01	1002.7	910.95	1962.95	1988.73	1863.09	1445.07	1.02412	0.0493387	20.7569	1.0621e-95	4.8611e-94
ENSMUSG00000004328	Hif3a	8.29234	6.61846	8.28136	9.53468	11.9086	9.52988	9.02755	0.334773	0.47405	0.706197	0.480065	0.620422
ENSMUSG00000004341	Gpx6	0	0	0	0	0	0	0	NA	NA	NA	NA	NA
ENSMUSG00000004344	Gpx5	0	3.30923	0	0	0	0	0.551538	-0.212859	0.323093	-0.658815	0.510014	NA
ENSMUSG00000004347	Pde1c	122.727	148.915	121.736	0	0	2.38247	65.9601	-5.3448	0.452892	-11.8015	3.83448e-32	6.10433e-31
ENSMUSG00000004356	Utp20	383.935	362.36	345.333	390.922	408.464	395.49	381.084	0.129665	0.0889123	1.45835	0.144744	0.242758
ENSMUSG00000004359	Spic	0	0	0	0	0	0	0	NA	NA	NA	NA	NA
ENSMUSG00000004360	9330159F19Rik	322.572	276.321	324.629	376.62	376.311	322.825	333.213	0.218575	0.10053	2.17422	0.0296885	0.0634339
ENSMUSG00000004364	Cul3	1356.63	1394.01	1438.47	1928.39	1868.45	1878.58	1644.09	0.43748	0.0436863	10.0141	1.32113e-23	1.57996e-22
ENSMUSG00000004366	Sst	0	0	0	0	0	0	0	NA	NA	NA	NA	NA
ENSMUSG00000004371	Il11	1.65847	0	1.65627	2.38367	2.38171	2.38247	1.74377	0.399831	0.572348	0.698581	0.484814	0.624465
ENSMUSG00000004383	Large1	451.103	496.384	460.444	592.342	633.536	667.091	550.15	0.425281	0.076562	5.55473	2.78041e-08	1.39109e-07
ENSMUSG00000004393	Ddx56	369.838	349.951	336.223	275.314	257.225	219.187	301.29	-0.48651	0.104769	-4.64363	3.42337e-06	1.39584e-05
ENSMUSG00000004394	Tmed4	872.354	943.957	915.09	1061.92	1137.27	1053.05	997.274	0.251199	0.0571732	4.39364	1.11467e-05	4.27592e-05
ENSMUSG00000004415	Col26a1	158.384	171.253	171.424	190.694	196.491	203.701	181.991	0.235166	0.126294	1.86205	0.0625956	0.121288
ENSMUSG00000004446	Bid	262.038	294.521	265.004	174.008	169.102	139.374	217.341	-0.759536	0.123539	-6.14812	7.84065e-10	4.43147e-09
ENSMUSG00000004451	Ralb	781.968	665.155	770.167	573.273	544.222	487.215	637	-0.464406	0.0788864	-5.88702	3.93221e-09	2.10443e-08
ENSMUSG00000004455	Ppp1cc	113.605	114.996	148.236	89.3876	75.024	96.49	106.29	-0.518444	0.176873	-2.93117	0.00337684	0.00888133
ENSMUSG00000004460	Dnajb11	726.409	694.938	675.759	727.019	802.638	814.804	740.261	0.160373	0.0664505	2.41342	0.0158035	0.0360825
ENSMUSG00000004462	Tbccd1	208.967	241.574	245.956	196.653	214.354	197.745	217.542	-0.192304	0.119522	-1.60895	0.107628	0.190684
ENSMUSG00000004473	Clec11a	9.95081	9.10038	9.1095	11.9183	4.76343	14.2948	9.85621	0.110877	0.469808	0.236004	0.81343	0.877067
ENSMUSG00000004500	Zfp324	135.165	107.55	120.08	97.7305	92.8868	95.2988	108.118	-0.336529	0.167896	-2.00439	0.0450288	0.0910901
ENSMUSG00000004508	Gab2	518.271	491.42	463.756	624.521	601.383	620.633	553.331	0.324345	0.0748091	4.33563	1.45342e-05	5.49686e-05
ENSMUSG00000004530	Coro1c	1138.54	1164.85	1207.42	1226.4	1094.4	1105.47	1156.18	-0.0351099	0.0547509	-0.641266	0.52135	0.658514
ENSMUSG00000004535	Tax1bp1	1505.06	1465.99	1491.47	1440.93	1332.57	1344.9	1430.15	-0.115593	0.0473451	-2.44151	0.014626	0.0336785
ENSMUSG00000004540	Psg17	0	0	0	2.38367	0	0	0.397278	0.19167	0.319488	0.599929	0.548553	NA
ENSMUSG00000004542	Psg19	0	0	0	0	0	0	0	NA	NA	NA	NA	NA
ENSMUSG00000004552	Ctse	0	0	0	0	0	0	0	NA	NA	NA	NA	NA
ENSMUSG00000004558	Ndrg2	3153.58	3230.63	3139.46	1914.09	1975.63	1867.86	2546.87	-0.725387	0.0361553	-20.0631	1.55052e-89	6.60143e-88
ENSMUSG00000004561	Mettl17	320.914	272.184	307.239	259.82	304.859	315.677	296.782	-0.0320679	0.106314	-0.301634	0.762931	0.845073
ENSMUSG00000004562	Arhgef40	1928.8	1796.91	1817.76	1679.3	1492.14	1612.93	1721.31	-0.212124	0.0470255	-4.51082	6.4576e-06	2.55019e-05
ENSMUSG00000004565	Pnpla6	337.498	386.352	347.817	519.64	532.313	563.454	447.846	0.589012	0.0844189	6.97725	3.01006e-12	2.02288e-11
ENSMUSG00000004567	Mcoln1	966.058	958.022	920.059	953.468	908.624	961.326	944.593	-0.0105259	0.057195	-0.184035	0.853986	0.906426
ENSMUSG00000004568	Arhgef18	480.956	503.83	510.96	771.117	733.568	806.466	634.483	0.625531	0.0702736	8.90136	5.51646e-19	5.42242e-18
ENSMUSG00000004591	Pkn2	738.018	705.693	710.541	946.317	946.731	886.279	822.263	0.366581	0.0612688	5.98315	2.18857e-09	1.19455e-08
ENSMUSG00000004609	Cd33	0	0	0	0	0	0	0	NA	NA	NA	NA	NA
ENSMUSG00000004610	Etfb	929.571	819.034	816.542	444.554	441.808	468.155	653.278	-0.917539	0.0752237	-12.1975	3.20616e-34	5.38091e-33
ENSMUSG00000004612	Nkg7	0	0	0	0	0	0	0	NA	NA	NA	NA	NA
ENSMUSG00000004613	Lim2	NA	NA	NA	NA	NA	NA	NA	NA	NA	NA	NA	NA
ENSMUSG00000004626	Stxbp2	6.63387	7.44576	9.93763	28.604	22.6263	20.251	15.9164	1.3647	0.401707	3.39727	0.000680628	0.0020391
ENSMUSG00000004630	Pcp2	15.7554	13.2369	26.5004	28.604	15.4811	34.5458	22.3539	0.450396	0.363354	1.23955	0.215141	0.333952
ENSMUSG00000004631	Sgce	288.573	293.694	331.254	507.722	466.816	491.98	396.673	0.678975	0.0895469	7.58234	3.39372e-14	2.58877e-13
ENSMUSG00000004633	Chn2	585.439	565.878	663.337	283.657	277.47	247.777	437.26	-1.15844	0.0932553	-12.4223	1.9788e-35	3.42841e-34
ENSMUSG00000004637	Wwox	120.239	125.751	134.158	129.91	120.277	101.255	121.932	-0.111269	0.157702	-0.705568	0.480457	0.620818
ENSMUSG00000004642	Slbp	151.75	117.478	159.83	59.5917	79.7874	90.5338	109.828	-0.87818	0.182869	-4.80225	1.56896e-06	6.61837e-06
ENSMUSG00000004651	Tyr	0	0	0	0	0	0	0	NA	NA	NA	NA	NA
ENSMUSG00000004654	Ghrhr	0	0	0	0	0	0	0	NA	NA	NA	NA	NA
ENSMUSG00000004655	Aqp1	0	1.65461	3.31254	4.76734	7.14514	2.38247	3.21035	0.777621	0.594287	1.30849	0.190706	0.302325
ENSMUSG00000004661	Arid3b	41.4617	38.0561	28.1566	14.302	4.76343	11.9123	23.1087	-1.59456	0.37289	-4.27623	1.90087e-05	7.0684e-05
ENSMUSG00000004665	Cnn2	58.8756	62.8753	76.1885	30.9877	19.0537	32.1633	46.6907	-1.20052	0.265919	-4.51459	6.34408e-06	2.50728e-05
ENSMUSG00000004667	Polr2e	480.127	421.927	461.272	353.975	333.44	346.649	399.565	-0.396522	0.0893118	-4.43975	9.00631e-06	3.49328e-05
ENSMUSG00000004668	Abca13	6.63387	3.30923	8.28136	0	0	4.76494	3.83157	-1.00013	0.592823	-1.68706	0.0915912	0.166667
ENSMUSG00000004677	Myo9b	931.23	820.689	843.871	692.456	725.232	743.33	792.801	-0.26361	0.0662302	-3.9802	6.88568e-05	0.000238636
ENSMUSG00000004698	Hdac9	117.751	105.068	117.595	71.5101	100.032	78.6215	98.4297	-0.4341	0.178626	-2.43022	0.0150898	0.0346149
ENSMUSG00000004707	Ly9	0	0	0	0	0	0	0	NA	NA	NA	NA	NA
ENSMUSG00000004709	Cd244	0	0	0	0	0	0	0	NA	NA	NA	NA	NA
ENSMUSG00000004730	Adgre1	0	0	0	0	0	0	0	NA	NA	NA	NA	NA
ENSMUSG00000004748	Mtfp1	42.2909	31.4377	51.3444	53.6326	44.0617	45.2669	44.6724	0.183282	0.258682	0.708522	0.478621	0.619175
ENSMUSG00000004768	Rab23	319.255	309.413	330.426	553.011	521.595	601.573	439.212	0.801257	0.0854397	9.37804	6.72086e-21	7.20247e-20
ENSMUSG00000004771	Rab11a	1119.47	1174.78	1112.19	823.558	936.013	799.318	994.22	-0.411659	0.0607503	-6.77626	1.2333e-11	7.93402e-11
ENSMUSG00000004788	Eif2b2	364.034	367.324	359.411	363.51	319.15	378.813	358.707	-0.0390496	0.0931068	-0.419407	0.674919	0.779898
ENSMUSG00000004789	Dlst	2237.27	2289.16	2223.55	2054.72	2033.98	2060.84	2149.92	-0.134274	0.0376655	-3.56492	0.000363966	0.00114196
ENSMUSG00000004791	Pgf	11.6093	16.5461	6.62509	21.453	28.5806	28.5896	18.9006	1.04065	0.379561	2.74172	0.00611192	0.0152948
ENSMUSG00000004798	Ulk2	781.139	782.632	853.808	642.399	564.466	550.35	695.799	-0.458601	0.0718691	-6.38105	1.75877e-10	1.04513e-09
ENSMUSG00000004814	Ccl24	0	0	0	0	0	0	0	NA	NA	NA	NA	NA
ENSMUSG00000004815	Dgkq	438.665	434.336	486.116	445.746	395.364	421.697	436.987	-0.10549	0.0859164	-1.22782	0.219516	0.339596
ENSMUSG00000004821	Tmed11	0	0	0	0	0	0	0	NA	NA	NA	NA	NA
ENSMUSG00000004837	Grap	1.65847	1.65461	0	2.38367	0	0	0.949459	-0.085779	0.459273	-0.186771	0.85184	NA
ENSMUSG00000004842	Pou1f1	0	0	0	0	0	0	0	NA	NA	NA	NA	NA
ENSMUSG00000004843	Chmp2b	393.057	333.405	385.911	452.897	448.953	432.418	407.774	0.260964	0.0890011	2.93214	0.00336635	0.00885586
ENSMUSG00000004846	Plod3	754.603	700.729	719.65	996.374	849.081	900.573	820.168	0.335309	0.0659017	5.08802	3.61816e-07	1.62717e-06
ENSMUSG00000004849	Ap1s1	658.412	698.247	647.602	599.493	533.504	628.972	627.705	-0.185186	0.0736668	-2.51383	0.0119426	0.0280397
ENSMUSG00000004864	Mapk13	0	0	0	0	0	0	0	NA	NA	NA	NA	NA
ENSMUSG00000004865	Srpk1	854.111	779.323	843.043	744.897	720.468	626.589	761.405	-0.24259	0.0696317	-3.4839	0.000494166	0.00151922
ENSMUSG00000004872	Pax3	0	0	0	0	0	0	0	NA	NA	NA	NA	NA
ENSMUSG00000004880	Lbr	336.669	361.533	327.942	959.427	950.304	875.557	635.239	1.43501	0.0737323	19.4625	2.28522e-84	9.22867e-83
ENSMUSG00000004885	Crabp2	4.14617	2.48192	4.96882	3.5755	4.76343	2.38247	3.71972	-0.0674056	0.583575	-0.115505	0.908045	0.943475
ENSMUSG00000004891	Nes	2392.34	2382.64	2357.7	1859.26	1987.54	2004.85	2164.06	-0.285287	0.0389774	-7.3193	2.49274e-13	1.79492e-12
ENSMUSG00000004892	Bcan	23255.9	23095.9	23289.7	17011.1	16773.2	17587.4	20168.9	-0.438915	0.0137324	-31.9619	3.6869e-224	4.7367e-222
ENSMUSG00000004894	Hapln2	2.4877	3.30923	1.65627	2.38367	4.76343	0	2.43338	-0.0272311	0.59171	-0.046021	0.963294	0.978481
ENSMUSG00000004895	Prcc	447.786	441.782	463.756	379.003	363.211	390.725	414.377	-0.255117	0.0851531	-2.99598	0.00273567	0.00734359
ENSMUSG00000004896	Rrnad1	444.469	426.89	400.818	448.13	451.335	481.259	442.15	0.117553	0.0834015	1.40948	0.158692	0.261049
ENSMUSG00000004897	Hdgf	1497.6	1489.15	1377.19	1618.51	1745.8	1678.45	1567.78	0.208259	0.0473775	4.39573	1.10399e-05	4.23941e-05
ENSMUSG00000004902	Slc25a18	3153.58	3080.89	3021.04	1439.74	1468.33	1485.47	2274.84	-1.07377	0.0389952	-27.5358	6.53837e-167	5.76874e-165
ENSMUSG00000004929	Thop1	294.378	387.18	327.942	326.563	314.386	353.797	334.041	-0.0211236	0.105422	-0.200372	0.84119	0.896831
ENSMUSG00000004931	Apba3	320.084	354.915	344.505	399.265	372.738	341.884	355.565	0.126898	0.0942115	1.34695	0.177997	0.286498
ENSMUSG00000004933	Matk	48.0956	66.1846	46.3756	33.3714	35.7257	21.4422	41.8658	-0.780029	0.275948	-2.82672	0.00470268	0.0120524
ENSMUSG00000004934	Pias4	256.233	311.895	334.567	244.326	252.462	212.04	268.587	-0.345426	0.117029	-2.95163	0.00316106	0.00837195
ENSMUSG00000004936	Map2k1	747.14	809.934	739.526	852.162	835.982	932.737	819.58	0.189975	0.0644337	2.94838	0.00319446	0.00845125
ENSMUSG00000004937	Sgta	1002.54	953.058	959.81	835.476	814.546	807.657	895.515	-0.245793	0.0586588	-4.19022	2.78681e-05	0.000101767
ENSMUSG00000004939	Nmrk2	1.65847	0	1.65627	0	0	2.38247	0.949535	-0.0859828	0.459286	-0.18721	0.851496	NA
ENSMUSG00000004945	Tmem242	568.025	538.577	591.289	483.885	514.45	466.964	527.198	-0.211628	0.0775058	-2.73048	0.00632431	0.015776
ENSMUSG00000004947	Dtx2	178.285	170.425	135.814	115.608	107.177	104.829	135.356	-0.55468	0.155988	-3.5559	0.000376684	0.0011795
ENSMUSG00000004948	Zp3	0	0	0	0	2.38171	0	0.396952	0.19167	0.319488	0.599929	0.548553	NA
ENSMUSG00000004951	Hspb1	0	0	0.828136	0	0	0	0.138023	-0.034242	0.319488	-0.107178	0.914648	NA
ENSMUSG00000004952	Rasa4	4.9754	7.44576	13.2502	2.38367	2.38171	2.38247	5.46987	-1.18903	0.563186	-2.11125	0.0347507	0.0728125
ENSMUSG00000004961	Syt5	1.65847	3.30923	2.48441	4.76734	2.38171	0	2.43353	-0.0270524	0.591711	-0.045719	0.963534	0.97859
ENSMUSG00000004980	Hnrnpa2b1	8876.95	8923.33	8883.42	7724.28	7545.27	7496.44	8241.62	-0.229022	0.0193628	-11.8279	2.79936e-32	4.48244e-31
ENSMUSG00000004988	Fxyd4	0	1.65461	0	0	4.76343	0	1.06967	0.259528	0.454763	0.57069	0.56821	0.696134
ENSMUSG00000004994	Ccdc130	139.311	106.723	137.471	157.322	119.086	114.359	129.045	0.0265584	0.1639	0.16204	0.871275	0.916672
ENSMUSG00000004996	Mri1	131.848	128.233	90.2668	79.8529	82.1691	96.49	101.477	-0.427708	0.184545	-2.31763	0.0204694	0.0455109
ENSMUSG00000005034	Prkacb	1151.81	1213.66	1164.36	1659.03	1666.01	1654.62	1418.25	0.49568	0.0464912	10.6618	1.53563e-26	2.05709e-25
ENSMUSG00000005043	Sgsh	99.5081	100.104	83.6418	247.902	189.346	176.303	149.467	1.09574	0.155169	7.06158	1.64625e-12	1.12739e-11
ENSMUSG00000005045	Chd5	15.7554	26.4738	16.5627	58.3999	40.4891	64.3267	37.0013	1.37518	0.295426	4.65492	3.24108e-06	1.32521e-05
ENSMUSG00000005054	Cstb	82.9234	74.4576	101.033	193.077	169.102	181.068	133.61	1.05322	0.155726	6.76329	1.3489e-11	8.66744e-11
ENSMUSG00000005057	Sh2b2	90.3865	103.413	112.627	23.8367	14.2903	4.76494	58.2197	-2.44726	0.404615	-6.04836	1.46329e-09	8.08932e-09
ENSMUSG00000005069	Pex5	522.418	478.183	486.944	429.061	426.327	425.271	461.367	-0.215013	0.0813316	-2.64367	0.00820137	0.0199464
ENSMUSG00000005078	Jkamp	464.371	506.312	501.851	599.493	584.711	570.601	537.89	0.251966	0.0753636	3.34334	0.000827756	0.00244192
ENSMUSG00000005087	Cd44	211.455	158.016	221.112	746.089	712.132	732.609	463.569	1.87907	0.0954454	19.6874	2.76689e-86	1.14045e-84
ENSMUSG00000005089	Slc1a2	4732.44	4678.42	4622.66	1290.76	1200.38	1182.9	2951.26	-1.93149	0.0377757	-51.1306	0	0
ENSMUSG00000005102	Eif2ak4	327.547	377.252	306.41	315.836	308.432	289.47	320.825	-0.145168	0.10235	-1.41835	0.156087	0.257613
ENSMUSG00000005103	Wdr1	1211.51	1264.13	1254.63	1009.48	888.379	975.621	1100.62	-0.375666	0.055783	-6.73441	1.64594e-11	1.05207e-10
ENSMUSG00000005107	Slc2a9	68.8264	52.9476	79.5011	116.8	72.6423	111.976	83.7822	0.564233	0.207867	2.7144	0.00663967	0.0164914
ENSMUSG00000005124	Wisp1	0	1.65461	0	2.38367	2.38171	2.38247	1.46708	0.592421	0.544639	1.08773	0.276714	0.41065
ENSMUSG00000005125	Ndrg1	1.65847	0	0	230.024	198.873	256.115	114.445	6.48803	0.428426	15.1439	8.3159e-52	2.07841e-50
ENSMUSG00000005131	4930550C14Rik	1.65847	3.30923	0	7.15101	4.76343	9.52988	4.402	1.23823	0.58239	2.12611	0.0334938	0.0704408
ENSMUSG00000005142	Man2b1	573.83	636.199	631.868	773.501	799.065	743.33	692.966	0.329264	0.068268	4.82311	1.4134e-06	5.98169e-06
ENSMUSG00000005148	Klf5	9.95081	9.92768	8.28136	4.76734	9.52685	14.2948	9.45814	0.0174974	0.476	0.0367592	0.970677	0.982435
ENSMUSG00000005150	Wdr83	242.136	233.301	233.534	231.216	216.736	190.598	224.587	-0.149469	0.116406	-1.28404	0.199129	0.313506
ENSMUSG00000005161	Prdx2	784.455	764.432	794.183	444.554	491.824	456.243	622.615	-0.74782	0.0719945	-10.3872	2.83597e-25	3.60553e-24
ENSMUSG00000005198	Polr2a	1951.19	1979.75	1884.01	2264.49	2162.6	2110.87	2058.82	0.168873	0.0402011	4.2007	2.66094e-05	9.74304e-05
ENSMUSG00000005202	Shbg	0	0	0	0	0	0	0	NA	NA	NA	NA	NA
ENSMUSG00000005204	Senp3	498.37	542.713	501.851	444.554	437.044	426.462	475.166	-0.23717	0.0804951	-2.94639	0.00321508	0.00849774
ENSMUSG00000005220	Corin	0	0	0	0	0	0	0	NA	NA	NA	NA	NA
ENSMUSG00000005225	Plekha8	161.701	174.562	160.658	132.294	225.072	166.773	170.177	0.0756702	0.152542	0.496062	0.619851	0.739037
ENSMUSG00000005232	G6pc2	0	0	0	0	0	0	0	NA	NA	NA	NA	NA
ENSMUSG00000005233	Spc25	237.161	206.827	207.034	358.742	379.883	405.02	299.111	0.806747	0.103126	7.82291	5.16169e-15	4.15222e-14
ENSMUSG00000005237	Dnah2	44.7786	52.9476	38.9224	14.302	9.52685	7.14741	27.9375	-1.92875	0.351366	-5.4893	4.03528e-08	1.98546e-07
ENSMUSG00000005251	Ripk4	0	1.65461	0	2.38367	0	0	0.673047	0.0579451	0.372844	0.155414	0.876495	NA
ENSMUSG00000005262	Ufd1	431.202	459.983	475.35	389.73	432.281	425.271	435.636	-0.131066	0.0848095	-1.54541	0.122247	0.211918
ENSMUSG00000005267	Zfp287	159.213	133.196	162.315	144.212	115.513	116.741	138.532	-0.267912	0.152401	-1.75794	0.0787579	0.147229
ENSMUSG00000005268	Prlr	0	0	0	0	0	0	0	NA	NA	NA	NA	NA
ENSMUSG00000005299	Letm1	531.539	551.814	552.367	569.697	509.687	509.848	537.492	-0.0414443	0.0762322	-0.543658	0.586677	0.711965
ENSMUSG00000005312	Ubqln1	1697.44	1739.83	1746.54	1822.32	1632.66	1548.61	1697.9	-0.0509769	0.0491271	-1.03765	0.299431	0.436886
ENSMUSG00000005320	Fgfr4	3.31694	2.48192	3.31254	2.38367	11.9086	4.76494	4.69476	0.675201	0.572175	1.18006	0.237976	0.36286
ENSMUSG00000005338	Cadm3	16.5847	21.51	31.4692	7.15101	9.52685	7.14741	15.5649	-1.31367	0.421317	-3.118	0.00182083	0.00506289
ENSMUSG00000005339	Fcer1a	0	0	0	0	0	0	0	NA	NA	NA	NA	NA
ENSMUSG00000005354	Txn2	1200.73	1121	1090.66	829.517	826.455	748.095	969.409	-0.503972	0.0607152	-8.3006	1.03589e-16	9.13591e-16
ENSMUSG00000005355	Casp14	0	0	0	0	0	0	0	NA	NA	NA	NA	NA
ENSMUSG00000005357	Slc1a6	19.0724	10.755	11.5939	4.76734	7.14514	9.52988	10.4773	-0.765728	0.468148	-1.63565	0.101912	0.182134
ENSMUSG00000005360	Slc1a3	20842.8	20960.7	21144.8	20823.7	21303.2	21223	21049.7	0.00917844	0.0122253	0.750772	0.45279	0.594446
ENSMUSG00000005362	Crbn	284.427	302.794	300.613	414.759	335.822	394.299	338.786	0.364282	0.0981964	3.70973	0.000207482	0.000671505
ENSMUSG00000005364	Il5ra	0	0	0	0	0	0	0	NA	NA	NA	NA	NA
ENSMUSG00000005370	Msh6	563.05	500.521	558.992	355.167	395.364	380.004	458.85	-0.51855	0.0851402	-6.09055	1.12525e-09	6.28542e-09
ENSMUSG00000005371	Fbxo11	1270.39	1167.33	1249.66	1019.02	865.753	961.326	1088.91	-0.37267	0.0595438	-6.25875	3.88065e-10	2.24944e-09
ENSMUSG00000005373	Mlxipl	14.9262	13.2369	4.96882	16.6857	21.4354	41.6932	18.8244	1.09746	0.405393	2.70714	0.00678649	0.01682
ENSMUSG00000005374	Tbl2	370.668	304.449	344.505	681.73	649.017	693.299	507.278	0.984472	0.0824838	11.9353	7.74364e-33	1.26108e-31
ENSMUSG00000005378	Wbscr22	341.644	325.132	351.13	256.244	252.462	216.805	290.569	-0.48474	0.104344	-4.64558	3.39124e-06	1.38403e-05
ENSMUSG00000005397	Nid1	145.945	136.506	142.439	42.9061	86.9326	67.9004	103.772	-1.07423	0.190631	-5.63513	1.74925e-08	8.88947e-08
ENSMUSG00000005410	Mcm5	721.434	746.231	713.025	371.852	354.875	328.781	539.366	-1.04223	0.078902	-13.2092	7.76716e-40	1.50873e-38
ENSMUSG00000005413	Hmox1	500.028	452.537	503.507	657.893	627.582	708.785	575.055	0.451934	0.0758972	5.95456	2.60779e-09	1.41528e-08
ENSMUSG00000005417	Mprip	2437.12	2384.3	2466.19	1839	1721.98	1742.78	2098.56	-0.457924	0.0396489	-11.5495	7.42823e-31	1.13722e-29
ENSMUSG00000005442	Cic	1762.95	1772.09	1732.46	1523.16	1499.29	1578.39	1644.72	-0.194964	0.0434143	-4.49077	7.09662e-06	2.78951e-05
ENSMUSG00000005447	Pafah1b3	332.523	311.895	326.286	213.338	148.857	146.522	246.57	-0.921802	0.124849	-7.38336	1.5434e-13	1.12349e-12
ENSMUSG00000005465	Il27ra	0	2.48192	6.62509	0	2.38171	0	1.91479	-0.577633	0.556058	-1.0388	0.298898	0.436283
ENSMUSG00000005469	Prkaca	798.552	833.925	855.465	570.889	468.007	509.848	672.781	-0.681269	0.0733818	-9.28389	1.63407e-20	1.7259e-19
ENSMUSG00000005470	Asf1b	102.825	126.578	106.83	85.8121	94.0777	96.49	102.102	-0.276759	0.172489	-1.6045	0.108603	0.192117
ENSMUSG00000005474	Myl10	0	0	0	0	0	0	0	NA	NA	NA	NA	NA
ENSMUSG00000005481	Ddx39	485.102	492.248	498.538	569.697	547.794	645.649	539.838	0.255456	0.0778354	3.282	0.00103073	0.00298943
ENSMUSG00000005483	Dnajb1	512.467	493.075	537.46	249.093	278.661	293.044	393.967	-0.905087	0.0924195	-9.79324	1.20376e-22	1.38894e-21
ENSMUSG00000005493	Msh4	3.31694	0	1.65627	0	0	2.38247	1.22595	-0.236032	0.500599	-0.471499	0.637284	0.750564
ENSMUSG00000005501	Usp40	387.252	436.818	434.771	650.742	691.888	729.036	555.085	0.715596	0.0776028	9.22127	2.93592e-20	3.05105e-19
ENSMUSG00000005503	Evx1	0	0	0	0	0	0	0	NA	NA	NA	NA	NA
ENSMUSG00000005505	Kbtbd4	344.961	365.67	375.974	208.571	228.645	217.996	290.303	-0.724171	0.104	-6.96321	3.32598e-12	2.22974e-11
ENSMUSG00000005506	Celf1	1775.39	1924.32	1939.49	2032.08	2178.08	2199.02	2008.06	0.184389	0.0436628	4.22302	2.41053e-05	8.86606e-05
ENSMUSG00000005510	Ndufs3	105.313	104.241	113.455	83.4284	60.7337	72.6653	89.9726	-0.560776	0.184999	-3.03124	0.0024355	0.00660591
ENSMUSG00000005514	Por	550.611	600.625	578.867	715.101	725.232	771.92	657.059	0.353437	0.0691409	5.11183	3.1905e-07	1.44312e-06
ENSMUSG00000005533	Igf1r	506.662	516.24	506.819	555.395	484.679	505.083	512.48	0.0144051	0.0780015	0.184677	0.853482	0.906155
ENSMUSG00000005534	Insr	831.722	828.962	756.916	988.031	940.777	930.354	879.46	0.241377	0.0609764	3.95853	7.54129e-05	0.000260086
ENSMUSG00000005540	Fcer2a	0	1.65461	0	0	0	2.38247	0.672847	0.0578641	0.372792	0.155218	0.876649	NA
ENSMUSG00000005547	Cyp2a5	0	0	0	0	0	0	0	NA	NA	NA	NA	NA
ENSMUSG00000005553	Atp4a	5.80464	4.96384	6.62509	10.7265	17.8629	4.76494	8.45798	0.722397	0.500715	1.44273	0.149096	0.248229
ENSMUSG00000005566	Trim28	2440.44	2347.07	2361.02	1920.05	1811.29	1840.46	2120.05	-0.359108	0.0392877	-9.14047	6.21839e-20	6.37777e-19
ENSMUSG00000005575	Ube2m	772.846	736.303	756.916	551.82	512.068	480.068	635.004	-0.551531	0.0718394	-7.67729	1.62491e-14	1.26319e-13
ENSMUSG00000005580	Adcy9	74.6311	50.4657	51.3444	112.032	82.1691	98.8725	78.2526	0.709286	0.206857	3.42886	0.000606114	0.00183463
ENSMUSG00000005583	Mef2c	401.349	346.642	289.02	259.82	236.981	234.673	294.747	-0.498645	0.116604	-4.27639	1.89952e-05	7.06458e-05
ENSMUSG00000005609	Ctr9	1007.52	923.275	925.028	968.962	953.876	1012.55	965.202	0.0395679	0.0583945	0.677595	0.498028	0.637153
ENSMUSG00000005610	Eif4g2	11985.8	12034	12220	11298.6	11759.7	11611	11818.2	-0.0638994	0.0169698	-3.76548	0.000166228	0.000545544
ENSMUSG00000005611	Mrvi1	0	0	0	0	0	2.38247	0.397078	0.19167	0.319488	0.599929	0.548553	NA
ENSMUSG00000005615	Pcyt1a	1007.52	1010.14	984.654	761.582	776.439	789.789	888.354	-0.366207	0.0585853	-6.25084	4.08263e-10	2.36092e-09
ENSMUSG00000005621	Zfp592	403.008	383.043	427.318	432.636	354.875	376.43	396.218	-0.0596478	0.0921614	-0.64721	0.517496	0.655191
ENSMUSG00000005625	Psmd4	803.528	776.014	892.731	781.844	790.729	762.39	801.206	-0.0821803	0.0657985	-1.24897	0.211676	0.32967
ENSMUSG00000005628	Tmod4	11.6093	9.10038	19.0471	27.4122	20.2446	14.2948	16.9514	0.559064	0.395112	1.41495	0.157083	0.258886
ENSMUSG00000005640	Insrr	0	0	0	0	2.38171	2.38247	0.79403	0.451723	0.40603	1.11254	0.265908	NA
ENSMUSG00000005649	Cabp5	0	0	1.65627	2.38367	0	0	0.673324	0.0578374	0.372913	0.155096	0.876745	NA
ENSMUSG00000005656	Snx6	742.165	766.086	737.041	610.219	590.665	584.896	671.845	-0.329298	0.0672807	-4.89439	9.86099e-07	4.24361e-06
ENSMUSG00000005667	Mthfd2	135.994	111.686	149.065	756.815	764.53	804.083	453.696	2.5339	0.0977068	25.9337	2.77448e-148	2.10181e-146
ENSMUSG00000005672	Kit	360.717	334.232	323.801	79.8529	129.803	157.243	230.942	-1.40341	0.252636	-5.55509	2.77472e-08	1.38856e-07
ENSMUSG00000005674	Tomm40l	427.056	435.991	380.943	405.224	375.12	340.693	394.171	-0.149238	0.0924627	-1.61404	0.10652	0.189086
ENSMUSG00000005677	Nr1i3	316.767	319.341	285.707	274.122	285.806	232.291	285.672	-0.216797	0.106896	-2.0281	0.0425501	0.0867146
ENSMUSG00000005681	Apoa2	0	0	0	0	0	0	0	NA	NA	NA	NA	NA
ENSMUSG00000005682	Pan2	738.018	774.359	762.713	1067.88	982.457	1088.79	902.37	0.46324	0.0599343	7.72913	1.08284e-14	8.52652e-14
ENSMUSG00000005683	Cs	5258.17	5092.9	5207.32	3396.73	3501.12	3468.88	4320.85	-0.585409	0.0275586	-21.2423	3.88248e-100	1.84221e-98
ENSMUSG00000005686	Ampd3	127.702	143.124	105.173	152.555	113.131	156.052	132.956	0.162436	0.162221	1.00132	0.316671	0.454376
ENSMUSG00000005687	Bcas2	677.484	658.536	703.088	603.068	721.659	651.605	669.24	-0.0449264	0.0719708	-0.624231	0.532476	0.666087
ENSMUSG00000005696	Sh2d1a	0	0	0	0	0	0	0	NA	NA	NA	NA	NA
ENSMUSG00000005698	Ctcf	1241.36	1098.66	1113.84	846.203	894.334	854.115	1008.09	-0.411585	0.0602263	-6.83397	8.25946e-12	5.38913e-11
ENSMUSG00000005699	Pard6a	132.677	127.405	136.642	153.747	104.795	128.653	130.653	-0.0344816	0.157145	-0.219426	0.826319	0.886223
ENSMUSG00000005705	Agrp	20.7309	10.755	24.0159	8.34284	17.8629	19.0598	16.7945	-0.254946	0.403323	-0.632114	0.527312	0.664288
ENSMUSG00000005716	Pvalb	0	0	0	0	0	2.38247	0.397078	0.19167	0.319488	0.599929	0.548553	NA
ENSMUSG00000005718	Tfap4	45.6079	65.3573	58.7977	29.7959	47.6343	19.0598	44.3755	-0.766295	0.281762	-2.71965	0.00653506	0.01625
ENSMUSG00000005732	Ranbp1	404.666	448.4	385.911	233.6	182.201	244.203	316.497	-0.900862	0.109543	-8.22385	1.9708e-16	1.71268e-15
ENSMUSG00000005763	Cd247	84.5819	90.1765	118.423	126.334	157.193	145.331	120.34	0.53772	0.166567	3.22824	0.00124554	0.00356386
ENSMUSG00000005774	Rfx5	678.314	686.665	623.587	624.521	560.894	612.295	631.046	-0.145039	0.0722538	-2.00735	0.0447123	0.0905499
ENSMUSG00000005779	Psmb4	1099.56	933.202	1035.17	982.072	946.731	1000.64	999.563	-0.0664372	0.0618511	-1.07415	0.282756	0.417671
ENSMUSG00000005800	Mmp8	0	0	0	0	0	0	0	NA	NA	NA	NA	NA
ENSMUSG00000005802	Slc30a4	412.129	468.256	412.412	812.831	803.828	885.087	632.424	0.948693	0.0741425	12.7955	1.7365e-37	3.16065e-36
ENSMUSG00000005803	Sqor	67.9972	43.8473	50.5163	72.7019	61.9246	73.8565	61.8073	0.347486	0.224351	1.54885	0.121418	0.210715
ENSMUSG00000005804	Bloc1s6	403.008	376.425	371.005	350.399	315.577	358.562	362.496	-0.166182	0.0925986	-1.79465	0.0727095	0.137454
ENSMUSG00000005813	Metap1	291.89	277.148	308.895	333.714	346.539	295.426	308.935	0.151208	0.100697	1.50161	0.133197	0.226557
ENSMUSG00000005823	Gpr108	264.526	279.63	255.894	398.073	342.967	438.374	329.911	0.555756	0.101799	5.45935	4.7787e-08	2.33712e-07
ENSMUSG00000005824	Tnfsf14	0	0	0	0	0	0	0	NA	NA	NA	NA	NA
ENSMUSG00000005836	Gata6	0	0	0	0	2.38171	2.38247	0.79403	0.451723	0.40603	1.11254	0.265908	NA
ENSMUSG00000005846	Rsl1d1	929.571	927.411	955.669	653.126	613.291	669.474	791.424	-0.537408	0.0633107	-8.48841	2.09475e-17	1.91589e-16
ENSMUSG00000005864	Cnga2	0.829234	1.65461	0	2.38367	2.38171	2.38247	1.60528	0.505956	0.563651	0.897639	0.369378	0.511495
ENSMUSG00000005871	Apc	3749.8	3655.87	3734.07	4332.32	3961.98	4206.25	3940.05	0.166162	0.0309791	5.36368	8.15444e-08	3.89954e-07
ENSMUSG00000005873	Reep5	665.046	659.364	631.04	1244.28	1264.69	1268.66	955.513	0.947804	0.0569453	16.6441	3.33971e-62	1.00507e-60
ENSMUSG00000005881	Ergic3	943.668	900.937	916.747	1016.64	947.922	1089.98	969.315	0.145221	0.0593064	2.44866	0.0143391	0.0330933
ENSMUSG00000005882	Uqcc1	233.844	246.537	265.832	233.6	202.446	257.307	239.928	-0.104999	0.116303	-0.902803	0.36663	0.50878
ENSMUSG00000005883	Spo11	0	1.65461	3.31254	2.38367	4.76343	1.19123	2.21758	0.309093	0.585922	0.527532	0.597824	0.721785
ENSMUSG00000005886	Ncoa2	584.61	559.26	526.695	740.129	764.53	773.111	658.056	0.445795	0.0689382	6.4666	1.00234e-10	6.04957e-10
ENSMUSG00000005891	Prl4a1	0	0	0	0	0	0	0	NA	NA	NA	NA	NA
ENSMUSG00000005892	Trh	0	0	1.65627	0	0	0	0.276045	-0.109546	0.319488	-0.34288	0.731689	NA
ENSMUSG00000005893	Nr2c2	704.02	714.793	752.776	758.007	814.546	906.53	775.112	0.190428	0.0682368	2.79069	0.00525962	0.0133289
ENSMUSG00000005897	Nr2c1	178.285	181.18	203.721	238.367	186.965	220.378	201.483	0.195	0.126164	1.54561	0.122198	0.211885
ENSMUSG00000005899	Smpd4	557.245	483.975	510.132	363.51	396.555	470.538	463.659	-0.332133	0.0916172	-3.62522	0.000288712	0.000916313
ENSMUSG00000005907	Pex1	241.307	264.738	302.27	239.559	235.79	247.777	255.24	-0.159227	0.1131	-1.40784	0.159178	0.26175
ENSMUSG00000005917	Otx1	224.722	215.1	226.909	157.322	148.857	136.992	184.984	-0.582311	0.128192	-4.54247	5.55979e-06	2.21314e-05
ENSMUSG00000005936	Kctd20	894.744	840.544	884.449	711.525	716.896	674.239	787.066	-0.316293	0.0632729	-4.99888	5.76655e-07	2.54593e-06
ENSMUSG00000005947	Itgae	0.829234	3.30923	0	4.76734	2.38171	7.14741	3.07249	0.870405	0.594646	1.46374	0.143266	0.240885
ENSMUSG00000005949	Ctns	475.98	446.746	467.069	597.109	562.084	620.633	528.27	0.3554	0.0763049	4.65764	3.19859e-06	1.3093e-05
ENSMUSG00000005950	P2rx5	4.14617	5.79115	4.96882	9.53468	9.52685	9.52988	7.24959	0.712214	0.508797	1.3998	0.161573	0.264935
ENSMUSG00000005951	Shpk	41.4617	30.6104	29.8129	19.0694	42.8708	22.6335	31.0764	-0.247842	0.317035	-0.781748	0.434363	0.57718
ENSMUSG00000005952	Trpv1	1.65847	8.27307	3.31254	21.453	10.7177	14.2948	9.95161	1.40538	0.492309	2.85467	0.00430814	0.0111191
ENSMUSG00000005958	Ephb3	723.092	603.934	665.821	912.946	919.341	874.366	783.25	0.440263	0.0680894	6.46596	1.00656e-10	6.07339e-10
ENSMUSG00000005968	Tuft1	13.2677	8.27307	4.14068	11.9183	1.19086	10.7211	8.25197	-0.0798083	0.521897	-0.15292	0.878462	0.921322
ENSMUSG00000005973	Rcn1	1340.87	1182.22	1370.57	1768.68	1849.4	1707.04	1536.46	0.450829	0.0525171	8.58442	9.12986e-18	8.50971e-17
ENSMUSG00000005980	Dnase1	46.4371	43.02	45.5475	16.6857	19.0537	25.0159	32.6266	-1.07224	0.300801	-3.5646	0.000364407	0.00114301
ENSMUSG00000005981	Trap1	1115.32	1139.2	1194.17	1070.27	1137.27	1078.07	1122.38	-0.0697501	0.0535184	-1.30329	0.192475	0.30458
ENSMUSG00000005982	Naa60	899.719	923.275	930.825	524.407	456.098	545.585	713.318	-0.848617	0.0703752	-12.0585	1.74997e-33	2.88844e-32
ENSMUSG00000005983	1700037C18Rik	233.015	254.811	248.441	98.9223	107.177	117.932	176.716	-1.16813	0.137066	-8.52242	1.56257e-17	1.43813e-16
ENSMUSG00000005986	Ankrd13d	81.2649	108.377	88.6106	114.416	109.559	132.227	105.742	0.348597	0.172249	2.0238	0.0429908	0.0875154
ENSMUSG00000005994	Tyrp1	0	0	0	0	0	0	0	NA	NA	NA	NA	NA
ENSMUSG00000006005	Tpr	1418.82	1399.8	1402.03	2568.4	2580.59	2413.44	1963.85	0.840385	0.040992	20.5012	2.10179e-93	9.38503e-92
ENSMUSG00000006007	Pdc	0	0	0	0	0	0	0	NA	NA	NA	NA	NA
ENSMUSG00000006010	BC003331	373.985	430.2	403.302	686.497	744.286	739.757	563.004	0.842484	0.0766994	10.9842	4.55091e-28	6.41713e-27
ENSMUSG00000006014	Prg4	9.95081	6.61846	18.219	11.9183	19.0537	7.14741	12.1513	0.108635	0.454017	0.239274	0.810893	0.875277
ENSMUSG00000006019	Dhx34	291.89	298.658	321.317	333.714	294.142	299	306.453	0.023336	0.10015	0.23301	0.815753	0.878494
ENSMUSG00000006021	Kptn	139.311	139.815	141.611	135.869	125.04	127.462	134.851	-0.11372	0.146263	-0.777506	0.43686	0.579028
ENSMUSG00000006024	Napa	661.729	757.813	819.027	603.068	640.681	692.107	695.738	-0.208717	0.0779032	-2.67919	0.00738014	0.0181257
ENSMUSG00000006050	Sra1	526.564	553.468	551.539	566.122	572.802	558.689	554.864	0.057017	0.0731793	0.779141	0.435896	0.577925
ENSMUSG00000006056	Calcoco2	0	0	1.65627	0	0	0	0.276045	-0.109546	0.319488	-0.34288	0.731689	NA
ENSMUSG00000006057	Atp5g1	42.2909	33.9196	38.0943	27.4122	35.7257	29.7809	34.5373	-0.280731	0.283181	-0.991348	0.321516	0.459586
ENSMUSG00000006058	Snf8	121.068	120.787	108.486	104.881	85.7417	88.1514	104.853	-0.322842	0.169471	-1.905	0.0567806	0.111476
ENSMUSG00000006095	Tbcb	597.049	562.569	575.555	346.824	342.967	405.02	471.664	-0.661022	0.0843846	-7.83344	4.74687e-15	3.83115e-14
ENSMUSG00000006127	Inpp5k	200.675	189.453	183.846	256.244	232.217	278.749	223.531	0.414555	0.116991	3.54348	0.00039488	0.00123208
ENSMUSG00000006134	Crkl	1160.1	1117.69	1081.55	1061.92	1001.51	1059.01	1080.3	-0.105275	0.0544741	-1.93257	0.0532886	0.105449
ENSMUSG00000006143	Upk3bl	0	0	0	0	0	0	0	NA	NA	NA	NA	NA
ENSMUSG00000006154	Eps8l1	1.65847	1.65461	3.31254	2.38367	1.19086	4.76494	2.49418	0.158012	0.59395	0.266037	0.790211	0.863002
ENSMUSG00000006169	Clint1	694.069	648.609	628.555	483.885	564.466	461.008	580.099	-0.383407	0.07952	-4.82152	1.42471e-06	6.02841e-06
ENSMUSG00000006179	Prss16	0	0	0	2.38367	4.76343	4.76494	1.98534	1.38322	0.566613	2.4412	0.0146386	0.0336785
ENSMUSG00000006191	Cdkal1	129.361	124.096	143.268	151.363	171.483	167.964	147.922	0.302622	0.141771	2.13459	0.0327949	0.069143
ENSMUSG00000006200	Rhox6	0	0	0	0	0	0	0	NA	NA	NA	NA	NA
ENSMUSG00000006204	5430419D17Rik	0	0	0	0	0	0	0	NA	NA	NA	NA	NA
ENSMUSG00000006205	Htra1	747.14	860.399	801.636	833.093	782.393	868.41	815.512	0.0438965	0.0663337	0.661752	0.50813	0.647249
ENSMUSG00000006215	Zbtb17	378.96	395.453	356.927	327.755	357.257	328.781	357.522	-0.157301	0.0927459	-1.69604	0.089878	0.164257
ENSMUSG00000006216	Clcnkb	0	0	0	0	0	0	0	NA	NA	NA	NA	NA
ENSMUSG00000006218	Fam131c	0	1.65461	3.31254	0	0	0	0.82786	-0.439341	0.412932	-1.06396	0.287349	NA
ENSMUSG00000006219	Fblim1	6.63387	5.79115	18.219	0	2.38171	4.76494	6.29845	-1.34592	0.563534	-2.38836	0.0169239	0.0383933
ENSMUSG00000006221	Hspb7	0	0	0	0	0	0	0	NA	NA	NA	NA	NA
ENSMUSG00000006235	Epor	12.4385	8.27307	9.1095	15.4939	16.672	11.9123	12.3165	0.477042	0.429199	1.11147	0.266366	0.39827
ENSMUSG00000006241	Ccdc159	50.5833	36.4015	57.1414	139.445	156.002	170.347	101.653	1.64945	0.186909	8.82489	1.09563e-18	1.05988e-17
ENSMUSG00000006262	Mob1b	599.536	535.268	557.336	572.081	513.259	550.35	554.638	-0.0487303	0.0766539	-0.635718	0.52496	0.661932
ENSMUSG00000006269	Atp6v1b1	0	0	0	0	0	2.38247	0.397078	0.19167	0.319488	0.599929	0.548553	NA
ENSMUSG00000006270	Vax1	0	0	0	0	0	0	0	NA	NA	NA	NA	NA
ENSMUSG00000006273	Atp6v1b2	1388.97	1443.65	1360.63	1268.11	1205.15	1265.09	1321.93	-0.165394	0.0491848	-3.3627	0.00077184	0.00228926
ENSMUSG00000006276	Eps15l1	991.764	988.632	914.262	704.374	750.24	662.326	835.266	-0.450077	0.0644161	-6.98702	2.80779e-12	1.88926e-11
ENSMUSG00000006281	Tep1	1.65847	0	1.65627	0	0	2.38247	0.949535	-0.0859828	0.459286	-0.18721	0.851496	NA
ENSMUSG00000006288	Ttc5	247.941	207.654	200.409	221.681	202.446	250.159	221.715	0.0392583	0.123472	0.317953	0.75052	0.836751
ENSMUSG00000006289	Osgep	82.9234	96.7949	78.6729	53.6326	58.352	44.0757	69.0753	-0.703495	0.21219	-3.31541	0.000915101	0.00267909
ENSMUSG00000006299	Aamp	1482.67	1292.25	1482.36	1558.92	1520.72	1491.43	1471.39	0.102416	0.0525306	1.94965	0.0512174	0.101938
ENSMUSG00000006301	Tmbim1	183.261	177.871	192.128	1638.77	1621.95	1802.34	936.053	3.18082	0.0761425	41.7745	0	0
ENSMUSG00000006304	Arpc2	985.13	1028.34	1076.58	1054.77	1162.28	1184.09	1081.86	0.138065	0.0572134	2.41316	0.0158147	0.0361008
ENSMUSG00000006307	Kmt2b	1005.03	1063.09	935.794	953.468	1046.76	938.693	990.473	-0.0314738	0.0613192	-0.513278	0.607757	0.730205
ENSMUSG00000006310	Zbtb32	5.80464	6.61846	3.31254	0	7.14514	5.95617	4.80616	-0.165928	0.574589	-0.288776	0.772753	0.852081
ENSMUSG00000006311	Etv2	0	0	0	0	0	0	0	NA	NA	NA	NA	NA
ENSMUSG00000006313	Upk1a	13.2677	9.10038	8.28136	20.2612	14.2903	17.8685	13.8449	0.665114	0.413774	1.60743	0.10796	0.191133
ENSMUSG00000006315	Tmem147	536.514	543.541	499.366	405.224	465.625	466.964	486.206	-0.238358	0.0821792	-2.90046	0.00372612	0.00973355
ENSMUSG00000006333	Rps9	901.378	881.082	818.199	847.395	949.113	845.777	873.824	0.0228585	0.063515	0.359892	0.718928	0.813936
ENSMUSG00000006335	Tfpt	139.311	111.686	122.564	138.253	159.575	95.2988	127.781	0.0721449	0.170616	0.422849	0.672405	0.777764
ENSMUSG00000006342	Susd2	3.31694	4.96384	1.65627	0	0	0	1.65618	-1.06525	0.546958	-1.94759	0.0514646	0.102328
ENSMUSG00000006344	Ggt5	8.29234	8.27307	6.62509	11.9183	11.9086	21.4422	11.4099	0.799904	0.447363	1.78804	0.0737693	0.139182
ENSMUSG00000006345	Ggt1	4.9754	1.65461	4.14068	2.38367	7.14514	5.95617	4.37595	0.329117	0.57483	0.572546	0.566952	0.696134
ENSMUSG00000006356	Crip2	164.188	164.634	191.299	458.856	448.953	453.86	313.632	1.37818	0.101875	13.5282	1.06638e-41	2.1434e-40
ENSMUSG00000006360	Crip1	0	0	1.65627	0	2.38171	2.38247	1.07008	0.299595	0.479722	0.624518	0.532287	0.666087
ENSMUSG00000006362	Cbfa2t3	0	0	0	0	0	2.38247	0.397078	0.19167	0.319488	0.599929	0.548553	NA
ENSMUSG00000006369	Fbln1	98.6789	105.068	111.798	179.967	156.002	144.139	132.609	0.595456	0.151761	3.92365	8.72173e-05	0.000298454
ENSMUSG00000006373	Pgrmc1	871.525	794.215	809.917	1471.92	1393.3	1431.86	1128.79	0.79391	0.0542063	14.6461	1.42691e-48	3.31371e-47
ENSMUSG00000006378	Gcat	123.556	98.4495	132.502	135.869	144.094	133.418	127.981	0.217792	0.156621	1.39057	0.164356	0.268576
ENSMUSG00000006386	Tek	3.31694	6.61846	2.48441	2.38367	2.38171	0	2.8642	-0.661295	0.59458	-1.11221	0.266049	0.397852
ENSMUSG00000006389	Mpl	0	0	0	0	0	0	0	NA	NA	NA	NA	NA
ENSMUSG00000006390	Elovl1	272.818	274.666	312.207	328.946	277.47	281.131	291.206	0.0456167	0.105986	0.430402	0.666903	0.774049
ENSMUSG00000006392	Med8	239.649	291.212	262.519	195.461	146.475	169.155	217.412	-0.627122	0.127412	-4.922	8.56659e-07	3.71789e-06
ENSMUSG00000006395	Hyi	149.262	129.887	136.642	139.445	138.139	156.052	141.571	0.0597431	0.14482	0.412533	0.679949	0.783067
ENSMUSG00000006398	Cdc20	293.549	344.16	373.489	436.212	453.716	444.331	390.909	0.397418	0.094155	4.22089	2.43344e-05	8.94583e-05
ENSMUSG00000006403	Adamts4	257.063	217.582	221.94	1325.32	1288.51	1342.52	775.489	2.49614	0.0738948	33.7796	3.92599e-250	5.71192e-248
ENSMUSG00000006411	Nectin4	0	1.65461	4.96882	4.76734	2.38171	4.76494	3.08957	0.425979	0.594626	0.716381	0.473756	0.6151
ENSMUSG00000006412	Pfdn2	310.134	277.148	297.301	258.628	319.15	309.721	295.347	0.00475389	0.10518	0.0451979	0.96395	0.978831
ENSMUSG00000006418	Rnf114	555.587	568.36	558.164	611.411	572.802	569.41	572.622	0.059831	0.072388	0.826532	0.408502	0.551523
ENSMUSG00000006423	C330007P06Rik	294.378	315.204	304.754	221.681	234.599	303.765	279.064	-0.264208	0.113153	-2.33496	0.0195454	0.0436801
ENSMUSG00000006435	Neurl1a	34.8278	43.8473	34.7817	112.032	122.658	116.741	77.4814	1.58173	0.203334	7.77898	7.31106e-15	5.82155e-14
ENSMUSG00000006442	Srm	364.034	341.678	373.489	117.992	138.139	129.845	244.196	-1.46795	0.120468	-12.1854	3.71987e-34	6.2383e-33
ENSMUSG00000006445	Epha2	9.95081	11.5823	11.5939	16.6857	16.672	23.8247	15.0516	0.685632	0.398967	1.71852	0.0857025	0.158205
ENSMUSG00000006456	Rbm14	687.435	632.89	647.602	440.979	459.671	470.538	556.519	-0.519116	0.0755717	-6.86918	6.45726e-12	4.24475e-11
ENSMUSG00000006457	Actn3	1.65847	7.44576	4.96882	4.76734	7.14514	0	4.33092	-0.141251	0.585423	-0.24128	0.809338	0.874552
ENSMUSG00000006462	A530013C23Rik	0	0	0	0	0	0	0	NA	NA	NA	NA	NA
ENSMUSG00000006463	Zdhhc24	207.309	196.899	197.925	230.024	261.989	276.366	228.419	0.348421	0.115392	3.01945	0.00253238	0.00683546
ENSMUSG00000006464	Bbs1	111.117	126.578	110.142	220.489	185.774	198.936	158.839	0.787827	0.139326	5.65457	1.56241e-08	7.97317e-08
ENSMUSG00000006469	Slc34a3	0	0	0	0	2.38171	0	0.396952	0.19167	0.319488	0.599929	0.548553	NA
ENSMUSG00000006471	Ndor1	349.937	417.79	356.927	430.252	445.38	530.099	421.731	0.31973	0.0953715	3.35246	0.000800958	0.00237055
ENSMUSG00000006476	Nsmf	1108.69	995.25	1073.26	1008.29	1064.63	1024.46	1045.76	-0.0365977	0.0568549	-0.643704	0.519768	0.657082
ENSMUSG00000006488	Prl7a1	0	0	0	0	0	0	0	NA	NA	NA	NA	NA
ENSMUSG00000006490	Prl8a9	0	0	0	0	0	0	0	NA	NA	NA	NA	NA
ENSMUSG00000006494	Pdk1	284.427	262.256	293.16	91.7713	110.75	100.064	190.405	-1.45308	0.136366	-10.6558	1.63889e-26	2.1914e-25
ENSMUSG00000006498	Ptbp1	781.968	790.906	739.526	721.06	671.643	745.713	741.803	-0.112507	0.0658565	-1.70837	0.0875674	0.161012
ENSMUSG00000006517	Mvd	713.141	727.203	672.447	364.701	358.448	302.574	523.086	-1.0374	0.0830522	-12.491	8.35907e-36	1.46094e-34
ENSMUSG00000006519	Cyba	0	1.65461	0	0	0	1.19123	0.474308	-0.0300946	0.321294	-0.0936669	0.925374	NA
ENSMUSG00000006522	Itih3	247.112	251.501	281.566	51.2489	63.1154	55.988	158.422	-2.1532	0.162538	-13.2473	4.67583e-40	9.10668e-39
ENSMUSG00000006526	Tmem110	194.87	224.2	204.55	305.11	304.859	266.837	250.071	0.487192	0.111536	4.36801	1.25383e-05	4.77474e-05
ENSMUSG00000006527	Sfmbt1	143.458	172.907	182.19	126.334	94.0777	108.402	137.895	-0.589886	0.156967	-3.75802	0.000171261	0.00056047
ENSMUSG00000006529	Itih1	1.65847	0	0	0	0	0	0.276411	-0.109546	0.319488	-0.34288	0.731689	NA
ENSMUSG00000006538	Ihh	0	1.65461	4.14068	0	4.76343	2.38247	2.15687	0.114713	0.577064	0.198787	0.84243	0.897717
ENSMUSG00000006542	Prkag3	0	0	0	0	0	4.76494	0.794156	0.377464	0.379025	0.99588	0.319308	NA
ENSMUSG00000006546	Cryba2	0	0	0	0	0	0	0	NA	NA	NA	NA	NA
ENSMUSG00000006567	Atp7b	60.5341	67.8392	66.2509	51.2489	47.6343	66.7091	60.0361	-0.224649	0.222049	-1.01171	0.311679	0.450452
ENSMUSG00000006570	Defb2	0	0	0	0	0	0	0	NA	NA	NA	NA	NA
ENSMUSG00000006574	Slc4a1	0	0	0	2.38367	0	0	0.397278	0.19167	0.319488	0.599929	0.548553	NA
ENSMUSG00000006575	Rundc3a	1107.86	1093.7	1119.64	684.113	665.689	625.398	882.733	-0.747756	0.0605846	-12.3423	5.35776e-35	9.15277e-34
ENSMUSG00000006576	Slc4a3	608.658	597.316	616.961	856.929	902.669	849.35	738.647	0.515708	0.0640915	8.04643	8.52453e-16	7.18081e-15
ENSMUSG00000006585	Cdt1	209.796	244.883	191.299	91.7713	86.9326	108.402	155.514	-1.15033	0.152519	-7.54219	4.62161e-14	3.49268e-13
ENSMUSG00000006586	Runx1t1	16.5847	8.27307	8.28136	33.3714	9.52685	30.9721	17.8349	0.991641	0.415212	2.38828	0.0169276	0.0383977
ENSMUSG00000006587	Snai3	0	0	0	0	0	0	0	NA	NA	NA	NA	NA
ENSMUSG00000006589	Aprt	213.113	244.883	214.487	203.804	223.881	220.378	220.091	-0.052855	0.117849	-0.448499	0.653793	0.763268
ENSMUSG00000006599	Gtf2h1	409.642	360.706	346.161	421.91	340.585	397.872	379.479	0.0552215	0.0974277	0.566795	0.570853	0.697746
ENSMUSG00000006611	Hfe	59.7049	46.3292	57.9695	219.298	194.11	196.554	128.994	1.8581	0.164232	11.3139	1.11994e-29	1.66919e-28
ENSMUSG00000006638	Abhd1	381.448	306.931	332.083	121.567	161.957	132.227	239.369	-1.28005	0.128465	-9.96424	2.18545e-23	2.60087e-22
ENSMUSG00000006641	Slc5a6	139.311	146.433	144.924	109.649	126.231	116.741	130.548	-0.283786	0.150095	-1.89071	0.0586633	0.1147
ENSMUSG00000006642	Tcf23	0	1.65461	0	0	0	0	0.275769	-0.109546	0.319488	-0.34288	0.731689	NA
ENSMUSG00000006649	Nphs1	0	0.827307	0	3.5755	0	0	0.733802	0.231104	0.388499	0.594864	0.551934	NA
ENSMUSG00000006651	Aplp1	655.924	608.071	637.665	1060.73	1072.96	1055.43	848.465	0.743998	0.0603498	12.3281	6.39297e-35	1.08958e-33
ENSMUSG00000006673	Qrich1	946.985	922.447	970.576	908.178	824.073	806.466	896.454	-0.161377	0.0608184	-2.65343	0.00796788	0.0194401
ENSMUSG00000006675	P4htm	118.58	73.6303	75.3604	179.967	159.575	144.139	125.209	0.835056	0.17617	4.74006	2.13651e-06	8.88454e-06
ENSMUSG00000006676	Usp19	1920.51	1792.77	1884.84	2038.04	1998.26	2090.62	1954.17	0.130075	0.0411369	3.16201	0.00156684	0.00441025
ENSMUSG00000006678	Pola1	246.283	224.2	236.019	249.093	219.118	204.892	229.934	-0.0691872	0.116044	-0.596217	0.55103	0.682159
ENSMUSG00000006699	Cdc42	2336.78	2290.81	2341.97	1753.19	1760.09	1867.86	2058.45	-0.372737	0.0397051	-9.38764	6.1358e-21	6.57869e-20
ENSMUSG00000006705	Pknox1	303.5	276.321	303.926	361.126	325.104	347.841	319.636	0.225108	0.0974955	2.30891	0.0209486	0.0464166
ENSMUSG00000006711	D130043K22Rik	4.9754	3.30923	3.31254	2.38367	2.38171	0	2.72709	-0.608598	0.594442	-1.02381	0.305923	0.444027
ENSMUSG00000006715	Gmnn	69.6557	77.7669	85.298	41.7142	41.68	33.3546	58.2449	-0.955872	0.231408	-4.13067	3.61704e-05	0.000130245
ENSMUSG00000006717	Acot13	384.765	339.196	372.661	409.991	306.05	370.474	363.856	-0.0132607	0.101225	-0.131002	0.895774	0.934571
ENSMUSG00000006720	Zfp184	117.751	140.642	124.22	103.69	102.414	94.1075	113.804	-0.343261	0.162858	-2.10774	0.0350539	0.0732799
ENSMUSG00000006724	Cyp27b1	1.65847	1.65461	1.65627	4.76734	7.14514	5.95617	3.80633	1.07234	0.584581	1.83437	0.0665984	0.127737
ENSMUSG00000006728	Cdk4	4108.03	4133.23	4282.29	3519.49	3742.86	3536.78	3887.11	-0.213585	0.0303921	-7.02766	2.10026e-12	1.42629e-11
ENSMUSG00000006731	B4galnt1	111.947	97.6222	110.97	195.461	183.392	189.406	148.133	0.814162	0.141793	5.74192	9.36102e-09	4.85487e-08
ENSMUSG00000006732	Mettl1	113.605	99.2768	84.4699	78.6611	83.36	94.1075	92.2467	-0.209978	0.183991	-1.14124	0.253769	0.382508
ENSMUSG00000006736	Tspan31	1000.89	1073.84	1026.89	1523.16	1711.26	1574.81	1318.48	0.63155	0.0523928	12.0541	1.84484e-33	3.04274e-32
ENSMUSG00000006740	Kif5b	1772.07	1619.04	1590.85	2085.71	2084	2081.09	1872.13	0.326897	0.0440139	7.42713	1.10977e-13	8.15404e-13
ENSMUSG00000006763	Saal1	229.698	206.827	209.518	164.473	198.873	235.864	207.542	-0.107228	0.129316	-0.829195	0.406994	0.549892
ENSMUSG00000006764	Tph2	0	0	0	11.9183	2.38171	9.52988	3.97166	2.256	0.594643	3.79388	0.000148314	0.000490635
ENSMUSG00000006777	Krt23	0	0	0	0	0	0	0	NA	NA	NA	NA	NA
ENSMUSG00000006782	Cnp	1068.88	1194.63	1114.67	1731.74	1618.37	1704.66	1405.49	0.58032	0.0504238	11.5088	1.19065e-30	1.81397e-29
ENSMUSG00000006784	Ttc25	16.5847	12.4096	6.62509	23.8367	16.672	16.6773	15.4676	0.590885	0.406251	1.45448	0.145813	0.243974
ENSMUSG00000006800	Sulf2	3202.5	3267.04	3239.67	3420.57	3493.97	3417.65	3340.23	0.0896606	0.0301588	2.97295	0.0029495	0.00786761
ENSMUSG00000006818	Sod2	921.279	946.439	910.122	452.897	472.77	474.111	696.27	-0.98547	0.0685252	-14.3811	6.79773e-47	1.52543e-45
ENSMUSG00000006850	Tmco6	101.996	93.4857	110.142	170.432	139.33	166.773	130.36	0.629966	0.153529	4.10325	4.07384e-05	0.000145691
ENSMUSG00000006906	Stambp	168.335	186.144	191.299	120.375	142.903	134.61	157.278	-0.44955	0.139963	-3.21193	0.00131849	0.00375497
ENSMUSG00000006920	Ezh1	142.628	129.06	163.143	295.575	276.279	265.645	212.055	0.935384	0.123212	7.59167	3.15818e-14	2.41413e-13
ENSMUSG00000006930	Hap1	752.945	772.705	829.792	418.334	413.227	396.681	597.281	-0.935614	0.0754403	-12.402	2.54736e-35	4.3927e-34
ENSMUSG00000006931	P3h4	206.479	186.971	230.222	305.11	290.569	254.924	245.713	0.443418	0.115872	3.82681	0.000129816	0.000433818
ENSMUSG00000006932	Ctnnb1	10899.5	10913.8	11258.5	13443.9	13562.7	13465.7	12257.3	0.291277	0.0163832	17.7791	1.02679e-70	3.49189e-69
ENSMUSG00000006941	Eif1b	657.583	570.842	701.431	519.64	603.764	501.51	592.462	-0.246835	0.0847348	-2.91303	0.00357946	0.00938055
ENSMUSG00000006948	Klk4	0	0	0	0	0	0	0	NA	NA	NA	NA	NA
ENSMUSG00000006958	Chrd	93.7035	74.4576	101.861	153.747	102.414	122.697	108.147	0.477142	0.179897	2.65231	0.00799439	0.0194991
ENSMUSG00000006998	Psmd2	527.393	570.842	529.179	436.212	493.015	435.992	498.772	-0.252281	0.0807095	-3.12579	0.00177325	0.00494311
ENSMUSG00000007021	Syngr3	46.4371	54.6023	43.8912	50.0571	47.6343	40.502	47.1873	-0.0656522	0.245487	-0.267437	0.789133	0.86221
ENSMUSG00000007029	Vars	922.938	891.837	895.215	636.44	694.27	653.988	782.448	-0.448067	0.0635055	-7.05557	1.71898e-12	1.17499e-11
ENSMUSG00000007030	Vwa7	4.9754	8.27307	2.48441	19.0694	17.8629	28.5896	13.5425	1.70458	0.444537	3.83451	0.000125814	0.000421213
ENSMUSG00000007033	Hspa1l	21.5601	28.1284	33.9536	33.3714	26.1989	26.2072	28.2366	0.0335873	0.311977	0.10766	0.914266	0.947563
ENSMUSG00000007034	Slc44a4	0	0	0	0	0	0	0	NA	NA	NA	NA	NA
ENSMUSG00000007035	Msh5	43.1202	43.02	46.3756	137.061	92.8868	126.271	81.4557	1.3835	0.203321	6.80449	1.01411e-11	6.57194e-11
ENSMUSG00000007036	Abhd16a	345.791	340.023	327.942	400.457	401.319	445.522	376.842	0.297391	0.0896813	3.31609	0.000912863	0.0026736
ENSMUSG00000007038	Neu1	447.786	474.047	524.21	685.305	753.812	705.211	598.395	0.566092	0.075741	7.47406	7.77606e-14	5.76552e-13
ENSMUSG00000007039	Ddah2	881.476	824.825	886.106	752.048	682.361	663.518	781.722	-0.304389	0.0658093	-4.62532	3.74023e-06	1.51968e-05
ENSMUSG00000007041	Clic1	493.394	452.537	491.085	821.174	868.135	790.98	652.884	0.784685	0.070435	11.1406	7.96253e-29	1.15541e-27
ENSMUSG00000007050	Lsm2	253.746	269.702	252.582	133.486	127.422	157.243	199.03	-0.881705	0.127594	-6.91022	4.83912e-12	3.2118e-11
ENSMUSG00000007080	Pole	393.057	395.453	391.708	280.081	306.05	312.103	346.409	-0.391432	0.0934564	-4.18839	2.80936e-05	0.000102489
ENSMUSG00000007097	Atp1a2	21429.1	21409.9	21486.8	15222.1	15533.5	15109.6	18365.2	-0.487934	0.0130809	-37.3011	1.57388e-304	2.93021e-302
ENSMUSG00000007107	Atp1a4	9.95081	2.48192	9.1095	9.53468	8.336	11.9123	8.55421	0.361682	0.497772	0.726601	0.46747	0.609559
ENSMUSG00000007122	Casq1	4.14617	4.13654	9.93763	0	17.8629	9.52988	7.60218	0.276696	0.593651	0.466093	0.641149	0.752989
ENSMUSG00000007207	Stx1a	92.8742	112.514	104.345	72.7019	89.3143	57.1793	88.1548	-0.48538	0.192545	-2.52087	0.0117067	0.0275733
ENSMUSG00000007209	Ceacam9	0	0	0	0	0	0	0	NA	NA	NA	NA	NA
ENSMUSG00000007216	Zfp775	111.947	90.1765	108.486	107.265	103.605	100.064	103.59	0.00151572	0.169746	0.00892929	0.992876	0.995147
ENSMUSG00000007279	Scube2	1.65847	4.96384	1.65627	42.9061	33.344	38.1195	20.4414	3.13519	0.431968	7.25791	3.93115e-13	2.79403e-12
ENSMUSG00000007338	Mrpl49	427.056	404.553	417.381	305.11	257.225	289.47	350.132	-0.548601	0.0953419	-5.75404	8.71371e-09	4.53092e-08
ENSMUSG00000007379	Dennd2c	9.12158	9.92768	8.28136	40.5224	42.8708	61.9442	28.778	2.18879	0.340649	6.42537	1.31552e-10	7.87914e-10
ENSMUSG00000007411	Mark3	1661.79	1660.41	1550.27	1573.22	1467.14	1484.28	1566.18	-0.106688	0.0468501	-2.27723	0.0227727	0.0500695
ENSMUSG00000007415	Gatad1	411.3	478.183	462.928	454.089	394.174	475.303	445.996	-0.0309675	0.0893147	-0.346724	0.728799	0.82095
ENSMUSG00000007440	Pcdha11	180.773	195.244	187.159	306.302	378.692	347.841	266.002	0.867319	0.110562	7.84463	4.34225e-15	3.51492e-14
ENSMUSG00000007457	2310003L06Rik	0	0	0	0	0	0	0	NA	NA	NA	NA	NA
ENSMUSG00000007458	M6pr	429.543	445.918	419.037	640.015	684.743	659.944	546.533	0.614093	0.0745694	8.23518	1.79286e-16	1.56051e-15
ENSMUSG00000007476	Lrrc8a	514.954	524.513	545.742	908.178	1056.29	1032.8	763.746	0.915921	0.0685173	13.3677	9.3353e-41	1.8493e-39
ENSMUSG00000007480	Mc5r	1.65847	3.30923	0	14.302	9.52685	11.9123	6.78482	1.90881	0.548851	3.47783	0.000505488	0.00155164
ENSMUSG00000007564	Ppp2r1a	2130.3	2159.27	2135.76	1398.02	1205.15	1292.49	1720.17	-0.7208	0.046842	-15.3879	1.97361e-53	5.11903e-52
ENSMUSG00000007570	Fance	251.258	247.365	231.05	203.804	160.766	206.084	216.721	-0.350866	0.122205	-2.87112	0.00409022	0.0106052
ENSMUSG00000007589	Tinf2	450.274	459.155	474.522	309.877	345.348	399.064	406.373	-0.390134	0.0923282	-4.22552	2.38394e-05	8.7764e-05
ENSMUSG00000007591	Tssk4	11.6093	9.10038	9.93763	8.34284	7.14514	9.52988	9.27753	-0.235461	0.471508	-0.499379	0.617512	0.73733
ENSMUSG00000007594	Hapln4	60.5341	75.2849	48.86	201.42	214.354	200.127	133.43	1.70417	0.163239	10.4397	1.63264e-25	2.09874e-24
ENSMUSG00000007603	Dus3l	532.368	570.842	555.679	526.791	594.238	462.199	540.353	-0.0670241	0.0829764	-0.807749	0.419235	0.561939
ENSMUSG00000007610	Gtpbp3	233.844	249.847	255.066	244.326	254.843	246.586	247.419	0.0134753	0.10887	0.123775	0.901494	0.938488
ENSMUSG00000007613	Tgfbr1	404.666	440.955	423.178	1077.42	1071.77	1055.43	745.57	1.33254	0.0659339	20.2103	7.94631e-91	3.42972e-89
ENSMUSG00000007617	Homer1	388.082	428.545	376.802	337.289	363.211	365.709	376.606	-0.161663	0.0915999	-1.76488	0.077584	0.145509
ENSMUSG00000007646	Rad51c	75.4603	86.0399	69.5634	84.6203	76.2148	86.9601	79.8098	0.0981307	0.191668	0.511983	0.608663	0.730935
ENSMUSG00000007653	Gabrb2	0	0	1.65627	0	0	0	0.276045	-0.109546	0.319488	-0.34288	0.731689	NA
ENSMUSG00000007655	Cav1	46.4371	54.6023	57.9695	582.807	502.542	509.848	292.368	3.28259	0.135207	24.2782	3.33012e-130	2.17736e-128
ENSMUSG00000007656	Arpp19	878.988	897.628	834.761	732.978	760.958	733.801	806.519	-0.228602	0.0622886	-3.67004	0.000242513	0.000778345
ENSMUSG00000007659	Bcl2l1	372.326	331.75	371.005	305.11	276.279	299	325.912	-0.286243	0.0981591	-2.91612	0.00354418	0.00929692
ENSMUSG00000007670	Khsrp	1323.46	1341.06	1326.67	887.917	906.242	1086.41	1145.29	-0.469238	0.0607229	-7.72752	1.09659e-14	8.6282e-14
ENSMUSG00000007682	Dio2	93.7035	95.9676	81.1573	53.6326	30.9623	40.502	65.9875	-1.07251	0.225842	-4.74893	2.04496e-06	8.52804e-06
ENSMUSG00000007721	Ccdc124	343.303	350.778	373.489	250.285	236.981	235.864	298.45	-0.557892	0.101493	-5.49685	3.86633e-08	1.90789e-07
ENSMUSG00000007739	Cct4	1358.29	1240.13	1315.91	1210.9	1342.1	1387.79	1309.19	0.00972431	0.0543057	0.179066	0.857886	0.909511
ENSMUSG00000007777	0610009B22Rik	187.407	182.008	172.252	127.526	133.376	129.845	155.402	-0.464698	0.138286	-3.36042	0.000778238	0.00230762
ENSMUSG00000007783	Cpt1c	544.807	569.187	490.257	1008.29	871.707	954.179	739.738	0.818029	0.0715737	11.4292	2.98888e-30	4.52534e-29
ENSMUSG00000007805	Twist2	0	0	0	0	0	0	0	NA	NA	NA	NA	NA
ENSMUSG00000007812	Zfp655	215.601	263.911	263.347	251.477	206.018	217.996	236.392	-0.135792	0.120245	-1.1293	0.258773	0.38869
ENSMUSG00000007815	Rhoa	827.576	854.608	841.386	754.431	847.89	769.538	815.905	-0.089193	0.0629159	-1.41766	0.156291	0.257852
ENSMUSG00000007817	Zmiz1	1879.87	1819.25	1884.84	1455.23	1486.19	1566.47	1681.98	-0.308402	0.0440423	-7.0024	2.51623e-12	1.69985e-11
ENSMUSG00000007827	Ankrd26	247.941	274.666	238.503	286.04	261.989	243.012	258.692	0.0551327	0.110296	0.499863	0.617172	0.737043
ENSMUSG00000007833	Aldh16a1	321.743	302.794	283.223	262.204	265.561	234.673	278.366	-0.249665	0.105889	-2.3578	0.0183834	0.0413364
ENSMUSG00000007836	Hnrnpa0	2807.79	2869.93	2797.44	1666.19	1875.6	1776.13	2298.85	-0.671602	0.0401965	-16.708	1.14619e-62	3.46841e-61
ENSMUSG00000007837	Prrg2	99.5081	106.723	120.908	154.939	120.277	181.068	130.57	0.470846	0.162614	2.89549	0.00378565	0.00987967
ENSMUSG00000007850	Hnrnph1	3431.37	3385.34	3366.37	2742.41	2786.61	2827.99	3090.02	-0.284909	0.0316451	-9.00325	2.1913e-19	2.1942e-18
ENSMUSG00000007867	Ift43	84.5819	64.5299	73.7041	106.073	92.8868	88.1514	84.9879	0.356373	0.18854	1.89017	0.0587356	0.114821
ENSMUSG00000007872	Id3	810.991	843.026	833.933	489.844	398.937	438.374	635.851	-0.903023	0.0750517	-12.032	2.41211e-33	3.96347e-32
ENSMUSG00000007877	Tcap	1.65847	1.65461	0	2.38367	1.19086	0	1.14793	0.0262087	0.507279	0.0516652	0.958796	0.976014
ENSMUSG00000007880	Arid1a	1625.3	1535.48	1532.88	1612.55	1507.62	1496.19	1551.67	-0.0239128	0.0466756	-0.512319	0.608428	0.730772
ENSMUSG00000007888	Crlf1	291.061	284.594	375.146	432.636	446.571	433.609	377.27	0.462085	0.100795	4.58442	4.55243e-06	1.83206e-05
ENSMUSG00000007891	Ctsd	4070.71	4161.35	4143.99	5158.26	5317.18	5165.19	4669.45	0.337584	0.0258741	13.0472	6.59341e-39	1.25738e-37
ENSMUSG00000007892	Rplp1	444.469	425.236	441.397	420.718	438.235	402.637	428.782	-0.0552478	0.0835555	-0.661211	0.508477	0.647541
ENSMUSG00000007907	Cabs1	0	0	0	0	0	0	0	NA	NA	NA	NA	NA
ENSMUSG00000007908	Hmgcll1	7.46311	1.65461	4.96882	0	0	2.38247	2.74483	-1.04049	0.591479	-1.75914	0.0785543	0.146913
ENSMUSG00000007944	Ttc9b	75.4603	63.7026	78.6729	22.6449	27.3897	32.1633	50.0056	-1.33691	0.256283	-5.21651	1.82325e-07	8.4362e-07
ENSMUSG00000007946	Phox2a	14.097	4.96384	19.0471	28.604	9.52685	10.7211	14.4933	0.296427	0.449709	0.659154	0.509797	0.649072
ENSMUSG00000007950	Abhd8	432.86	407.862	460.444	353.975	398.937	346.649	400.121	-0.241446	0.090374	-2.67163	0.00754832	0.0185036
ENSMUSG00000007987	Ift22	115.264	141.47	158.174	92.9631	104.795	78.6215	115.215	-0.573523	0.172696	-3.321	0.000896961	0.00263089
ENSMUSG00000007989	Fzd3	1458.62	1619.87	1475.74	1992.75	2011.36	2009.61	1761.32	0.400454	0.0450078	8.89744	5.71515e-19	5.61271e-18
ENSMUSG00000008028	1700008O03Rik	2.4877	1.65461	0.828136	17.8775	11.9086	7.14741	6.98399	1.95601	0.545908	3.58305	0.000339607	0.0010695
ENSMUSG00000008035	Mid1ip1	1944.55	1970.65	1891.46	1710.28	1675.54	1654.62	1807.85	-0.203914	0.0415427	-4.90854	9.17583e-07	3.96663e-06
ENSMUSG00000008036	Ap2s1	541.49	586.561	563.133	387.346	375.12	320.442	462.349	-0.639762	0.0859941	-7.4396	1.0099e-13	7.44261e-13
ENSMUSG00000008090	Fgfrl1	1151.81	1137.55	1086.51	3426.53	3351.07	3586.81	2290.05	1.61643	0.0405403	39.8721	0	0
ENSMUSG00000008129	4930432K21Rik	4.9754	10.755	4.96882	21.453	15.4811	11.9123	11.591	1.01786	0.453938	2.24228	0.0249433	0.0542716
ENSMUSG00000008136	Fhl2	2.4877	1.65461	1.65627	2.38367	0	0	1.36371	-0.34876	0.536431	-0.650148	0.515597	0.653546
ENSMUSG00000008140	Emc10	1694.95	1757.2	1765.59	2384.86	2507.94	2407.49	2086.34	0.483997	0.0391837	12.352	4.75081e-35	8.14759e-34
ENSMUSG00000008153	Clstn3	12.4385	24.8192	13.2502	30.9877	11.9086	16.6773	18.3469	0.207733	0.396052	0.524508	0.599925	0.723725
ENSMUSG00000008167	Fbxw9	252.916	247.365	269.972	231.216	202.446	265.645	244.927	-0.138082	0.115677	-1.19368	0.232603	0.355928
ENSMUSG00000008193	Spib	0	0	0	0	0	0	0	NA	NA	NA	NA	NA
ENSMUSG00000008200	Fnbp4	1390.63	1307.97	1363.94	921.288	982.457	988.725	1159.17	-0.489073	0.0533415	-9.1687	4.78754e-20	4.9294e-19
ENSMUSG00000008206	Cers4	4.9754	9.10038	6.62509	11.9183	14.2903	9.52988	9.40656	0.632007	0.473308	1.3353	0.181778	0.291283
ENSMUSG00000008226	Scrn3	189.065	187.799	193.784	263.396	250.08	284.705	228.138	0.479634	0.113849	4.21291	2.52105e-05	9.2524e-05
ENSMUSG00000008301	Phax	484.273	456.673	404.13	348.016	402.51	380.004	412.601	-0.24915	0.0921126	-2.70484	0.00683375	0.0169257
ENSMUSG00000008305	Tle1	431.202	451.71	496.054	755.623	627.582	733.801	582.662	0.615553	0.0807212	7.62567	2.42779e-14	1.86751e-13
ENSMUSG00000008307	1700109H08Rik	20.7309	23.9919	19.0471	29.7959	23.8171	38.1195	25.9171	0.482642	0.322332	1.49734	0.134304	0.228209
ENSMUSG00000008318	Relt	48.9248	45.5019	51.3444	28.604	40.4891	44.0757	43.1567	-0.346896	0.259263	-1.33801	0.180893	0.29014
ENSMUSG00000008333	Snrpb2	147.604	129.06	132.502	100.114	92.8868	121.506	120.612	-0.372483	0.160925	-2.31464	0.0206328	0.0458277
ENSMUSG00000008348	Ubc	221.406	225.028	227.737	171.624	126.231	122.697	182.454	-0.671756	0.136627	-4.91673	8.80018e-07	3.81174e-06
ENSMUSG00000008373	Prpf31	519.93	499.693	496.882	336.097	377.502	333.546	427.275	-0.531458	0.0860374	-6.17706	6.53078e-10	3.70832e-09
ENSMUSG00000008384	Sertad1	63.0218	43.02	60.4539	61.9754	52.3977	52.4143	55.5472	0.00247876	0.233443	0.0106183	0.991528	0.994289
ENSMUSG00000008393	Carhsp1	549.782	557.605	558.992	519.64	476.343	478.876	523.54	-0.175427	0.0761405	-2.304	0.0212229	0.0469685
ENSMUSG00000008398	Elk3	381.448	369.806	443.053	502.954	593.047	544.394	472.45	0.455359	0.0880853	5.16953	2.34683e-07	1.07434e-06
ENSMUSG00000008429	Herpud2	655.095	694.938	649.259	743.705	601.383	788.597	688.829	0.0934193	0.0791885	1.17971	0.238117	0.36305
ENSMUSG00000008435	Rdh13	297.695	253.983	289.848	196.653	228.645	213.231	246.676	-0.394497	0.114329	-3.45053	0.000559477	0.00170565
ENSMUSG00000008438	Adam21	0	3.30923	1.65627	2.38367	0	0	1.22486	-0.235394	0.500486	-0.47033	0.638119	0.750594
ENSMUSG00000008450	Nutf2	47.2663	40.538	41.4068	23.8367	15.4811	16.6773	30.8677	-1.11693	0.310516	-3.59703	0.000321875	0.00101657
ENSMUSG00000008461	Fut1	1.65847	0	0	11.9183	16.672	11.9123	7.02686	2.67426	0.563995	4.74163	2.12003e-06	8.81935e-06
ENSMUSG00000008475	Arpc5	549.782	562.569	445.537	539.901	508.496	630.163	539.408	0.106145	0.138803	0.764714	0.444442	0.586727
ENSMUSG00000008482	Rnf151	1.65847	0	0	0	0	0	0.276411	-0.109546	0.319488	-0.34288	0.731689	NA
ENSMUSG00000008489	Elavl2	101.996	104.241	105.173	45.2897	40.4891	26.2072	70.566	-1.42202	0.221733	-6.41324	1.42463e-10	8.51641e-10
ENSMUSG00000008496	Pou2f2	16.5847	16.5461	11.5939	5.95917	14.2903	2.38247	11.2261	-0.789905	0.470318	-1.67951	0.0930525	0.168948
ENSMUSG00000008540	Mgst1	660.9	620.48	555.679	1243.08	1090.82	1117.38	881.391	0.906741	0.0682217	13.2911	2.60745e-40	5.1009e-39
ENSMUSG00000008575	Nfib	1704.08	1658.75	1718.38	2602.97	2755.64	2637.39	2179.54	0.65343	0.0385637	16.9441	2.12591e-64	6.57804e-63
ENSMUSG00000008590	Htr3b	0	0	0	0	0	0	0	NA	NA	NA	NA	NA
ENSMUSG00000008601	Rab25	0	0	0	3.5755	3.57257	4.76494	1.9855	1.39413	0.567503	2.45661	0.0140256	0.0324415
ENSMUSG00000008604	Ubqln4	862.404	865.363	936.622	591.15	573.993	582.514	735.341	-0.606467	0.0667197	-9.08978	9.92415e-20	1.00984e-18
ENSMUSG00000008658	Rbfox1	3.31694	0	8.28136	0	0	0	1.93305	-0.325961	0.361868	-0.900774	0.367708	0.509858
ENSMUSG00000008668	Rps18	197.358	186.971	186.331	114.416	84.5508	98.8725	144.75	-0.922893	0.150194	-6.14467	8.01291e-10	4.52534e-09
ENSMUSG00000008682	Rpl10	129.361	167.116	141.611	78.6611	100.032	86.9601	117.29	-0.706891	0.168515	-4.19481	2.73094e-05	9.98106e-05
ENSMUSG00000008683	Rps15a	189.065	183.662	176.393	108.457	91.696	166.773	152.674	-0.570413	0.163548	-3.48774	0.000487123	0.00149883
ENSMUSG00000008690	Ncaph2	459.396	435.991	475.35	333.714	471.579	433.609	434.94	-0.144856	0.0981324	-1.47613	0.13991	0.236183
ENSMUSG00000008730	Hipk1	952.79	934.03	996.248	1256.19	1212.29	1213.87	1094.24	0.352314	0.0532596	6.61504	3.71455e-11	2.30849e-10
ENSMUSG00000008734	Gprc5b	1446.18	1379.12	1400.38	1865.22	1956.58	1929.8	1662.88	0.444199	0.0434899	10.2139	1.71905e-24	2.13487e-23
ENSMUSG00000008763	Man1a2	733.043	759.468	703.916	1129.86	1145.6	1145.97	936.31	0.637939	0.0574673	11.1009	1.24186e-28	1.79254e-27
ENSMUSG00000008789	Ceacam5	0	0	0	0	0	0	0	NA	NA	NA	NA	NA
ENSMUSG00000008813	Tppp2	0	0	0	0	0	0	0	NA	NA	NA	NA	NA
ENSMUSG00000008822	Acyp1	77.948	73.6303	60.4539	82.2366	95.2685	109.594	83.1885	0.425513	0.192589	2.20944	0.0271441	0.0585268
ENSMUSG00000008843	Cldn13	0	0	0	0	0	0	0	NA	NA	NA	NA	NA
ENSMUSG00000008845	Cd163	126.873	124.923	159.83	148.979	209.591	140.566	151.794	0.273065	0.158866	1.71884	0.0856436	0.15811
ENSMUSG00000008855	Hdac5	716.458	689.974	721.307	690.072	749.049	723.079	714.99	0.0231246	0.0655755	0.35264	0.724358	0.817258
ENSMUSG00000008859	Rala	988.447	927.411	1007.01	687.689	728.804	675.43	835.799	-0.481186	0.0629178	-7.64785	2.04366e-14	1.58256e-13
ENSMUSG00000008874	Clec3a	0	0	0	0	0	0	0	NA	NA	NA	NA	NA
ENSMUSG00000008892	Vdac3	115.264	138.988	133.33	112.032	121.467	101.255	120.389	-0.207557	0.159414	-1.302	0.192917	0.305148
ENSMUSG00000008932	Slc1a7	0	0	0	0	0	0	0	NA	NA	NA	NA	NA
ENSMUSG00000008958	Vps72	407.983	351.605	356.927	269.355	315.577	284.705	331.025	-0.357869	0.100699	-3.55386	0.000379625	0.00118735
ENSMUSG00000008976	Gabpa	987.618	852.954	921.716	759.199	831.218	743.33	849.339	-0.242416	0.0666743	-3.63582	0.000277098	0.000881745
ENSMUSG00000008999	Bmp7	1474.38	1464.33	1426.05	628.097	633.536	519.378	1024.3	-1.28956	0.0630442	-20.4549	5.43659e-93	2.41286e-91
ENSMUSG00000009013	Dynll1	375.643	323.477	343.677	212.147	215.545	206.084	279.429	-0.712454	0.107582	-6.62245	3.53284e-11	2.20054e-10
ENSMUSG00000009030	Pdcl	594.561	620.48	671.618	597.109	624.009	583.705	615.247	-0.0637436	0.0727091	-0.876694	0.380653	0.523183
ENSMUSG00000009035	Tmem184b	568.855	526.995	597.086	904.603	865.753	764.773	704.677	0.580347	0.0728515	7.96616	1.63677e-15	1.35742e-14
ENSMUSG00000009047	Gm5965	0	0	0	0	0	0	0	NA	NA	NA	NA	NA
ENSMUSG00000009070	Rsph14	0	0	0	0	0	0	0	NA	NA	NA	NA	NA
ENSMUSG00000009073	Nf2	1322.63	1295.56	1356.49	1429.01	1429.03	1452.12	1380.81	0.116723	0.0469322	2.48705	0.0128806	0.0300429
ENSMUSG00000009075	Cabp7	36.4863	46.3292	40.5787	30.9877	27.3897	36.9283	36.45	-0.351055	0.278024	-1.26268	0.206705	0.323434
ENSMUSG00000009076	Zmat5	134.336	121.614	105.173	104.881	89.3143	102.446	109.628	-0.27795	0.168396	-1.65057	0.0988271	0.177678
ENSMUSG00000009079	Ewsr1	1234.73	1326.17	1207.42	1127.48	1014.61	1168.6	1179.84	-0.18638	0.0571272	-3.26254	0.00110418	0.00318928
ENSMUSG00000009090	Ap1b1	689.094	669.291	689.837	680.538	632.345	583.705	657.468	-0.110579	0.0704548	-1.5695	0.116532	0.203748
ENSMUSG00000009092	Derl3	6.63387	9.92768	3.31254	2.38367	0	3.5737	4.30525	-0.997649	0.584725	-1.70618	0.0879737	0.161569
ENSMUSG00000009093	Gstt4	1.65847	0	0	0	0	0	0.276411	-0.109546	0.319488	-0.34288	0.731689	NA
ENSMUSG00000009097	Tbx1	0	0	0	0	0	2.38247	0.397078	0.19167	0.319488	0.599929	0.548553	NA
ENSMUSG00000009108	Gnat2	0.829234	0	3.31254	0	4.76343	2.38247	1.88128	0.268465	0.564387	0.475675	0.634306	0.750564
ENSMUSG00000009112	Bcl2l13	1156.78	1096.18	1140.34	841.435	800.256	854.115	981.519	-0.442157	0.0570506	-7.75027	9.16959e-15	7.24368e-14
ENSMUSG00000009114	2610028H24Rik	7.46311	9.10038	9.1095	10.7265	14.2903	7.14741	9.63953	0.263019	0.467752	0.562305	0.573908	0.700569
ENSMUSG00000009115	Spatc1l	0	0	4.96882	0	4.76343	0	1.62204	-0.00532815	0.336157	-0.0158502	0.987354	0.99137
ENSMUSG00000009145	Dqx1	15.7554	11.5823	8.28136	21.453	27.3897	23.8247	18.0478	0.911165	0.378009	2.41043	0.0159337	0.0363421
ENSMUSG00000009185	Ccl8	0	0	0	0	0	0	0	NA	NA	NA	NA	NA
ENSMUSG00000009207	Lnpk	254.575	225.028	231.05	213.338	244.126	272.793	240.152	0.0389202	0.116478	0.334143	0.738272	0.827446
ENSMUSG00000009210	Prr29	0	0	0	0	0	0	0	NA	NA	NA	NA	NA
ENSMUSG00000009214	Mymk	0	0	0	0	0	0	0	NA	NA	NA	NA	NA
ENSMUSG00000009216	Fam163b	1.65847	0	0	0	0	0	0.276411	-0.109546	0.319488	-0.34288	0.731689	NA
ENSMUSG00000009246	Trpm5	56.3879	59.5661	47.2038	89.3876	111.941	106.02	78.4176	0.887713	0.197339	4.49842	6.84591e-06	2.69723e-05
ENSMUSG00000009248	Ascl2	3.31694	0	0	4.76734	4.76343	4.76494	2.93544	0.961879	0.59383	1.61979	0.105278	0.18723
ENSMUSG00000009281	Rarres2	90.3865	108.377	73.7041	123.951	97.6503	90.5338	97.4338	0.191057	0.186951	1.02196	0.306799	0.444711
ENSMUSG00000009291	Pttg1ip	1087.96	1092.05	1129.58	1591.1	1551.69	1684.41	1356.13	0.543611	0.0489249	11.1111	1.10741e-28	1.60269e-27
ENSMUSG00000009292	Trpm2	3.31694	3.30923	3.31254	4.76734	2.38171	5.95617	3.84066	0.242125	0.580977	0.416754	0.676858	0.781228
ENSMUSG00000009293	Ube2g2	213.113	192.763	224.425	201.42	202.446	167.964	200.355	-0.138853	0.125627	-1.10528	0.269039	0.401529
ENSMUSG00000009350	Mpo	0	0	0	0	0	0	0	NA	NA	NA	NA	NA
ENSMUSG00000009356	Lpo	100.337	75.2849	84.4699	0	7.14514	4.76494	45.3337	-3.83535	0.387465	-9.89858	4.22222e-23	4.96032e-22
ENSMUSG00000009376	Met	0	1.65461	3.31254	19.0694	30.9623	40.502	15.9168	3.185	0.482798	6.59696	4.19684e-11	2.60306e-10
ENSMUSG00000009378	Slc16a12	19.0724	16.5461	15.7346	4.76734	19.0537	14.2948	14.9115	-0.367876	0.417522	-0.881093	0.378268	0.520785
ENSMUSG00000009394	Syn2	767.042	686.665	724.619	1071.46	1025.33	1119.76	899.146	0.560817	0.0613295	9.14433	6.00013e-20	6.15679e-19
ENSMUSG00000009406	Elk1	542.319	427.718	454.647	395.689	431.09	395.49	441.159	-0.219663	0.0932563	-2.35548	0.0184989	0.0415586
ENSMUSG00000009418	Nav1	1214.83	1229.38	1276.99	2363.41	2365.04	2326.48	1796.02	0.921717	0.0418747	22.0113	2.24408e-107	1.14121e-105
ENSMUSG00000009470	Tnpo1	2800.32	2840.97	2792.48	3033.22	3050.98	2914.95	2905.49	0.0935357	0.0328347	2.84869	0.00439	0.0113184
ENSMUSG00000009471	Myod1	1.65847	1.65461	0	0	0	0	0.55218	-0.237984	0.340332	-0.69927	0.484383	NA
ENSMUSG00000009487	Otog	1.65847	0	3.31254	0	2.38171	2.38247	1.62253	-0.0192875	0.552867	-0.0348864	0.97217	0.982435
ENSMUSG00000009535	Rnmt	363.205	340.023	352.786	355.167	379.883	345.458	356.087	0.0329044	0.0917151	0.358768	0.719769	0.813936
ENSMUSG00000009545	Kcnq1	0	0	0	0	0	0	0	NA	NA	NA	NA	NA
ENSMUSG00000009549	Srp14	603.682	607.243	587.977	557.779	478.724	512.231	557.939	-0.215162	0.0758157	-2.83796	0.00454029	0.0116675
ENSMUSG00000009551	6330409D20Rik	0	0	0	0	0	0	0	NA	NA	NA	NA	NA
ENSMUSG00000009555	Cdk9	333.352	297.003	342.848	210.955	190.537	170.347	257.507	-0.759913	0.114781	-6.62054	3.5789e-11	2.2267e-10
ENSMUSG00000009563	Tor2a	407.983	405.38	372.661	333.714	357.257	377.621	375.77	-0.149524	0.0911071	-1.64119	0.100758	0.180448
ENSMUSG00000009566	Fpgs	176.627	222.546	187.159	103.69	120.277	126.271	156.095	-0.731818	0.147285	-4.96873	6.73926e-07	2.95636e-06
ENSMUSG00000009569	Mkl2	329.206	321.822	361.067	512.489	552.558	562.263	439.901	0.681647	0.0848518	8.03338	9.48215e-16	7.97219e-15
ENSMUSG00000009575	Cbx5	3928.91	3879.24	3995.76	7562.19	7546.46	7278.44	5698.5	0.923017	0.0243532	37.9013	0	0
ENSMUSG00000009580	Odam	0	0	0	0	0	0	0	NA	NA	NA	NA	NA
ENSMUSG00000009585	Apobec3	182.432	137.333	158.174	293.191	294.142	276.366	223.606	0.844766	0.121521	6.95158	3.61208e-12	2.41637e-11
ENSMUSG00000009588	St6galnac1	0	0	0	0	0	0	0	NA	NA	NA	NA	NA
ENSMUSG00000009596	Taf7l	1.65847	0.827307	0	2.38367	2.38171	0	1.20853	0.232116	0.51471	0.450964	0.652016	0.762043
ENSMUSG00000009614	Sardh	620.267	634.544	632.696	718.676	731.186	786.215	687.264	0.24371	0.0668247	3.64701	0.000265309	0.000845945
ENSMUSG00000009621	Vav2	230.527	195.244	184.674	204.996	125.04	200.127	190.101	-0.195668	0.227826	-0.858848	0.390424	0.533404
ENSMUSG00000009628	Tex15	29.8524	32.265	40.5787	14.302	9.52685	11.9123	23.0729	-1.36699	0.358002	-3.81839	0.000134327	0.000447599
ENSMUSG00000009630	Ppp2cb	694.069	724.721	664.993	599.493	585.902	509.848	629.838	-0.296564	0.074105	-4.00195	6.28236e-05	0.000218866
ENSMUSG00000009633	G0s2	59.7049	93.4857	89.4387	445.746	451.335	407.402	257.852	2.39688	0.130411	18.3794	1.92172e-75	7.01298e-74
ENSMUSG00000009640	Dmap1	294.378	300.312	277.426	253.861	245.317	296.617	277.985	-0.131058	0.106546	-1.23006	0.218673	0.33858
ENSMUSG00000009646	Pla2g12b	0	0	0	0	0	0	0	NA	NA	NA	NA	NA
ENSMUSG00000009647	Mcu	354.912	327.614	297.301	251.477	232.217	240.629	284.025	-0.43234	0.106751	-4.05	5.12179e-05	0.000180872
ENSMUSG00000009654	Oit3	0.829234	3.30923	3.31254	0	2.38171	0	1.63879	-0.497254	0.555491	-0.895161	0.370701	0.51281
ENSMUSG00000009670	Tex11	0	0	0	0	0	0	0	NA	NA	NA	NA	NA
ENSMUSG00000009681	Bcr	636.023	675.91	676.587	319.412	294.142	331.163	488.873	-1.06847	0.0832629	-12.8325	1.07853e-37	1.97287e-36
ENSMUSG00000009687	Fxyd5	0	0	0	0	0	0	0	NA	NA	NA	NA	NA
ENSMUSG00000009731	Kcnd1	23.2186	35.5742	23.1878	75.0856	80.9783	60.753	49.7996	1.33542	0.254299	5.25139	1.50953e-07	7.03945e-07
ENSMUSG00000009733	Tfcp2	279.452	298.658	267.488	301.534	263.179	304.956	285.878	0.0401574	0.104284	0.385078	0.700179	0.799077
ENSMUSG00000009734	Pou6f2	0	0	1.65627	8.34284	16.672	21.4422	8.01889	2.82999	0.559214	5.06065	4.1782e-07	1.87023e-06
ENSMUSG00000009739	Pou6f1	931.23	1016.76	983.826	1008.29	913.387	904.147	959.607	-0.0530129	0.0600555	-0.882733	0.377381	0.519726
ENSMUSG00000009741	Ubp1	1152.64	1016.76	1095.62	1170.38	1142.03	1221.02	1133.07	0.113747	0.0560247	2.0303	0.0423261	0.086298
ENSMUSG00000009772	Nuak2	29.8524	43.02	19.8753	106.073	96.4594	128.653	70.6556	1.76161	0.234193	7.52207	5.39148e-14	4.04803e-13
ENSMUSG00000009828	Ick	439.494	470.738	544.914	411.183	448.953	451.478	461.127	-0.148976	0.089357	-1.6672	0.0954741	0.172575
ENSMUSG00000009863	Sdhb	1585.5	1476.74	1580.08	1098.87	1080.11	988.725	1301.67	-0.550317	0.0526803	-10.4464	1.52273e-25	1.9609e-24
ENSMUSG00000009876	Cox4i2	0.829234	0	0	0	0	0	0.138206	-0.034242	0.319488	-0.107178	0.914648	NA
ENSMUSG00000009894	Snap47	575.488	520.376	530.007	383.771	429.899	406.211	474.292	-0.412427	0.0826812	-4.98816	6.09562e-07	2.68366e-06
ENSMUSG00000009900	Wnt3a	0	0	0	0	0	0	0	NA	NA	NA	NA	NA
ENSMUSG00000009905	Kdsr	175.798	217.582	226.081	419.526	458.48	380.004	312.912	1.01338	0.108803	9.31392	1.23196e-20	1.30685e-19
ENSMUSG00000009907	Vps4b	328.377	340.85	357.755	574.464	428.708	542.012	428.694	0.58544	0.0964406	6.07048	1.27531e-09	7.09659e-09
ENSMUSG00000009927	Rps25	99.5081	91.8311	113.455	70.3183	83.36	85.7689	90.7068	-0.339595	0.183533	-1.85032	0.0642672	0.124046
ENSMUSG00000009941	Nxf2	1.65847	1.65461	1.65627	2.38367	0	2.38247	1.62258	-0.0209668	0.566391	-0.0370183	0.97047	0.982435
ENSMUSG00000009995	Taz	519.93	550.986	587.977	636.44	620.436	581.322	582.849	0.147468	0.0746857	1.97452	0.0483231	0.0970144
ENSMUSG00000010021	Kif19a	29.8524	32.265	28.9848	50.0571	79.7874	36.9283	42.9792	0.82131	0.279015	2.94361	0.00324412	0.00856302
ENSMUSG00000010025	Aldh3a2	397.203	397.107	397.505	545.86	569.23	526.526	472.239	0.459893	0.0793471	5.79596	6.79304e-09	3.56513e-08
ENSMUSG00000010044	Zmynd10	10.78	8.27307	9.1095	79.8529	73.8331	81.004	43.8088	2.8414	0.30142	9.4267	4.23211e-21	4.56881e-20
ENSMUSG00000010045	Tmem115	394.715	370.634	337.88	425.485	385.838	374.048	381.433	0.10298	0.0926373	1.11165	0.26629	0.398184
ENSMUSG00000010047	Hyal2	392.228	547.677	487.772	392.114	425.136	328.781	428.951	-0.310105	0.173927	-1.78296	0.0745926	0.140538
ENSMUSG00000010048	Ifrd2	111.117	124.096	89.4387	57.2081	84.5508	63.1354	88.2577	-0.64502	0.198048	-3.25688	0.00112644	0.00324592
ENSMUSG00000010051	Hyal1	174.968	182.008	198.753	330.138	359.639	345.458	265.161	0.890094	0.107578	8.27392	1.29627e-16	1.13775e-15
ENSMUSG00000010054	Tusc2	205.65	186.144	197.096	174.008	128.613	132.227	170.623	-0.431422	0.13923	-3.09863	0.00194415	0.0053799
ENSMUSG00000010057	Nprl2	242.136	219.236	200.409	230.024	279.851	227.526	233.197	0.154535	0.119787	1.29008	0.197022	0.310701
ENSMUSG00000010064	Slc38a3	3600.53	3713.78	3443.39	2140.54	2229.28	2022.72	2858.37	-0.750135	0.0382304	-19.6214	1.01519e-85	4.16094e-84
ENSMUSG00000010066	Cacna2d2	8.29234	7.44576	0	0	0	4.76494	3.41717	-0.277556	0.450009	-0.616779	0.537381	0.670513
ENSMUSG00000010067	Rassf1	127.702	109.205	116.767	157.322	172.674	200.127	147.3	0.575038	0.145867	3.94222	8.07318e-05	0.000277471
ENSMUSG00000010080	Epn3	1.65847	3.30923	1.65627	7.15101	7.14514	0	3.48669	0.587257	0.593413	0.989625	0.322357	0.460489
ENSMUSG00000010086	Rnf112	3.31694	4.13654	4.96882	4.76734	2.38171	1.19123	3.46043	-0.325389	0.588965	-0.552475	0.580623	0.706374
ENSMUSG00000010095	Slc3a2	1061.42	1165.68	1025.23	6583.7	6725.96	6697.12	3876.52	2.61861	0.035216	74.3586	0	0
ENSMUSG00000010097	Nxf1	1760.46	1837.45	1806.99	1557.73	1688.64	1614.12	1710.9	-0.152962	0.0438536	-3.48801	0.000486634	0.00149753
ENSMUSG00000010110	Stx5a	651.778	590.697	578.039	604.26	603.764	634.928	610.578	0.0176299	0.0728716	0.241931	0.808833	0.874213
ENSMUSG00000010122	Slc47a1	1.65847	6.61846	2.48441	0	0	0	1.79356	-1.12932	0.553767	-2.03934	0.0414161	0.0847336
ENSMUSG00000010136	Pifo	0	0	0	0	0	0	0	NA	NA	NA	NA	NA
ENSMUSG00000010142	Tnfrsf13b	1.65847	0	1.65627	0	0	0	0.552457	-0.23818	0.340417	-0.699672	0.484132	NA
ENSMUSG00000010154	Spire2	16.5847	14.8915	18.219	4.76734	4.76343	4.76494	10.6652	-1.43053	0.473113	-3.02365	0.00249741	0.00675353
ENSMUSG00000010175	Prox1	299.354	292.039	279.91	746.089	784.775	762.39	527.426	1.39011	0.0781373	17.7906	8.36073e-71	2.85656e-69
ENSMUSG00000010205	Raver1	1194.1	1185.53	1253.8	784.227	828.836	777.876	1004.06	-0.602355	0.0570442	-10.5594	4.5939e-26	6.0542e-25
ENSMUSG00000010277	2610507B11Rik	3573.17	3612.02	3828.47	3519.49	3427.29	3414.08	3562.42	-0.088094	0.0319364	-2.75842	0.00580816	0.0145961
ENSMUSG00000010290	AI597479	325.889	308.586	261.691	568.505	509.687	534.864	418.204	0.842882	0.0918357	9.17816	4.38533e-20	4.52732e-19
ENSMUSG00000010307	Tmem86a	107.8	80.2488	101.861	83.4284	71.4514	83.3864	88.0294	-0.275685	0.188538	-1.46223	0.14368	0.241451
ENSMUSG00000010311	Optc	17.4139	17.3734	20.7034	39.3306	40.4891	48.8406	30.6918	1.12926	0.301475	3.7458	0.000179823	0.000586654
ENSMUSG00000010342	Tex14	1.65847	0	1.65627	5.95917	4.76343	0	2.33956	0.66493	0.583503	1.13955	0.254474	0.383413
ENSMUSG00000010358	Ifi35	0	3.30923	3.31254	33.3714	9.52685	21.4422	11.827	2.43644	0.505998	4.81512	1.47114e-06	6.21835e-06
ENSMUSG00000010362	Rdm1	73.8018	65.3573	71.2197	175.2	164.338	185.833	122.625	1.29628	0.159122	8.14645	3.74778e-16	3.21244e-15
ENSMUSG00000010376	Nedd8	651.778	670.119	674.931	392.114	437.044	400.255	537.707	-0.69678	0.0771143	-9.03568	1.62989e-19	1.64102e-18
ENSMUSG00000010392	Gosr1	642.656	572.496	621.102	572.081	619.246	584.896	602.08	-0.04774	0.0733718	-0.650659	0.515266	0.653546
ENSMUSG00000010406	Mrpl52	267.843	306.931	260.863	197.845	185.774	206.084	237.556	-0.498063	0.116309	-4.28223	1.85026e-05	6.89071e-05
ENSMUSG00000010435	Spaca7	1.65847	0	0	0	0	0	0.276411	-0.109546	0.319488	-0.34288	0.731689	NA
ENSMUSG00000010453	Kansl3	957.765	938.166	958.982	1028.55	1097.97	1151.92	1022.23	0.199129	0.056306	3.53655	0.000405397	0.0012615
ENSMUSG00000010461	Eya4	24.877	6.61846	11.5939	75.0856	67.8788	94.1075	46.6936	2.08426	0.425299	4.9007	9.5496e-07	4.11605e-06
ENSMUSG00000010476	Ebf3	1.65847	0	1.65627	14.302	16.672	16.6773	8.49434	2.59116	0.536395	4.83069	1.36059e-06	5.76263e-06
ENSMUSG00000010492	Uckl1os	96.1912	74.4576	96.8919	65.5509	61.9246	63.1354	76.3586	-0.474731	0.200675	-2.36567	0.0179976	0.0405611
ENSMUSG00000010505	Myt1	1328.43	1195.46	1339.1	502.954	479.915	441.948	881.301	-1.43411	0.0687353	-20.8642	1.13259e-96	5.2273e-95
ENSMUSG00000010517	Faf1	369.009	414.481	399.99	489.844	414.418	482.45	428.365	0.227324	0.0884525	2.57001	0.0101696	0.0243015
ENSMUSG00000010529	Gm266	24.0478	13.2369	16.5627	5.95917	7.14514	14.2948	13.5411	-0.817637	0.4355	-1.87747	0.0604539	0.117595
ENSMUSG00000010538	Tsacc	22.3893	24.8192	26.5004	28.604	29.7714	35.737	27.9702	0.327262	0.306797	1.06671	0.286104	0.421642
ENSMUSG00000010554	Mettl16	284.427	265.566	248.441	243.134	239.362	239.438	253.395	-0.144056	0.109071	-1.32075	0.186583	0.29714
ENSMUSG00000010592	Dazl	0	0	0	0	0	0	0	NA	NA	NA	NA	NA
ENSMUSG00000010601	Apol7a	0	0	0	0	0	0	0	NA	NA	NA	NA	NA
ENSMUSG00000010607	Pigyl	170.822	158.016	163.143	146.596	135.758	133.418	151.292	-0.239421	0.13934	-1.71825	0.0857512	0.158268
ENSMUSG00000010608	Rbm25	2204.93	2102.19	2100.98	1816.36	1954.2	1952.43	2021.85	-0.162915	0.0413007	-3.94461	7.993e-05	0.000274931
ENSMUSG00000010609	Psen2	52.2418	52.9476	51.3444	126.334	125.04	121.506	88.2357	1.22144	0.184067	6.63587	3.22587e-11	2.01562e-10
ENSMUSG00000010651	Acaa1b	6.63387	6.61846	2.48441	5.95917	1.19086	0	3.81446	-0.620225	0.591258	-1.04899	0.294182	0.43106
ENSMUSG00000010660	Plcd1	140.97	149.743	147.408	283.657	265.561	232.291	203.272	0.825747	0.123891	6.66512	2.64458e-11	1.66234e-10
ENSMUSG00000010663	Fads1	5753.23	5844.92	5607.31	9718.22	9400.62	9456.02	7630.05	0.731638	0.0213652	34.2444	5.28467e-257	8.11881e-255
ENSMUSG00000010721	Lmbr1	165.847	150.57	170.596	241.942	231.026	200.127	193.351	0.461533	0.126406	3.6512	0.000261017	0.000832987
ENSMUSG00000010751	Tnfrsf22	51.4125	58.7388	44.7194	59.5917	73.8331	45.2669	55.5937	0.197897	0.236363	0.837259	0.402447	0.545325
ENSMUSG00000010755	Cars	373.155	358.224	395.021	958.235	977.693	842.203	650.755	1.29715	0.0753658	17.2114	2.18081e-66	6.92344e-65
ENSMUSG00000010760	Phlda2	0	0	0	0	0	0	0	NA	NA	NA	NA	NA
ENSMUSG00000010796	Asz1	0	0	0	0	0	0	0	NA	NA	NA	NA	NA
ENSMUSG00000010797	Wnt2	0	0	1.65627	0	0	0	0.276045	-0.109546	0.319488	-0.34288	0.731689	NA
ENSMUSG00000010803	Gabra1	0	0	0	0	0	0	0	NA	NA	NA	NA	NA
ENSMUSG00000010825	Grid2ip	47.2663	37.2288	28.1566	36.9469	41.68	35.737	37.836	0.0205696	0.277963	0.074001	0.94101	0.963972
ENSMUSG00000010830	Kdelr3	26.5355	41.3654	40.5787	231.216	200.064	216.805	126.094	2.51702	0.180935	13.9112	5.41909e-44	1.13167e-42
ENSMUSG00000010841	1700006E09Rik	0	0.827307	0	0	0	1.19123	0.336424	0.041062	0.319488	0.128525	0.897734	NA
ENSMUSG00000010911	Apip	145.116	145.606	149.065	139.445	169.102	132.227	146.76	0.00320135	0.144026	0.0222276	0.982266	0.987526
ENSMUSG00000010914	Pdhx	391.399	301.14	340.364	314.644	297.714	263.263	318.087	-0.236277	0.10874	-2.17285	0.0297913	0.0636286
ENSMUSG00000010936	Vac14	606.999	617.998	605.368	435.02	395.364	518.187	529.823	-0.438486	0.0842201	-5.20643	1.92511e-07	8.89438e-07
ENSMUSG00000011008	Mcoln2	0	0	0	0	0	0	0	NA	NA	NA	NA	NA
ENSMUSG00000011034	Slc5a1	0	0	0	0	0	0	0	NA	NA	NA	NA	NA
ENSMUSG00000011052	1700049J03Rik	0.829234	0.827307	0	0	0	0	0.27609	-0.109546	0.319488	-0.34288	0.731689	NA
ENSMUSG00000011096	Akt1s1	893.085	819.034	838.074	607.836	653.78	676.621	748.072	-0.394582	0.0668272	-5.90451	3.53699e-09	1.89986e-08
ENSMUSG00000011114	Tbrg1	568.855	525.34	574.726	575.656	568.039	625.398	573.002	0.0837784	0.0745978	1.12307	0.261409	0.392006
ENSMUSG00000011118	Panx3	0	0	0	0	0	0	0	NA	NA	NA	NA	NA
ENSMUSG00000011148	Adssl1	0	0	2.48441	0	2.38171	0	0.81102	-0.0081876	0.406077	-0.0201627	0.983914	NA
ENSMUSG00000011154	Cfap161	1.65847	0	0	2.38367	0	0	0.67369	0.0576948	0.373004	0.154676	0.877077	NA
ENSMUSG00000011158	Brf1	398.862	323.477	322.145	352.783	357.257	397.872	358.733	0.0844874	0.100534	0.84039	0.40069	0.543678
ENSMUSG00000011171	Vipr2	12.4385	13.2369	4.96882	3.5755	9.52685	3.5737	7.88672	-0.652763	0.517445	-1.26151	0.207125	0.323936
ENSMUSG00000011179	Odc1	79.6065	76.1122	89.4387	89.3876	80.9783	73.8565	81.5633	-0.00537417	0.189647	-0.0283377	0.977393	0.984789
ENSMUSG00000011254	Thg1l	92.045	98.4495	97.7201	114.416	80.9783	107.211	98.47	0.0686617	0.176822	0.388311	0.697786	0.797631
ENSMUSG00000011256	Adam19	330.035	390.489	346.161	661.468	662.116	689.725	513.332	0.912174	0.0804982	11.3316	9.1514e-30	1.36581e-28
ENSMUSG00000011257	Pabpc4	83.7526	89.3492	58.7977	64.3591	83.36	81.004	76.7704	-0.01926	0.207148	-0.0929773	0.925922	0.955183
ENSMUSG00000011263	Exoc3l2	1.65847	1.65461	4.96882	0	0	2.38247	1.77739	-0.574761	0.564428	-1.01831	0.308533	0.44643
ENSMUSG00000011267	Zfp296	3.31694	3.30923	4.96882	7.15101	5.95428	0	4.11671	0.104336	0.58482	0.178408	0.858403	0.909634
ENSMUSG00000011305	Plin5	5.80464	4.13654	6.62509	7.15101	1.19086	2.38247	4.54843	-0.394034	0.573966	-0.686511	0.492391	0.63189
ENSMUSG00000011306	Sugp1	220.576	219.236	251.753	234.791	273.897	237.056	239.552	0.107801	0.114851	0.938618	0.347927	0.488534
ENSMUSG00000011349	Dmrtc2	0	0	0	0	0	0	0	NA	NA	NA	NA	NA
ENSMUSG00000011350	Gm5893	0	0	0	0	0	0	0	NA	NA	NA	NA	NA
ENSMUSG00000011382	Dhdh	11.6093	19.8554	18.219	0	1.19086	0	8.47908	-2.8518	0.563162	-5.06391	4.10747e-07	1.84007e-06
ENSMUSG00000011427	Zfp790	154.238	150.57	145.752	158.514	196.491	154.861	160.071	0.175959	0.138871	1.26707	0.205132	0.321253
ENSMUSG00000011463	Cpb1	0	0	0	0	0	0	0	NA	NA	NA	NA	NA
ENSMUSG00000011486	Slc25a41	0.829234	1.65461	1.65627	0	0	0	0.69002	-0.397709	0.404202	-0.983935	0.325147	NA
ENSMUSG00000011589	Fsd1	100.337	129.06	125.049	107.265	120.277	128.653	118.44	0.00692579	0.162697	0.0425686	0.966045	0.980144
ENSMUSG00000011632	Pinlyp	0	0	0	0	0	0	0	NA	NA	NA	NA	NA
ENSMUSG00000011658	Fuz	539.002	457.501	526.695	460.048	479.915	464.582	487.957	-0.116393	0.0830145	-1.40208	0.160893	0.264075
ENSMUSG00000011751	Sptbn4	22.3893	14.8915	15.7346	30.9877	41.68	40.502	27.6975	1.00902	0.318225	3.17078	0.0015203	0.00428728
ENSMUSG00000011752	Pgam1	10.78	12.4096	12.422	13.1102	8.336	2.38247	9.90672	-0.461225	0.478769	-0.963355	0.335369	0.474694
ENSMUSG00000011831	Evi5	936.205	966.295	990.451	1113.17	972.93	1023.27	1000.39	0.10381	0.0586029	1.77142	0.0764913	0.14375
ENSMUSG00000011832	Evi5l	1356.63	1434.55	1346.55	1518.4	1492.14	1524.78	1445.51	0.132149	0.0467079	2.82925	0.00466568	0.0119646
ENSMUSG00000011837	Snapc2	529.881	549.332	510.132	317.028	309.623	356.179	428.696	-0.689666	0.0873107	-7.89899	2.81182e-15	2.29981e-14
ENSMUSG00000011877	Git1	940.352	899.283	926.684	940.358	859.799	932.737	916.535	-0.0174936	0.058873	-0.297141	0.766359	0.847229
ENSMUSG00000011884	Gltp	408.812	401.244	409.927	376.62	327.486	325.207	374.883	-0.243743	0.0911701	-2.6735	0.00750644	0.0184071
ENSMUSG00000011958	Bnip2	613.633	631.235	651.743	760.391	694.27	645.649	666.154	0.146632	0.0711772	2.0601	0.0393892	0.0810446
ENSMUSG00000011960	Ccnt1	432.86	397.935	445.537	606.644	487.06	491.98	477.003	0.31133	0.0891222	3.49329	0.0004771	0.00147004
ENSMUSG00000012017	Scarf2	33.9986	28.1284	40.5787	213.338	209.591	144.139	111.629	2.39292	0.199768	11.9785	4.60636e-33	7.52394e-32
ENSMUSG00000012042	4930579F01Rik	0	0	0	0	0	0	0	NA	NA	NA	NA	NA
ENSMUSG00000012076	Brms1l	398.862	428.545	438.912	424.293	434.663	422.888	424.694	0.0174762	0.0843118	0.207281	0.83579	0.892894
ENSMUSG00000012114	Med15	570.513	543.541	573.07	442.171	390.601	339.502	476.566	-0.522417	0.0873183	-5.98291	2.19192e-09	1.19608e-08
ENSMUSG00000012117	Dhdds	369.009	387.18	350.302	402.84	463.243	456.243	404.803	0.255653	0.0886946	2.88239	0.00394665	0.0102596
ENSMUSG00000012123	Crybg2	1.65847	0	0	0	0	0	0.276411	-0.109546	0.319488	-0.34288	0.731689	NA
ENSMUSG00000012126	Ubxn11	95.3619	76.9396	85.298	77.4693	58.352	76.239	78.2766	-0.272627	0.197997	-1.37693	0.168535	0.274283
ENSMUSG00000012187	Mogat1	0	0	0	0	0	0	0	NA	NA	NA	NA	NA
ENSMUSG00000012211	Tex22	0	0	0	0	0	0	0	NA	NA	NA	NA	NA
ENSMUSG00000012282	Wnt8a	0	0	0	0	0	0	0	NA	NA	NA	NA	NA
ENSMUSG00000012296	Tjap1	864.891	898.455	805.776	691.264	684.743	630.163	762.549	-0.355708	0.0668985	-5.31712	1.05422e-07	4.98175e-07
ENSMUSG00000012350	Ehf	0	0	0	0	0	0	0	NA	NA	NA	NA	NA
ENSMUSG00000012396	Nanog	3.31694	1.65461	0	9.53468	11.9086	7.14741	5.5937	1.60625	0.565345	2.84119	0.0044945	0.0115623
ENSMUSG00000012405	Rpl15	366.521	402.071	380.115	283.657	288.187	302.574	337.187	-0.391092	0.0952601	-4.10552	4.03415e-05	0.000144366
ENSMUSG00000012422	Tmem167	631.876	617.171	620.274	740.129	690.697	702.828	667.163	0.190201	0.0671384	2.83297	0.00461178	0.011836
ENSMUSG00000012428	Steap4	0	0	0	0	0	0	0	NA	NA	NA	NA	NA
ENSMUSG00000012429	Mplkip	187.407	180.353	187.987	191.885	198.873	179.876	187.73	0.0377293	0.12442	0.303241	0.761706	0.844552
ENSMUSG00000012443	Kif11	451.933	403.726	427.318	505.338	572.802	544.394	484.252	0.337191	0.0815382	4.13538	3.54372e-05	0.000127752
ENSMUSG00000012483	Rpa3	71.3141	58.7388	91.095	50.0571	64.3063	54.7968	65.0513	-0.372347	0.223845	-1.66342	0.0962293	0.173711
ENSMUSG00000012519	Mlkl	14.9262	23.9919	18.219	156.13	122.658	169.155	84.1802	2.85054	0.232445	12.2633	1.42541e-34	2.41627e-33
ENSMUSG00000012520	Phox2b	0	0	0	0	0	0	0	NA	NA	NA	NA	NA
ENSMUSG00000012535	Tnpo3	1050.64	1010.14	1109.7	991.607	1049.14	922.016	1022.21	-0.0975054	0.0592012	-1.64702	0.0995543	0.178641
ENSMUSG00000012609	Ttll5	155.896	178.698	138.299	131.102	141.712	128.653	145.727	-0.232559	0.147509	-1.57658	0.114893	0.201395
ENSMUSG00000012640	Zfp715	325.889	275.493	339.536	190.694	226.263	231.1	264.829	-0.532772	0.115632	-4.60746	4.0762e-06	1.64796e-05
ENSMUSG00000012705	Retn	0	3.30923	0	0	0	0	0.551538	-0.212859	0.323093	-0.658815	0.510014	NA
ENSMUSG00000012777	Acpt	38.974	23.9919	28.9848	16.6857	21.4354	15.4861	24.2596	-0.707613	0.341132	-2.0743	0.038051	0.0788402
ENSMUSG00000012819	Cdh23	4.14617	1.65461	1.65627	2.38367	4.76343	5.95617	3.42672	0.458307	0.589705	0.77718	0.437053	0.579192
ENSMUSG00000012848	Rps5	2458.68	2455.45	2577.99	2158.41	2241.19	2364.6	2376.05	-0.14729	0.0390153	-3.77518	0.000159891	0.000526395
ENSMUSG00000012889	Podnl1	0	0	0	0	1.19086	0	0.198476	0.116366	0.319488	0.364227	0.715689	NA
ENSMUSG00000013033	Adgrl1	2015.04	2069.09	1989.18	1263.34	1282.55	1290.11	1651.55	-0.661973	0.0440343	-15.0331	4.45576e-51	1.10111e-49
ENSMUSG00000013076	Amotl1	1626.13	1667.02	1646.33	1716.24	1671.96	1709.42	1672.85	0.0453984	0.0424719	1.06891	0.285112	0.420519
ENSMUSG00000013083	2200002J24Rik	0	0	0	0	0	0	0	NA	NA	NA	NA	NA
ENSMUSG00000013089	Etv5	1583.01	1562.78	1587.54	1423.05	1469.52	1455.69	1513.6	-0.122239	0.0446817	-2.73577	0.00622354	0.0155422
ENSMUSG00000013091	Tmem190	3.31694	0	0	0	3.57257	3.5737	1.74387	0.329466	0.545758	0.603685	0.546053	0.678328
ENSMUSG00000013150	Gfod2	243.795	273.839	236.847	131.102	126.231	85.7689	182.93	-1.11992	0.144075	-7.77315	7.65586e-15	6.08068e-14
ENSMUSG00000013155	Enkd1	113.605	118.305	107.658	101.306	120.277	125.08	114.372	0.0292828	0.161129	0.181735	0.85579	0.907915
ENSMUSG00000013158	4933405L10Rik	18.2432	21.51	19.8753	21.453	30.9623	17.8685	21.652	0.2149	0.34706	0.619201	0.535784	0.669051
ENSMUSG00000013160	Atp6v0d1	1321.8	1259.16	1252.14	916.521	938.395	897	1097.5	-0.477077	0.0539668	-8.84019	9.55544e-19	9.27223e-18
ENSMUSG00000013236	Ptprs	4397.43	4509.65	4740.25	7897.1	7926.34	7907.42	6229.7	0.797793	0.0247438	32.2421	4.54047e-228	5.93747e-226
ENSMUSG00000013275	Slc41a1	723.092	734.649	703.916	1880.72	1797	1844.03	1280.57	1.35052	0.0506334	26.6726	9.79095e-157	8.02602e-155
ENSMUSG00000013338	Fer1l4	0	0	0	0	0	3.5737	0.595617	0.259697	0.32559	0.797619	0.425091	NA
ENSMUSG00000013353	4931406B18Rik	0	0	0	0	0	0	0	NA	NA	NA	NA	NA
ENSMUSG00000013367	Iglon5	182.432	169.598	199.581	206.187	269.134	215.613	207.091	0.321149	0.127599	2.51686	0.0118406	0.0278417
ENSMUSG00000013415	Igf2bp1	1.65847	0	0	0	0	0	0.276411	-0.109546	0.319488	-0.34288	0.731689	NA
ENSMUSG00000013418	B4galnt2	1.65847	2.48192	2.48441	2.38367	0	1.19123	1.69995	-0.312549	0.570302	-0.548042	0.583663	0.709365
ENSMUSG00000013419	Zfp651	619.438	593.179	630.212	476.734	512.068	509.848	556.913	-0.297068	0.0744536	-3.98998	6.60802e-05	0.000229557
ENSMUSG00000013465	Nelfb	622.755	557.605	616.133	661.468	684.743	649.223	631.988	0.151001	0.0711366	2.12269	0.0337798	0.0709608
ENSMUSG00000013483	Card14	37.3155	36.4015	28.9848	84.6203	53.5886	64.3267	50.8729	0.934947	0.248174	3.7673	0.000165024	0.000541914
ENSMUSG00000013495	Tmem175	504.174	492.248	497.71	457.665	472.77	536.056	493.437	-0.0268058	0.0805012	-0.332987	0.739144	0.828222
ENSMUSG00000013523	Bcas1	1300.24	1253.37	1157.73	1151.31	1076.53	1043.52	1163.79	-0.181635	0.0564289	-3.21882	0.00128717	0.00367293
ENSMUSG00000013539	Tango2	91.2158	100.931	95.2357	60.7836	96.4594	92.9163	89.5904	-0.194835	0.190432	-1.02312	0.30625	0.444181
ENSMUSG00000013562	4833413E03Rik	0	0	1.65627	0	0	0	0.276045	-0.109546	0.319488	-0.34288	0.731689	NA
ENSMUSG00000013584	Aldh1a2	0	0	0	0	0	0	0	NA	NA	NA	NA	NA
ENSMUSG00000013593	Ndufs2	1648.52	1767.13	1714.24	2297.86	2259.06	2528.99	2035.97	0.465362	0.0443556	10.4916	9.4401e-26	1.22498e-24
ENSMUSG00000013611	Snx31	0	0	3.31254	0	0	0	0.552091	-0.212991	0.323098	-0.659216	0.509757	NA
ENSMUSG00000013622	Atraid	650.949	674.255	711.369	1026.17	1080.11	968.474	851.887	0.592658	0.0627912	9.43856	3.77952e-21	4.09228e-20
ENSMUSG00000013629	Cad	738.848	747.058	747.807	531.558	651.399	565.836	663.751	-0.351732	0.0729917	-4.8188	1.44426e-06	6.10877e-06
ENSMUSG00000013643	Lypd8	0	0	0	0	0	0	0	NA	NA	NA	NA	NA
ENSMUSG00000013646	Sh3bp5l	336.669	383.87	383.427	384.963	321.531	331.163	356.937	-0.0888066	0.0974198	-0.911587	0.361986	0.504023
ENSMUSG00000013653	1810065E05Rik	0	0	0	0	0	0	0	NA	NA	NA	NA	NA
ENSMUSG00000013662	Atad1	1348.33	1330.31	1388.78	1791.33	1830.35	1792.81	1580.32	0.412146	0.0439579	9.37593	6.85671e-21	7.34089e-20
ENSMUSG00000013663	Pten	707.337	662.673	666.65	805.68	749.049	806.466	732.976	0.212675	0.0654075	3.25154	0.00114782	0.00330275
ENSMUSG00000013668	4933402N03Rik	0	0	0	0	0	0	0	NA	NA	NA	NA	NA
ENSMUSG00000013698	Pea15a	11824.9	11771.8	11966.6	8417.93	8682.54	8511.37	10195.8	-0.473465	0.0177717	-26.6415	2.24277e-156	1.83165e-154
ENSMUSG00000013701	Timm23	21.5601	26.4738	10.7658	2.38367	10.7177	13.1036	14.1674	-0.962695	0.448972	-2.14422	0.0320151	0.0676938
ENSMUSG00000013707	Tnfaip8l2	4.9754	1.65461	0	0	0	0	1.105	-0.607623	0.463725	-1.31031	0.190091	0.30183
ENSMUSG00000013736	Trnt1	358.229	418.617	378.458	313.453	354.875	375.239	366.479	-0.145798	0.0963687	-1.51292	0.1303	0.222577
ENSMUSG00000013766	Ly6g6e	1.65847	0	1.65627	2.38367	0	0	0.949735	-0.0859033	0.459317	-0.187024	0.851642	NA
ENSMUSG00000013787	Ehmt2	2335.95	2362.79	2420.64	1711.47	1743.41	1718.95	2048.87	-0.460018	0.0391724	-11.7434	7.63391e-32	1.20394e-30
ENSMUSG00000013822	Elof1	281.11	277.975	267.488	218.106	201.255	225.143	245.18	-0.35583	0.110529	-3.21933	0.00128492	0.00366746
ENSMUSG00000013833	Med16	329.206	344.987	333.739	296.767	288.187	334.737	321.271	-0.131289	0.0977212	-1.34351	0.179108	0.287887
ENSMUSG00000013846	St3gal1	21.5601	16.5461	24.8441	7.15101	16.672	30.9721	19.6242	-0.175334	0.391396	-0.44797	0.654175	0.763633
ENSMUSG00000013858	Tmem259	1035.71	1018.41	1031.03	1070.27	1102.73	1100.7	1059.81	0.085415	0.0530652	1.60962	0.10748	0.190453
ENSMUSG00000013878	Rnf170	49.754	51.293	57.9695	110.841	79.7874	86.9601	72.7675	0.778889	0.205788	3.7849	0.000153769	0.000507687
ENSMUSG00000013921	Clip3	1253.8	1284.81	1382.99	1569.65	1638.62	1412.8	1423.78	0.23629	0.054143	4.36419	1.27597e-05	4.8565e-05
ENSMUSG00000013928	Thap8	6.63387	11.5823	6.62509	21.453	5.95428	9.52988	10.2964	0.456414	0.477677	0.955486	0.339332	0.479284
ENSMUSG00000013936	Myl2	0	0	3.31254	5.95917	0	4.76494	2.33944	0.606542	0.573926	1.05683	0.290589	0.426849
ENSMUSG00000013973	Dedd	359.888	374.77	412.412	488.652	425.136	440.757	416.936	0.238486	0.088827	2.68484	0.00725644	0.0178498
ENSMUSG00000013974	Mcemp1	0	0	0	2.38367	0	0	0.397278	0.19167	0.319488	0.599929	0.548553	NA
ENSMUSG00000013997	Nit1	516.613	502.175	581.352	895.068	757.385	748.095	666.781	0.582621	0.0781134	7.45865	8.74105e-14	6.46573e-13
ENSMUSG00000014030	Pax5	0	0	0	2.38367	4.76343	0	1.19118	0.725811	0.479203	1.51462	0.129868	0.22205
ENSMUSG00000014039	Prdm15	257.892	231.646	250.925	135.869	151.239	192.98	203.425	-0.617415	0.130997	-4.71321	2.43847e-06	1.00773e-05
ENSMUSG00000014074	Rnf168	397.203	365.67	424.006	321.795	314.386	307.339	355.066	-0.32893	0.0945485	-3.47895	0.000503375	0.00154537
ENSMUSG00000014075	Tctex1d2	79.6065	63.7026	50.5163	76.2774	84.5508	89.3426	73.9994	0.356661	0.207446	1.7193	0.0855597	0.157981
ENSMUSG00000014077	Chp1	369.838	344.987	376.802	445.746	417.991	393.107	391.412	0.202189	0.0889478	2.27312	0.0230189	0.0505753
ENSMUSG00000014104	Sval2	0	0	0	0	0	0	0	NA	NA	NA	NA	NA
ENSMUSG00000014158	Trpv4	0	0	1.65627	2.38367	2.38171	2.38247	1.46735	0.592244	0.544654	1.08738	0.27687	0.41065
ENSMUSG00000014164	Klhl3	81.2649	77.7669	88.6106	61.9754	98.8411	85.7689	82.3713	-0.00595036	0.196758	-0.030242	0.975874	0.983692
ENSMUSG00000014177	Tvp23b	323.401	334.232	355.27	489.844	390.601	526.526	403.312	0.470801	0.0984945	4.77997	1.75322e-06	7.3547e-06
ENSMUSG00000014195	Dnajc7	1606.23	1609.11	1544.47	1680.49	1607.66	1709.42	1626.23	0.0702201	0.0442509	1.58686	0.112544	0.198004
ENSMUSG00000014198	Zfp385c	12.4385	4.96384	10.7658	8.34284	8.336	4.76494	8.26865	-0.303001	0.499748	-0.606307	0.544311	0.676738
ENSMUSG00000014226	Cacybp	493.394	511.276	450.506	387.346	383.456	382.386	434.727	-0.333835	0.0853332	-3.91214	9.14824e-05	0.000312126
ENSMUSG00000014232	Cluap1	162.53	131.542	134.158	172.816	213.163	225.143	173.225	0.505972	0.139634	3.62356	0.000290572	0.000921551
ENSMUSG00000014243	Zswim7	37.3155	44.6746	54.657	72.7019	53.5886	90.5338	58.9119	0.63832	0.2374	2.68879	0.00717106	0.0176635
ENSMUSG00000014245	Pigl	93.7035	99.2768	89.4387	129.91	125.04	139.374	112.791	0.472612	0.16035	2.94738	0.00320476	0.0084744
ENSMUSG00000014294	Ndufa2	532.368	526.995	533.32	473.158	482.297	450.287	499.737	-0.17936	0.0772869	-2.3207	0.0203032	0.0452008
ENSMUSG00000014301	Pam16	38.1448	33.0923	33.9536	39.3306	28.5806	33.3546	34.4094	-0.0515767	0.282069	-0.182851	0.854915	0.90715
ENSMUSG00000014303	Glis2	508.321	443.437	423.178	381.387	456.098	388.342	433.46	-0.164548	0.0929561	-1.77017	0.0766993	0.144067
ENSMUSG00000014313	Cox6c	279.452	296.176	292.332	159.706	151.239	134.61	218.919	-0.951934	0.121253	-7.85079	4.13439e-15	3.35284e-14
ENSMUSG00000014329	Bicc1	106.971	84.3853	93.5794	59.5917	73.8331	75.0478	82.2348	-0.438357	0.194108	-2.25832	0.0239259	0.0523534
ENSMUSG00000014349	Ube2z	761.237	762.777	769.338	643.591	634.727	658.753	705.07	-0.24285	0.065154	-3.72733	0.000193521	0.000628728
ENSMUSG00000014351	Gip	0	0	0	0	0	0	0	NA	NA	NA	NA	NA
ENSMUSG00000014353	Tmem87b	295.207	291.212	333.739	357.55	389.41	406.211	345.555	0.323519	0.096168	3.3641	0.000767944	0.00227878
ENSMUSG00000014355	Anapc1	1778.71	1773.75	1672.01	1970.1	2008.98	1855.94	1843.25	0.159246	0.0434012	3.66916	0.000243345	0.00078056
ENSMUSG00000014361	Mertk	185.748	210.136	195.44	119.183	120.277	94.1075	154.149	-0.813432	0.145499	-5.59065	2.26215e-08	1.13837e-07
ENSMUSG00000014402	Tsg101	116.922	111.686	119.252	97.7305	115.513	67.9004	104.834	-0.299972	0.179993	-1.66658	0.0955987	0.172729
ENSMUSG00000014418	Hps5	477.639	398.762	417.381	442.171	479.915	490.789	451.109	0.126396	0.087382	1.44647	0.148045	0.246849
ENSMUSG00000014426	Map3k4	597.878	600.625	570.586	522.024	568.039	557.498	569.441	-0.102274	0.0733881	-1.3936	0.163437	0.267333
ENSMUSG00000014444	Piezo1	264.526	225.028	196.268	644.783	679.979	639.693	441.713	1.50877	0.0937913	16.0865	3.17288e-58	8.91368e-57
ENSMUSG00000014453	Blk	0	0	0	0	0	0	0	NA	NA	NA	NA	NA
ENSMUSG00000014470	Rnf166	228.869	217.582	220.284	191.885	225.072	191.789	212.58	-0.12991	0.119332	-1.08865	0.276308	0.410383
ENSMUSG00000014496	Ankrd28	639.34	647.781	611.164	909.37	949.113	999.446	792.702	0.588593	0.0633938	9.28472	1.62128e-20	1.71405e-19
ENSMUSG00000014498	Ankrd52	1030.74	999.387	1015.29	972.537	941.968	1070.92	1005.14	-0.0286319	0.0577654	-0.495658	0.620136	0.739297
ENSMUSG00000014503	Pkd2l2	155.896	130.715	165.627	159.706	202.446	219.187	172.263	0.357078	0.142394	2.50767	0.0121529	0.0284968
ENSMUSG00000014504	Srp19	233.844	284.594	273.285	230.024	228.645	202.51	242.15	-0.257488	0.116261	-2.21474	0.0267782	0.057823
ENSMUSG00000014529	Tmbim7	0	0	0	0	0	0	0	NA	NA	NA	NA	NA
ENSMUSG00000014542	Clec4f	0	0	0	0	0	0	0	NA	NA	NA	NA	NA
ENSMUSG00000014543	Klra17	0	0	0	0	0	0	0	NA	NA	NA	NA	NA
ENSMUSG00000014547	Wdfy2	358.229	322.65	311.379	283.657	290.569	316.868	313.892	-0.153995	0.100414	-1.5336	0.125127	0.216059
ENSMUSG00000014550	Rbsn	446.128	450.055	500.194	488.652	521.595	432.418	473.174	0.0468031	0.08567	0.546319	0.584847	0.710359
ENSMUSG00000014551	Mrps25	640.998	626.271	621.102	439.787	503.732	578.94	568.472	-0.309231	0.0821644	-3.76356	0.000167509	0.000549584
ENSMUSG00000014554	Dguok	150.921	194.417	159.002	120.375	108.368	129.845	143.821	-0.483961	0.151878	-3.18651	0.00143999	0.0040788
ENSMUSG00000014592	Camta1	294.378	301.14	251.753	258.628	202.446	206.084	252.405	-0.341356	0.118642	-2.87719	0.0040123	0.0104179
ENSMUSG00000014599	Csf1	347.449	336.714	344.505	635.248	593.047	664.709	486.945	0.875876	0.0802751	10.9109	1.022e-27	1.42736e-26
ENSMUSG00000014601	Strip1	1444.53	1442.82	1430.19	1070.27	1147.99	1156.69	1282.08	-0.354715	0.0497832	-7.12519	1.03935e-12	7.19844e-12
ENSMUSG00000014602	Kif1a	3686.77	3535.91	3529.52	5814.96	5843.53	5958.56	4728.21	0.711999	0.0264613	26.9072	1.81067e-159	1.51249e-157
ENSMUSG00000014603	Alx3	0	0	0	0	0	0	0	NA	NA	NA	NA	NA
ENSMUSG00000014606	Slc25a11	990.935	972.913	969.747	644.783	631.154	714.741	820.712	-0.55781	0.0634455	-8.79196	1.46977e-18	1.41558e-17
ENSMUSG00000014609	Chrne	0	0	0	0	0	1.19123	0.198539	0.116366	0.319488	0.364227	0.715689	NA
ENSMUSG00000014633	Cmc2	103.654	100.931	134.986	73.8938	104.795	79.8127	99.679	-0.383667	0.185705	-2.066	0.0388283	0.0801031
ENSMUSG00000014668	Chfr	706.507	792.56	717.166	493.42	494.206	553.924	626.297	-0.521653	0.0750547	-6.9503	3.64504e-12	2.4362e-11
ENSMUSG00000014686	Ceacam16	0	0	0	0	0	0	0	NA	NA	NA	NA	NA
ENSMUSG00000014704	Hoxa2	1.65847	1.65461	3.31254	33.3714	35.7257	27.3984	17.1869	3.09511	0.454904	6.80388	1.01841e-11	6.59789e-11
ENSMUSG00000014725	Adam28	0	0	0	0	0	0	0	NA	NA	NA	NA	NA
ENSMUSG00000014747	Ankrd53	11.6093	10.755	13.2502	4.76734	0	2.38247	7.12738	-1.58662	0.542255	-2.92597	0.00343388	0.00902812
ENSMUSG00000014748	Tex261	573.001	663.5	623.587	715.101	693.079	786.215	675.747	0.237526	0.0727599	3.26452	0.0010965	0.00316795
ENSMUSG00000014763	Fam120b	541.49	554.296	555.679	563.738	597.81	614.677	571.282	0.104675	0.0726763	1.44029	0.149786	0.249197
ENSMUSG00000014767	Tbp	495.053	469.91	490.257	417.142	448.953	445.522	461.139	-0.149174	0.0809146	-1.8436	0.0652409	0.125627
ENSMUSG00000014769	Psmb1	517.442	469.91	567.273	429.061	441.808	451.478	479.495	-0.232253	0.0849045	-2.73546	0.00622924	0.0155511
ENSMUSG00000014771	Pdcd2	185.748	195.244	180.534	164.473	159.575	160.817	174.399	-0.209249	0.129386	-1.61724	0.105827	0.188054
ENSMUSG00000014773	Dll1	2253.86	2230.42	2177.17	3072.55	3003.34	2929.25	2611.1	0.434539	0.0348856	12.4561	1.29537e-35	2.25856e-34
ENSMUSG00000014776	Nol3	384.765	357.397	404.959	467.199	487.06	527.717	438.183	0.367602	0.0856013	4.29435	1.75205e-05	6.54384e-05
ENSMUSG00000014778	Fhod1	101.996	120.787	120.908	121.567	171.483	160.817	132.926	0.393932	0.158104	2.4916	0.0127168	0.0296923
ENSMUSG00000014782	Plekhg4	22.3893	33.9196	18.219	17.8775	9.52685	11.9123	18.9741	-0.812296	0.384962	-2.11007	0.0348526	0.0729602
ENSMUSG00000014786	Slc9a5	209.796	251.501	202.065	325.371	306.05	262.072	259.476	0.425463	0.116322	3.65763	0.000254553	0.000813423
ENSMUSG00000014791	Elmo3	29.0232	43.8473	26.5004	15.4939	27.3897	14.2948	26.0915	-0.724817	0.341395	-2.1231	0.0337453	0.0709076
ENSMUSG00000014813	Stc1	16.5847	24.8192	26.5004	40.5224	35.7257	36.9283	30.1801	0.6855	0.302845	2.26354	0.0236027	0.0517493
ENSMUSG00000014837	4931428F04Rik	555.587	567.533	547.398	480.309	504.923	544.394	533.357	-0.126587	0.0763539	-1.6579	0.097338	0.175367
ENSMUSG00000014846	Tppp3	6.63387	16.5461	19.0471	17.8775	11.9086	23.8247	15.973	0.296283	0.411696	0.719664	0.471732	0.613151
ENSMUSG00000014850	Msh3	233.015	221.718	192.956	190.694	204.827	172.729	202.656	-0.186627	0.125589	-1.48601	0.137275	0.232468
ENSMUSG00000014852	Adamts13	0	1.65461	0	0	2.38171	0	0.672721	0.0578132	0.37276	0.155095	0.876746	NA
ENSMUSG00000014856	Tmem208	276.135	266.393	279.91	311.069	302.478	237.056	278.84	0.0481602	0.109916	0.438154	0.661275	0.769602
ENSMUSG00000014859	E2f4	395.545	387.18	371.833	332.522	315.577	278.749	346.901	-0.314882	0.0954701	-3.29823	0.000972974	0.00283642
ENSMUSG00000014867	Surf4	1205.71	1188.01	1171.81	1853.3	1745.8	1796.38	1493.5	0.596747	0.0457537	13.0426	7.00305e-39	1.33319e-37
ENSMUSG00000014873	Surf2	409.642	344.16	402.474	289.616	307.241	294.235	341.228	-0.373197	0.0986719	-3.7822	0.000155451	0.000512777
ENSMUSG00000014905	Dnajb9	170.822	134.024	173.08	160.898	170.293	169.155	163.045	0.06526	0.13989	0.466508	0.640852	0.75272
ENSMUSG00000014907	Naf1	183.261	177.044	193.784	131.102	115.513	121.506	153.702	-0.581577	0.1406	-4.13641	3.52785e-05	0.000127242
ENSMUSG00000014932	Yes1	568.025	575.806	573.898	815.215	814.546	740.948	681.406	0.463303	0.06763	6.85056	7.35639e-12	4.81707e-11
ENSMUSG00000014956	Ppp1cb	1377.36	1440.34	1363.11	1878.33	1848.21	1776.13	1613.91	0.395779	0.0446214	8.86971	7.33385e-19	7.16714e-18
ENSMUSG00000014959	Gorasp2	1206.54	1249.23	1226.47	1013.06	984.839	935.119	1102.54	-0.32754	0.0536186	-6.10871	1.00439e-09	5.63037e-09
ENSMUSG00000014980	Tsen15	67.168	51.293	61.2821	101.306	83.36	76.239	73.4413	0.521291	0.20416	2.55334	0.0106694	0.0253649
ENSMUSG00000015001	Oc90	0	0	0	0	0	0	0	NA	NA	NA	NA	NA
ENSMUSG00000015002	Efr3a	589.585	593.179	560.648	797.338	766.912	818.378	687.673	0.449214	0.0666931	6.73554	1.63317e-11	1.04421e-10
ENSMUSG00000015013	Trappc2l	143.458	167.116	169.768	108.457	156.002	141.757	147.76	-0.237833	0.15124	-1.57255	0.115823	0.202735
ENSMUSG00000015016	Acsf3	160.042	145.606	156.518	193.077	151.239	191.789	166.378	0.211217	0.1372	1.53948	0.123687	0.214111
ENSMUSG00000015023	Ddx19a	278.623	271.357	255.894	244.326	251.271	216.805	253.046	-0.176325	0.109785	-1.60609	0.108254	0.191592
ENSMUSG00000015027	Galns	64.6803	64.5299	67.079	171.624	192.919	173.92	122.459	1.42895	0.160137	8.92325	4.52803e-19	4.4789e-18
ENSMUSG00000015053	Gata2	0	1.65461	0	0	2.38171	0	0.672721	0.0578132	0.37276	0.155095	0.876746	NA
ENSMUSG00000015083	C8g	42.2909	42.1927	38.9224	54.8244	80.9783	72.6653	55.3123	0.726314	0.232558	3.12315	0.00178927	0.00498396
ENSMUSG00000015085	Entpd2	0	1.65461	0	2.38367	2.38171	0	1.07	0.299831	0.479717	0.625017	0.53196	0.666087
ENSMUSG00000015087	Rabl6	1247.17	1224.41	1189.2	872.423	877.662	858.88	1044.96	-0.487636	0.0546806	-8.9179	4.75222e-19	4.6901e-18
ENSMUSG00000015090	Ptgds	679.972	721.412	714.682	616.179	624.009	639.693	665.991	-0.170201	0.0676473	-2.516	0.0118696	0.027897
ENSMUSG00000015092	Edf1	145.945	118.305	118.423	106.073	121.467	72.6653	113.813	-0.342042	0.178476	-1.91646	0.055307	0.109041
ENSMUSG00000015093	Clic3	35.6571	30.6104	28.1566	65.5509	59.5428	69.0916	48.1016	0.993841	0.245392	4.05001	5.12158e-05	0.000180872
ENSMUSG00000015094	Npdc1	973.521	988.632	992.935	1116.75	1188.48	1186.47	1074.46	0.240241	0.0534504	4.49466	6.96819e-06	2.74148e-05
ENSMUSG00000015095	Fbxw5	777.822	816.552	793.354	665.044	760.958	729.036	757.128	-0.147469	0.0658112	-2.24078	0.0250402	0.0544555
ENSMUSG00000015112	Slc25a13	55.5587	37.2288	29.8129	32.1795	38.1074	34.5458	37.9055	-0.21187	0.285775	-0.741388	0.458458	0.600512
ENSMUSG00000015120	Ube2i	745.481	786.769	819.027	655.509	718.087	700.446	737.553	-0.180434	0.0665841	-2.70986	0.00673116	0.016697
ENSMUSG00000015126	Tsr3	87.8988	110.859	108.486	75.0856	109.559	106.02	99.6514	-0.0781171	0.182197	-0.428751	0.668104	0.774548
ENSMUSG00000015127	Unkl	77.948	92.6584	88.6106	69.1264	92.8868	84.5777	84.3013	-0.07017	0.189565	-0.370163	0.711261	0.807905
ENSMUSG00000015133	Lrrk1	29.8524	49.6384	33.1254	132.294	135.758	140.566	86.8722	1.80336	0.202562	8.90277	5.44677e-19	5.35871e-18
ENSMUSG00000015134	Aldh1a3	3.31694	3.30923	1.65627	0	14.2903	2.38247	4.1592	0.552597	0.591721	0.933881	0.350365	0.491518
ENSMUSG00000015143	Actn1	180.773	142.297	129.189	555.395	513.259	521.761	340.446	1.79915	0.108019	16.6559	2.74377e-62	8.26856e-61
ENSMUSG00000015149	Sirt2	1318.48	1270.74	1226.47	911.754	934.823	1113.8	1129.35	-0.363834	0.0944717	-3.85125	0.000117518	0.000395429
ENSMUSG00000015165	Hnrnpl	3217.43	3084.2	2995.37	2262.1	2282.87	2471.81	2718.96	-0.405521	0.0383948	-10.5619	4.47547e-26	5.90166e-25
ENSMUSG00000015176	Nolc1	689.923	746.231	668.306	270.547	334.631	295.426	500.844	-1.21783	0.0873145	-13.9477	3.25016e-44	6.83935e-43
ENSMUSG00000015189	Casd1	278.623	289.557	294.816	631.672	612.1	532.482	439.875	1.03568	0.0878745	11.7859	4.61515e-32	7.33119e-31
ENSMUSG00000015202	Cnksr3	201.504	147.261	201.237	163.281	164.338	190.598	178.036	-0.0845871	0.141774	-0.596632	0.550753	0.681892
ENSMUSG00000015214	Mtmr1	333.352	319.341	416.552	294.383	297.714	241.821	317.194	-0.355325	0.113376	-3.13404	0.00172418	0.00481668
ENSMUSG00000015217	Hmgb3	116.922	106.723	107.658	70.3183	78.5966	61.9442	90.3602	-0.635887	0.183677	-3.46198	0.000536219	0.00163955
ENSMUSG00000015222	Map2	10195.4	9833.37	9919.42	12513.1	12430.2	12391.2	11213.8	0.317979	0.0171215	18.5719	5.42072e-77	2.01502e-75
ENSMUSG00000015224	Cyp2j9	263.696	254.811	249.269	271.738	285.806	262.072	264.565	0.0935315	0.10523	0.888826	0.374097	0.51639
ENSMUSG00000015242	Nipsnap3a	0	0	0	0	0	0	0	NA	NA	NA	NA	NA
ENSMUSG00000015243	Abca1	1267.9	1331.14	1310.94	6724.33	6575.91	6648.28	3976.42	2.34936	0.031714	74.0795	0	0
ENSMUSG00000015247	Nipsnap3b	456.908	388.007	449.678	377.812	402.51	356.179	405.182	-0.186745	0.0915941	-2.03883	0.0414672	0.0847914
ENSMUSG00000015289	Lage3	172.481	156.361	167.284	123.951	128.613	100.064	141.459	-0.484723	0.148611	-3.2617	0.00110746	0.00319791
ENSMUSG00000015290	Ubl4a	482.614	449.228	460.444	369.469	297.714	332.354	398.637	-0.47527	0.0917088	-5.18238	2.19074e-07	1.00561e-06
ENSMUSG00000015291	Gdi1	2680.91	2769.82	2788.33	2265.68	2237.62	2154.94	2482.89	-0.307064	0.0362518	-8.47031	2.44737e-17	2.23097e-16
ENSMUSG00000015305	Sash1	2312.73	2289.16	2104.29	1295.52	1292.08	1266.28	1760.01	-0.797956	0.0464271	-17.1873	3.30501e-66	1.04622e-64
ENSMUSG00000015312	Gadd45b	18.2432	25.6465	18.219	59.5917	67.8788	40.502	38.3469	1.34491	0.288332	4.66446	3.09431e-06	1.26732e-05
ENSMUSG00000015314	Slamf6	1.65847	0	0	0	0	0	0.276411	-0.109546	0.319488	-0.34288	0.731689	NA
ENSMUSG00000015316	Slamf1	0	0	0	0	0	0	0	NA	NA	NA	NA	NA
ENSMUSG00000015335	Zdhhc12	75.4603	80.2488	72.0478	54.8244	89.3143	81.004	75.4833	-0.0161142	0.205089	-0.0785718	0.937373	0.961668
ENSMUSG00000015337	Endog	179.115	181.18	168.94	106.073	125.04	150.096	151.741	-0.466032	0.146288	-3.18571	0.00144401	0.00408914
ENSMUSG00000015340	Cybb	0	0	0	0	0	0	0	NA	NA	NA	NA	NA
ENSMUSG00000015341	Golga7	516.613	512.93	502.679	493.42	497.778	494.362	502.964	-0.0444302	0.0763953	-0.581583	0.560847	0.690925
ENSMUSG00000015342	Xk	137.653	134.024	154.033	117.992	132.185	106.02	130.318	-0.252831	0.153398	-1.6482	0.0993108	0.178365
ENSMUSG00000015354	Pcolce2	4.14617	0	6.62509	16.6857	4.76343	8.33864	6.75984	0.996492	0.553458	1.80048	0.0717843	0.136056
ENSMUSG00000015355	Cd48	0	0	0	0	0	0	0	NA	NA	NA	NA	NA
ENSMUSG00000015357	Clpx	434.519	432.682	400.818	326.563	407.273	338.311	390.027	-0.240529	0.0940173	-2.55835	0.010517	0.0250404
ENSMUSG00000015363	Trabd	475.98	398.762	452.99	431.444	453.716	478.876	448.628	0.0387482	0.0870599	0.445075	0.656266	0.765161
ENSMUSG00000015365	Mov10l1	0	0	0	0	0	0	0	NA	NA	NA	NA	NA
ENSMUSG00000015377	Dennd6b	277.793	277.148	264.175	204.996	215.545	252.542	248.7	-0.280727	0.112315	-2.49945	0.0124385	0.0290857
ENSMUSG00000015396	Cd83	6.63387	6.61846	3.31254	0	0	3.5737	3.35643	-1.06156	0.594516	-1.78559	0.0741654	0.139821
ENSMUSG00000015401	Tmem27	0	0	0	0	0	0	0	NA	NA	NA	NA	NA
ENSMUSG00000015405	Ace2	0	0	0	0	0	0	0	NA	NA	NA	NA	NA
ENSMUSG00000015437	Gzmb	0	0	0	0	0	0	0	NA	NA	NA	NA	NA
ENSMUSG00000015441	Gzmf	0	0	0	0	0	0	0	NA	NA	NA	NA	NA
ENSMUSG00000015443	Gzmn	0	0	0	0	0	0	0	NA	NA	NA	NA	NA
ENSMUSG00000015451	C4a	9.95081	9.92768	6.62509	9.53468	9.52685	4.76494	8.38834	-0.120127	0.490924	-0.244695	0.806693	0.872552
ENSMUSG00000015452	Ager	42.2909	32.265	38.0943	56.0162	53.5886	66.7091	48.1607	0.617757	0.244581	2.52577	0.0115444	0.0272416
ENSMUSG00000015461	Atf6b	721.434	600.625	694.806	1039.28	1022.95	1014.93	849.004	0.607627	0.0661763	9.18195	4.2336e-20	4.38097e-19
ENSMUSG00000015467	Egfl8	15.7554	19.8554	15.7346	17.8775	15.4811	32.1633	19.4779	0.313593	0.369684	0.848275	0.396285	0.539204
ENSMUSG00000015468	Notch4	18.2432	11.5823	20.7034	7.15101	4.76343	8.33864	11.797	-1.07973	0.455038	-2.37283	0.0176522	0.0398727
ENSMUSG00000015474	Ppt2	461.883	457.501	508.476	466.007	412.036	396.681	450.431	-0.162816	0.0862615	-1.88747	0.0590975	0.115293
ENSMUSG00000015476	Prrt1	44.7786	41.3654	51.3444	106.073	78.5966	75.0478	66.201	0.885721	0.217793	4.06681	4.76613e-05	0.000168937
ENSMUSG00000015478	Rnf5	452.762	390.489	448.022	232.408	279.851	263.263	344.466	-0.730155	0.101094	-7.22257	5.10144e-13	3.60597e-12
ENSMUSG00000015484	Fam163a	24.877	21.51	33.1254	0	7.14514	0	14.4429	-1.46322	0.593264	-2.46639	0.0136484	0.0316478
ENSMUSG00000015488	Cacfd1	605.341	583.251	512.616	488.652	518.023	459.817	527.95	-0.213155	0.0819905	-2.59975	0.00932925	0.0224509
ENSMUSG00000015501	Hivep2	101.996	95.9676	109.314	92.9631	76.2148	114.359	98.469	-0.113295	0.179766	-0.630235	0.528541	0.665491
ENSMUSG00000015519	2310057J18Rik	0	0	0	0	0	0	0	NA	NA	NA	NA	NA
ENSMUSG00000015522	Arnt	512.467	515.412	465.413	537.518	526.359	568.219	520.898	0.127679	0.0777562	1.64204	0.100582	0.180221
ENSMUSG00000015533	Itga2	121.897	113.341	116.767	222.873	170.293	215.613	160.131	0.778923	0.141768	5.49433	3.92194e-08	1.93273e-07
ENSMUSG00000015536	Mocs2	609.487	522.031	573.898	507.722	432.281	493.171	523.098	-0.249664	0.0831269	-3.00341	0.00266971	0.00718233
ENSMUSG00000015542	Nat9	72.1434	61.2207	72.876	75.0856	90.5051	116.741	81.4286	0.440028	0.199203	2.20894	0.0271788	0.0585936
ENSMUSG00000015568	Lpl	58.8756	54.6023	69.5634	159.706	140.521	170.347	108.936	1.33293	0.172512	7.72659	1.10461e-14	8.68239e-14
ENSMUSG00000015575	Atp6v0e	493.394	448.4	482.803	715.101	637.108	693.299	578.351	0.519837	0.0749267	6.93794	3.97851e-12	2.65262e-11
ENSMUSG00000015579	Nkx2-5	0	0	0	0	2.38171	0	0.396952	0.19167	0.319488	0.599929	0.548553	NA
ENSMUSG00000015597	Zfp318	526.564	570.842	596.258	443.363	444.19	444.331	504.258	-0.345136	0.0796329	-4.33409	1.46364e-05	5.53057e-05
ENSMUSG00000015599	Ttbk1	154.238	198.554	172.252	110.841	134.567	152.478	153.822	-0.393621	0.150197	-2.6207	0.008775	0.0212264
ENSMUSG00000015605	Srf	303.5	313.549	277.426	210.955	201.255	183.45	248.356	-0.581217	0.113013	-5.14291	2.70509e-07	1.23039e-06
ENSMUSG00000015619	Gata3	0	0	0	7.15101	0	2.38247	1.58891	0.362733	0.373873	0.970201	0.331946	0.470728
ENSMUSG00000015627	Gata5	0	0	0.828136	0	0	0	0.138023	-0.034242	0.319488	-0.107178	0.914648	NA
ENSMUSG00000015647	Lama5	1532.42	1509.84	1585.05	3822.21	3872.67	3990.64	2718.8	1.33529	0.0355375	37.5739	0	0
ENSMUSG00000015652	Steap1	0	1.65461	1.65627	0	0	0	0.551814	-0.237724	0.340219	-0.698738	0.484716	NA
ENSMUSG00000015653	Steap2	82.9234	71.1484	61.2821	91.7713	66.688	77.4303	75.2072	0.12744	0.203641	0.625808	0.531441	0.666087
ENSMUSG00000015656	Hspa8	179.944	163.807	169.768	50.0571	52.3977	35.737	108.618	-1.84512	0.1875	-9.84066	7.52181e-23	8.7664e-22
ENSMUSG00000015659	Serac1	189.895	190.281	170.596	215.722	214.354	173.92	192.461	0.13153	0.127827	1.02897	0.303494	0.441115
ENSMUSG00000015665	Awat1	0	0	0	0	0	0	0	NA	NA	NA	NA	NA
ENSMUSG00000015668	Pdzd11	307.646	358.224	337.051	315.836	286.997	308.53	319.047	-0.137179	0.0995027	-1.37864	0.168005	0.273623
ENSMUSG00000015671	Psma2	168.335	141.47	135.814	115.608	126.231	107.211	132.445	-0.34629	0.154344	-2.24362	0.0248567	0.0541045
ENSMUSG00000015672	Mrpl32	162.53	183.662	197.925	188.31	171.483	178.685	180.433	-0.0148813	0.130478	-0.114052	0.909196	0.944335
ENSMUSG00000015697	Setdb1	1043.18	996.078	1217.36	854.546	850.272	923.207	980.773	-0.308366	0.0683046	-4.51458	6.34437e-06	2.50728e-05
ENSMUSG00000015702	Anxa9	10.78	18.2008	14.0783	14.302	5.95428	17.8685	13.5307	-0.148682	0.429098	-0.346498	0.728968	0.821057
ENSMUSG00000015709	Arnt2	2170.11	2267.65	2280.69	1194.22	1155.13	1218.63	1714.4	-0.911732	0.0447958	-20.3531	4.36187e-92	1.90888e-90
ENSMUSG00000015711	Prune1	204.821	196.899	178.877	195.461	207.209	165.582	191.475	-0.0306293	0.128209	-0.238902	0.811182	0.875373
ENSMUSG00000015714	Cers2	1231.41	1245.92	1198.31	1668.57	1692.21	1702.27	1456.45	0.461326	0.0456082	10.115	4.74036e-24	5.78561e-23
ENSMUSG00000015721	Nlrp5	0	0	0	0	0	0	0	NA	NA	NA	NA	NA
ENSMUSG00000015733	Capza2	1521.64	1449.44	1393.75	1347.97	1426.65	1448.54	1431.33	-0.0475104	0.0490872	-0.967876	0.333106	0.472008
ENSMUSG00000015745	Plekho1	500.857	436.818	466.241	177.583	189.346	175.111	324.326	-1.36209	0.105321	-12.9327	2.94277e-38	5.49275e-37
ENSMUSG00000015747	Vps45	178.285	224.2	218.628	148.979	177.438	167.964	185.916	-0.325039	0.133792	-2.42943	0.0151227	0.0346724
ENSMUSG00000015748	Prpf3	192.382	206.827	193.784	246.71	270.325	237.056	224.514	0.34343	0.115159	2.98222	0.00286164	0.00765089
ENSMUSG00000015749	Anp32e	2735.64	2879.86	2701.38	3070.17	3254.61	3173.45	2969.18	0.191448	0.0346242	5.52933	3.21454e-08	1.59991e-07
ENSMUSG00000015750	Aph1a	125.214	136.506	144.096	103.69	133.376	134.61	129.582	-0.12458	0.155194	-0.802736	0.422127	0.564678
ENSMUSG00000015755	Tab2	1049.81	1072.19	1022.75	1325.32	1371.87	1347.29	1198.2	0.362352	0.0504269	7.18569	6.68666e-13	4.67981e-12
ENSMUSG00000015757	Ppil4	405.495	403.726	437.256	331.33	314.386	273.984	361.03	-0.435798	0.0952436	-4.57561	4.74836e-06	1.90498e-05
ENSMUSG00000015759	Cnih1	636.023	613.862	607.024	840.244	843.127	751.669	715.325	0.389794	0.0672954	5.79228	6.9436e-09	3.64067e-08
ENSMUSG00000015766	Eps8	1257.95	1255.02	1250.49	1655.46	1626.71	1466.41	1418.67	0.334847	0.0497275	6.73364	1.65469e-11	1.0569e-10
ENSMUSG00000015776	Med22	438.665	436.818	462.928	369.469	360.83	399.064	411.296	-0.243718	0.086291	-2.82437	0.00473735	0.012137
ENSMUSG00000015787	Abo	0	0	0	0	0	0	0	NA	NA	NA	NA	NA
ENSMUSG00000015790	Surf1	301.012	219.236	259.207	245.518	247.698	273.984	257.776	-0.0225713	0.119235	-0.1893	0.849858	0.903354
ENSMUSG00000015804	Med28	403.008	409.517	424.834	384.963	403.7	406.211	405.372	-0.0501425	0.0855169	-0.586346	0.557643	0.68798
ENSMUSG00000015806	Qdpr	577.976	589.043	623.587	374.236	332.249	335.928	472.17	-0.77666	0.0836188	-9.28811	1.57058e-20	1.66125e-19
ENSMUSG00000015812	Gnrh1	6.63387	0.827307	8.28136	4.76734	4.76343	4.76494	5.00637	-0.0895858	0.569008	-0.157442	0.874896	0.919223
ENSMUSG00000015829	Tnr	494.224	486.457	507.647	443.363	439.426	405.02	462.689	-0.207799	0.0810504	-2.56383	0.0103525	0.0246889
ENSMUSG00000015837	Sqstm1	1223.12	1214.49	1160.22	1906.94	1936.33	1876.19	1552.88	0.667804	0.0449067	14.8709	5.09231e-50	1.22533e-48
ENSMUSG00000015839	Nfe2l2	765.383	847.162	770.167	885.533	864.562	811.231	824.006	0.10396	0.0639805	1.62487	0.104191	0.185552
ENSMUSG00000015843	Rxrg	0	0	0	0	0	0	0	NA	NA	NA	NA	NA
ENSMUSG00000015846	Rxra	113.605	160.498	143.268	299.151	315.577	345.458	229.593	1.18828	0.125851	9.44198	3.65813e-21	3.96671e-20
ENSMUSG00000015850	Adamtsl4	0	1.65461	4.14068	26.2204	9.52685	9.52988	8.51207	2.05078	0.538497	3.80835	0.000139899	0.000464686
ENSMUSG00000015852	Fcrls	0	0	0	0	0	0	0	NA	NA	NA	NA	NA
ENSMUSG00000015854	Cd5l	0	0	0	0	0	0	0	NA	NA	NA	NA	NA
ENSMUSG00000015869	Prpsap1	679.972	657.709	529.179	610.219	552.558	594.426	604.011	-0.086883	0.0849673	-1.02255	0.306522	0.444458
ENSMUSG00000015879	Fam184b	9.12158	15.7188	9.1095	4.76734	0	4.76494	7.24703	-1.28448	0.538026	-2.3874	0.016968	0.0384776
ENSMUSG00000015880	Ncapg	431.202	391.316	433.115	711.525	674.025	634.928	546.019	0.683384	0.0773345	8.83673	9.85601e-19	9.55968e-18
ENSMUSG00000015882	Lcorl	640.169	641.99	678.244	862.888	824.073	821.952	744.886	0.35487	0.0640771	5.53817	3.05652e-08	1.52472e-07
ENSMUSG00000015889	Lta4h	645.144	632.063	657.54	729.403	715.705	773.111	692.161	0.196645	0.0663546	2.96354	0.00304123	0.00808773
ENSMUSG00000015890	Amdhd1	1.65847	0	0	0	0	0	0.276411	-0.109546	0.319488	-0.34288	0.731689	NA
ENSMUSG00000015932	Dstn	1119.47	1170.64	1094.8	859.313	885.998	875.557	1000.96	-0.368247	0.0562463	-6.54704	5.86876e-11	3.60142e-10
ENSMUSG00000015937	H2afy	1604.57	1648.82	1647.16	903.411	958.64	961.326	1287.32	-0.794087	0.0504493	-15.7403	8.00508e-56	2.15519e-54
ENSMUSG00000015942	Gtf2ird2	168.335	165.461	162.315	157.322	170.293	148.904	162.105	-0.057366	0.134269	-0.427246	0.6692	0.774865
ENSMUSG00000015943	Bola1	149.262	102.586	120.08	85.8121	101.223	70.2828	104.874	-0.518174	0.185193	-2.79803	0.00514161	0.0130585
ENSMUSG00000015944	Gatsl2	581.293	534.44	557.336	506.53	478.724	471.729	521.675	-0.19866	0.0770747	-2.57749	0.00995194	0.0238268
ENSMUSG00000015947	Fcgr1	0	0	0	10.7265	21.4354	11.9123	7.34571	3.19449	0.577329	5.53323	3.14381e-08	1.56684e-07
ENSMUSG00000015950	Ncf1	7.46311	6.61846	3.31254	0	3.57257	4.76494	4.2886	-0.630163	0.582397	-1.08202	0.279245	0.413336
ENSMUSG00000015957	Wnt11	0	0	0	0	0	0	0	NA	NA	NA	NA	NA
ENSMUSG00000015961	Adss	486.76	425.236	468.725	794.954	735.95	781.45	615.512	0.741126	0.0733408	10.1052	5.23702e-24	6.37761e-23
ENSMUSG00000015962	1700016C15Rik	0	0	0	0	0	0	0	NA	NA	NA	NA	NA
ENSMUSG00000015966	Il17rb	0	0	0.828136	0	2.38171	7.14741	1.72621	0.877191	0.545547	1.60791	0.107855	0.190993
ENSMUSG00000015968	Cacna1d	39.8032	47.9838	61.2821	20.2612	46.4434	22.6335	39.7345	-0.688971	0.297371	-2.31688	0.0205105	0.0455976
ENSMUSG00000015970	Chdh	1.65847	3.30923	4.96882	7.15101	0	0	2.84792	-0.211804	0.591464	-0.358102	0.720267	0.814178
ENSMUSG00000015971	Actr8	393.057	389.662	420.693	356.359	267.943	295.426	353.857	-0.385085	0.100567	-3.82915	0.000128588	0.000429911
ENSMUSG00000015980	Lrrc27	29.8524	19.0281	28.1566	67.9346	71.4514	71.4741	47.9829	1.38324	0.253505	5.45647	4.857e-08	2.37277e-07
ENSMUSG00000015981	Stk32c	19.0724	23.1646	15.7346	38.1387	36.9166	33.3546	27.7302	0.835549	0.312538	2.67343	0.00750794	0.0184087
ENSMUSG00000015994	Fnta	724.751	667.637	731.244	555.395	556.13	564.645	633.3	-0.340137	0.0707346	-4.80863	1.51968e-06	6.41787e-06
ENSMUSG00000016018	Skiv2l2	679.972	664.328	652.571	814.023	837.172	832.673	746.79	0.313967	0.0631551	4.97136	6.6484e-07	2.92001e-06
ENSMUSG00000016024	Lbp	0	0	0	0	0	0	0	NA	NA	NA	NA	NA
ENSMUSG00000016028	Celsr1	251.258	249.847	224.425	1172.77	1043.19	1061.39	667.146	2.16593	0.0783491	27.6446	3.24284e-168	2.90784e-166
ENSMUSG00000016087	Fli1	0	0	0	0	0	0	0	NA	NA	NA	NA	NA
ENSMUSG00000016128	Stard13	106.971	95.1403	76.1885	191.885	191.728	156.052	136.328	0.938272	0.15804	5.93691	2.90441e-09	1.57044e-08
ENSMUSG00000016150	Tenm1	0	0	0	0	0	0	0	NA	NA	NA	NA	NA
ENSMUSG00000016179	Camk1g	82.0942	92.6584	90.2668	148.979	166.72	146.522	121.207	0.788257	0.156806	5.02695	4.98346e-07	2.21265e-06
ENSMUSG00000016181	Diexf	258.721	250.674	220.284	224.065	217.927	198.936	228.435	-0.185267	0.116989	-1.58363	0.113279	0.199072
ENSMUSG00000016194	Hsd11b1	55.5587	42.1927	43.0631	17.8775	26.1989	23.8247	34.7859	-0.982623	0.294792	-3.33328	0.000858298	0.00252355
ENSMUSG00000016200	Syt14	3.31694	6.61846	8.28136	0	0	2.38247	3.4332	-1.34544	0.594498	-2.26315	0.0236261	0.0517903
ENSMUSG00000016206	H2-M3	3.31694	3.30923	1.65627	2.38367	0	0	1.77768	-0.585487	0.566868	-1.03285	0.301676	0.439239
ENSMUSG00000016239	Lonrf3	67.168	55.4296	56.3133	122.759	104.795	81.004	81.2449	0.763437	0.199944	3.81826	0.000134397	0.000447765
ENSMUSG00000016252	Atp5e	1000.89	966.295	974.716	617.37	541.84	544.394	774.25	-0.785698	0.0664224	-11.8288	2.77012e-32	4.43886e-31
ENSMUSG00000016253	Nelfcd	586.269	590.697	620.274	444.554	451.335	457.434	525.094	-0.407589	0.0762284	-5.34694	8.94547e-08	4.26297e-07
ENSMUSG00000016255	Tubb1	0	0	1.65627	0	0	0	0.276045	-0.109546	0.319488	-0.34288	0.731689	NA
ENSMUSG00000016256	Ctsz	203.162	238.264	255.066	819.982	909.815	864.836	548.521	1.88753	0.0851017	22.1797	5.38872e-109	2.79209e-107
ENSMUSG00000016257	Prelid3b	353.254	352.433	364.38	214.53	179.819	201.319	277.622	-0.838185	0.107411	-7.80354	6.01921e-15	4.8191e-14
ENSMUSG00000016262	Sertad4	0	1.65461	4.14068	2.38367	4.76343	0	2.15707	0.114781	0.577068	0.198903	0.842339	0.897664
ENSMUSG00000016283	H2-M2	0	0	0	0	0	0	0	NA	NA	NA	NA	NA
ENSMUSG00000016308	Ube2a	571.342	600.625	560.648	237.175	234.599	284.705	414.849	-1.18823	0.092982	-12.7791	2.14505e-37	3.8946e-36
ENSMUSG00000016319	Slc25a5	2776.28	2875.72	2872.8	1784.18	1692.21	1907.17	2318.06	-0.662346	0.0405456	-16.3358	5.48964e-60	1.59105e-58
ENSMUSG00000016327	Atp1b4	0	0	0	0	0	0	0	NA	NA	NA	NA	NA
ENSMUSG00000016344	Ppdpf	178.285	162.152	159.002	66.7428	90.5051	78.6215	122.552	-1.06105	0.164753	-6.44024	1.19289e-10	7.16612e-10
ENSMUSG00000016346	Kcnq2	11.6093	7.44576	0	2.38367	0	0	3.57312	-0.515015	0.482065	-1.06835	0.285362	0.420802
ENSMUSG00000016349	Eef1a2	0	0	0	0	0	0	0	NA	NA	NA	NA	NA
ENSMUSG00000016356	Col20a1	48.9248	37.2288	31.4692	153.747	165.529	167.964	100.81	1.99695	0.189385	10.5444	5.39019e-26	7.07813e-25
ENSMUSG00000016382	Pls3	1228.92	1222.76	1223.99	771.117	768.103	782.641	999.589	-0.661267	0.0557203	-11.8676	1.74371e-32	2.81467e-31
ENSMUSG00000016386	Mpped2	416.276	371.461	339.536	247.902	259.607	228.717	310.583	-0.609676	0.105895	-5.75739	8.54253e-09	4.44507e-08
ENSMUSG00000016409	Nkap	235.502	211.791	226.909	246.71	200.064	229.908	225.147	0.00524751	0.117775	0.0445552	0.964462	0.978989
ENSMUSG00000016427	Ndufa1	320.084	316.859	289.848	183.543	204.827	204.892	253.342	-0.637853	0.111448	-5.72332	1.04461e-08	5.39343e-08
ENSMUSG00000016458	Wt1	0	0	0	0	0	0	0	NA	NA	NA	NA	NA
ENSMUSG00000016477	E2f3	561.392	555.123	569.758	400.457	344.158	393.107	470.666	-0.564944	0.082706	-6.83075	8.44726e-12	5.50513e-11
ENSMUSG00000016481	Cr1l	117.751	124.096	145.752	221.681	302.478	303.765	202.587	1.08009	0.137538	7.85301	4.06164e-15	3.29506e-14
ENSMUSG00000016487	Ppfibp1	205.65	191.935	148.236	203.804	264.37	192.98	201.163	0.272645	0.141058	1.93285	0.0532544	0.105391
ENSMUSG00000016493	Cd46	35.6571	35.5742	46.3756	119.183	136.949	110.785	80.754	1.59211	0.202841	7.84907	4.19139e-15	3.39781e-14
ENSMUSG00000016494	Cd34	0	0.827307	1.65627	3.5755	4.76343	2.38247	2.20083	0.845302	0.586897	1.44029	0.149785	0.249197
ENSMUSG00000016495	Plgrkt	294.378	289.557	308.895	270.547	288.187	264.454	286.003	-0.11629	0.101866	-1.1416	0.253622	0.382313
ENSMUSG00000016496	Cd274	6.63387	4.96384	9.93763	10.7265	11.9086	10.7211	9.14859	0.504498	0.47641	1.05896	0.289619	0.426022
ENSMUSG00000016498	Pdcd1lg2	0	0	0	0	0	0	0	NA	NA	NA	NA	NA
ENSMUSG00000016503	Gtf3a	287.744	327.614	304.754	201.42	194.11	247.777	260.57	-0.511511	0.114308	-4.47483	7.64713e-06	2.99038e-05
ENSMUSG00000016510	Mtif3	254.575	301.967	304.754	212.147	217.927	247.777	256.524	-0.342359	0.11413	-2.99972	0.00270227	0.00726191
ENSMUSG00000016520	Lnx2	103.654	114.996	82.8136	66.7428	54.7794	63.1354	81.0202	-0.686438	0.200491	-3.42378	0.000617561	0.00186465
ENSMUSG00000016524	Il19	1.65847	0	0	0	0	0	0.276411	-0.109546	0.319488	-0.34288	0.731689	NA
ENSMUSG00000016526	Dyrk3	61.3633	81.0761	61.2821	81.0448	83.36	91.7251	76.6419	0.320739	0.198575	1.6152	0.106267	0.188713
ENSMUSG00000016528	Mapkapk2	797.723	802.488	745.323	1649.5	1477.85	1530.74	1167.27	0.987651	0.0555395	17.7829	9.59579e-71	3.26837e-69
ENSMUSG00000016529	Il10	0	0	0	0	0	0	0	NA	NA	NA	NA	NA
ENSMUSG00000016534	Lamp2	2763.01	2833.53	2820.63	6351.29	6184.12	6270.66	4537.21	1.1592	0.0267069	43.4044	0	0
ENSMUSG00000016541	Atxn10	2691.69	2670.55	2614.43	2619.65	2380.52	2439.65	2569.42	-0.100425	0.0373386	-2.68958	0.00715429	0.0176262
ENSMUSG00000016552	Foxred2	213.113	183.662	210.347	328.946	340.585	338.311	269.161	0.725334	0.10655	6.80745	9.93465e-12	6.44388e-11
ENSMUSG00000016554	Eif3d	901.378	922.447	918.403	1058.35	1019.37	951.796	961.958	0.143393	0.0575614	2.49113	0.0127338	0.0297257
ENSMUSG00000016559	H3f3b	2139.42	2007.05	1936.18	1318.17	1357.58	1412.8	1695.2	-0.57219	0.0472558	-12.1083	9.54095e-34	1.58073e-32
ENSMUSG00000016619	Nup50	660.9	591.525	636.009	578.04	629.963	556.307	608.79	-0.0976736	0.0741742	-1.31681	0.187901	0.298892
ENSMUSG00000016624	Phf21b	524.076	493.075	478.663	321.795	309.623	309.721	406.159	-0.664745	0.0881898	-7.53766	4.78484e-14	3.60611e-13
ENSMUSG00000016626	Nlrp14	0	0	0	0	0	0	0	NA	NA	NA	NA	NA
ENSMUSG00000016637	Ift27	194.87	162.979	207.862	154.939	150.048	147.713	169.735	-0.31714	0.13732	-2.3095	0.020916	0.046356
ENSMUSG00000016664	Pacsin2	500.028	503.83	525.866	600.685	569.23	574.175	545.636	0.188458	0.0740333	2.54558	0.0109097	0.0258744
ENSMUSG00000016756	Cmah	0	0	0	0	0	0	0	NA	NA	NA	NA	NA
ENSMUSG00000016757	Ttll12	552.27	550.159	520.898	468.391	494.206	490.789	512.785	-0.15886	0.0768359	-2.06752	0.0386853	0.0799734
ENSMUSG00000016758	Bik	0	1.65461	0	0	0	0	0.275769	-0.109546	0.319488	-0.34288	0.731689	NA
ENSMUSG00000016763	Scube1	3.31694	6.61846	6.62509	0	0	0	2.76008	-1.65597	0.588276	-2.81495	0.0048785	0.0124637
ENSMUSG00000016831	Tox4	494.224	522.031	524.21	436.212	459.671	419.315	475.944	-0.22705	0.0803046	-2.82736	0.00469341	0.0120301
ENSMUSG00000016833	Mrps18c	19.0724	20.6827	20.7034	14.302	15.4811	9.52988	16.6286	-0.546071	0.386629	-1.41239	0.157836	0.25999
ENSMUSG00000016918	Sulf1	1.65847	1.65461	1.65627	23.8367	19.0537	4.76494	8.77078	2.25013	0.536345	4.19529	2.72518e-05	9.9633e-05
ENSMUSG00000016921	Srsf6	4356.8	4257.32	4344.4	2579.13	2733.02	2467.05	3456.29	-0.735625	0.0332333	-22.1352	1.44894e-108	7.45475e-107
ENSMUSG00000016933	Plcg1	2242.25	2292.47	2275.72	1695.98	1833.92	1915.51	2042.64	-0.322296	0.0422344	-7.63112	2.32718e-14	1.79263e-13
ENSMUSG00000016940	Kctd2	367.351	345.814	337.051	319.412	315.577	316.868	333.679	-0.140955	0.0944539	-1.49232	0.135616	0.230101
ENSMUSG00000016942	Tmprss6	1.65847	0	1.65627	2.38367	2.38171	2.38247	1.74377	0.399831	0.572348	0.698581	0.484814	0.624465
ENSMUSG00000016946	Kctd5	838.356	860.399	873.684	580.424	674.025	617.06	740.658	-0.457456	0.0671968	-6.8077	9.91682e-12	6.43612e-11
ENSMUSG00000016982	Pom121l2	0	0	0	0	0	0	0	NA	NA	NA	NA	NA
ENSMUSG00000016984	Etaa1	107.8	120.787	120.908	144.212	186.965	188.215	144.814	0.562489	0.148505	3.78767	0.000152066	0.00050214
ENSMUSG00000016995	Matn4	133.507	126.578	110.142	0	4.76343	1.19123	62.6969	-4.84816	0.416593	-11.6376	2.65236e-31	4.1204e-30
ENSMUSG00000016998	Svs4	0	0	0	0	0	0	0	NA	NA	NA	NA	NA
ENSMUSG00000017000	Svs6	0	0	0	0	0	0	0	NA	NA	NA	NA	NA
ENSMUSG00000017002	Slpi	3.31694	2.48192	8.28136	2.38367	9.52685	9.52988	5.9201	0.415809	0.552251	0.752935	0.451489	0.593233
ENSMUSG00000017003	Svs3a	0	0	0	0	0	0	0	NA	NA	NA	NA	NA
ENSMUSG00000017004	Svs5	0	0	0	0	0	0	0	NA	NA	NA	NA	NA
ENSMUSG00000017007	Rbpjl	29.8524	13.2369	9.93763	5.95917	2.38171	4.76494	11.0221	-1.54678	0.495445	-3.122	0.0017963	0.005001
ENSMUSG00000017009	Sdc4	137.653	115.823	135.814	357.55	360.83	341.884	241.592	1.43164	0.116071	12.3343	5.92289e-35	1.01025e-33
ENSMUSG00000017049	Ccdc70	0	0	0	0	0	0	0	NA	NA	NA	NA	NA
ENSMUSG00000017057	Il13ra1	25.7063	21.51	15.7346	33.3714	26.1989	51.2231	28.9574	0.750321	0.322642	2.32555	0.0200424	0.044688
ENSMUSG00000017064	Prl5a1	0	0	0	0	0	0	0	NA	NA	NA	NA	NA
ENSMUSG00000017119	Nbr1	2170.93	2198.15	2277.37	2223.96	2255.48	2048.92	2195.81	-0.0258369	0.0406358	-0.635816	0.524896	0.66189
ENSMUSG00000017132	Cyth1	236.332	239.092	215.315	387.346	372.738	446.713	316.256	0.798994	0.102084	7.82686	5.00211e-15	4.02827e-14
ENSMUSG00000017144	Rnd3	145.116	139.815	141.611	287.232	314.386	318.06	224.37	1.09767	0.11675	9.40188	5.35974e-21	5.7635e-20
ENSMUSG00000017146	Brca1	226.381	181.18	195.44	181.159	220.309	169.155	195.604	-0.0785605	0.132711	-0.591966	0.553873	0.684973
ENSMUSG00000017165	Gast	0	0	0	0	0	0	0	NA	NA	NA	NA	NA
ENSMUSG00000017167	Cntnap1	82.0942	85.2126	86.1262	283.657	276.279	388.342	200.285	1.87473	0.145452	12.889	5.19156e-38	9.59238e-37
ENSMUSG00000017176	Nt5c3b	346.62	364.015	395.021	275.314	286.997	282.323	325.048	-0.385859	0.0979662	-3.93869	8.19263e-05	0.000281225
ENSMUSG00000017188	Coa3	352.425	340.85	344.505	177.583	223.881	259.689	283.156	-0.644382	0.113969	-5.65403	1.56729e-08	7.99437e-08
ENSMUSG00000017195	Zpbp2	0	0	1.65627	0	2.38171	0	0.672998	0.0577055	0.372829	0.154777	0.876997	NA
ENSMUSG00000017204	Gsdma	0	0	0	0	1.19086	0	0.198476	0.116366	0.319488	0.364227	0.715689	NA
ENSMUSG00000017210	Med24	837.526	784.287	761.885	821.174	908.624	780.259	815.626	0.074307	0.0663255	1.12034	0.26257	0.393398
ENSMUSG00000017211	Gsdma2	0	0	0	0	0	0	0	NA	NA	NA	NA	NA
ENSMUSG00000017221	Psmd3	1359.94	1398.15	1368.08	1406.37	1443.32	1500.96	1412.8	0.0763007	0.0469307	1.62581	0.103989	0.185238
ENSMUSG00000017264	Exosc10	677.484	736.303	675.759	567.313	558.512	572.984	631.393	-0.297625	0.0707128	-4.20892	2.5659e-05	9.4123e-05
ENSMUSG00000017286	Glod4	558.075	628.753	677.415	482.693	506.114	453.86	551.152	-0.368089	0.082325	-4.47116	7.77948e-06	3.03673e-05
ENSMUSG00000017288	Vps53	376.472	372.288	403.302	321.795	263.179	278.749	335.964	-0.412713	0.098741	-4.17975	2.91828e-05	0.00010618
ENSMUSG00000017291	Taok1	1687.49	1655.44	1726.66	1844.96	1830.35	1896.45	1773.56	0.136096	0.0417507	3.25972	0.00111523	0.00321698
ENSMUSG00000017299	Dnttip1	138.482	153.052	120.08	134.677	146.475	141.757	139.087	0.0384272	0.148645	0.258517	0.796008	0.866876
ENSMUSG00000017300	Tnnc2	0.829234	5.79115	3.31254	8.34284	5.95428	7.14741	5.22958	0.736355	0.561136	1.31226	0.189434	0.301047
ENSMUSG00000017307	Acot8	103.654	101.759	86.9543	88.1958	86.9326	104.829	95.3874	-0.0611425	0.17745	-0.344562	0.730424	0.822316
ENSMUSG00000017309	Cd300lg	0	0	0	0	0	0	0	NA	NA	NA	NA	NA
ENSMUSG00000017310	Spint4	0	0	0	0	0	0	0	NA	NA	NA	NA	NA
ENSMUSG00000017311	Pyy	0	0	0	0	0	0	0	NA	NA	NA	NA	NA
ENSMUSG00000017314	Mpp2	290.232	293.694	265.832	171.624	229.835	222.761	245.663	-0.440531	0.118156	-3.72838	0.000192717	0.000626334
ENSMUSG00000017316	Ppy	0	0	0	0	0	0	0	NA	NA	NA	NA	NA
ENSMUSG00000017344	Vtn	0	0	0	0	2.38171	0	0.396952	0.19167	0.319488	0.599929	0.548553	NA
ENSMUSG00000017376	Nlk	496.711	464.119	465.413	406.416	347.73	383.578	427.328	-0.324332	0.0865988	-3.74523	0.000180228	0.000587888
ENSMUSG00000017386	Traf4	4421.48	4408.72	4480.22	2202.51	2178.08	2189.49	3313.41	-1.01786	0.0315385	-32.2734	1.65008e-228	2.17069e-226
ENSMUSG00000017390	Aldoc	5634.65	5814.31	5740.64	7301.18	7305.91	7504.78	6550.24	0.363151	0.022181	16.3722	3.02012e-60	8.77633e-59
ENSMUSG00000017400	Stac2	0	0	1.65627	26.2204	16.672	17.8685	10.4029	3.24104	0.539577	6.00662	1.89428e-09	1.04142e-08
ENSMUSG00000017404	Rpl19	26.5355	33.9196	26.5004	25.0285	25.008	19.0598	26.0086	-0.305443	0.321053	-0.95138	0.341411	0.481509
ENSMUSG00000017405	Nek8	327.547	335.059	300.613	320.604	306.05	318.06	317.989	-0.0278081	0.0972832	-0.285846	0.774996	0.853899
ENSMUSG00000017412	Cacnb4	27.3647	16.5461	4.96882	33.3714	38.1074	48.8406	28.1998	1.01533	0.490897	2.06832	0.0386102	0.0798406
ENSMUSG00000017417	Plxdc1	0	1.65461	0	19.0694	39.2983	20.251	13.3789	3.56523	0.527623	6.75716	1.40726e-11	9.03451e-11
ENSMUSG00000017418	Arl5b	280.281	305.276	321.317	339.673	362.02	319.251	321.303	0.169729	0.0986766	1.72005	0.0854229	0.157768
ENSMUSG00000017421	Zfp207	2349.22	2351.21	2367.64	2017.78	1954.2	2064.41	2184.08	-0.227404	0.0378128	-6.01395	1.8106e-09	9.96421e-09
ENSMUSG00000017428	Psmd11	317.597	295.349	305.582	255.053	213.163	216.805	267.258	-0.419616	0.108684	-3.86089	0.000112975	0.000381077
ENSMUSG00000017446	C1qtnf1	0	0	0	0	0	2.38247	0.397078	0.19167	0.319488	0.599929	0.548553	NA
ENSMUSG00000017453	Pipox	553.099	573.324	479.491	701.991	622.818	682.577	602.217	0.320513	0.0781758	4.09991	4.13314e-05	0.00014774
ENSMUSG00000017466	Timp2	1069.71	1015.11	966.435	2536.22	2711.58	2789.87	1848.15	1.39522	0.0468863	29.7576	1.38476e-194	1.42158e-192
ENSMUSG00000017478	Zc3h18	391.399	396.28	399.99	281.273	315.577	309.721	349.04	-0.387216	0.0933246	-4.14913	3.33743e-05	0.000120552
ENSMUSG00000017485	Top2b	2739.79	2701.16	2840.51	2645.87	2487.7	2411.06	2637.68	-0.134305	0.0374216	-3.58896	0.000331996	0.00104658
ENSMUSG00000017491	Rarb	60.5341	45.5019	53.0007	20.2612	9.52685	34.5458	37.2284	-1.20785	0.312081	-3.87029	0.000108704	0.000367798
ENSMUSG00000017493	Igfbp4	2187.52	2131.97	2159.78	2238.27	2274.54	2113.25	2184.22	0.0322905	0.0386914	0.834566	0.403962	0.54667
ENSMUSG00000017499	Cdc6	91.2158	43.02	73.7041	19.0694	17.8629	14.2948	43.1945	-1.86853	0.311835	-5.99205	2.07208e-09	1.13379e-08
ENSMUSG00000017548	Suz12	579.635	629.581	626.899	731.787	796.683	725.462	681.674	0.294781	0.0688554	4.28116	1.85925e-05	6.92066e-05
ENSMUSG00000017550	Atad5	198.187	182.835	168.112	188.31	186.965	228.717	192.187	0.135761	0.128887	1.05334	0.292187	0.428737
ENSMUSG00000017561	Crlf3	110.288	126.578	116.767	102.498	98.8411	104.829	109.967	-0.203971	0.163247	-1.24946	0.211496	0.329483
ENSMUSG00000017588	Krt27	0	0	0	0	0	0	0	NA	NA	NA	NA	NA
ENSMUSG00000017607	Tns4	0	0	0	0	0	0	0	NA	NA	NA	NA	NA
ENSMUSG00000017615	Tnfaip1	1030.74	941.475	993.763	645.974	737.14	623.016	828.685	-0.562257	0.0672344	-8.36264	6.13325e-17	5.46397e-16
ENSMUSG00000017631	Abr	645.144	604.761	647.602	485.077	498.969	369.283	541.806	-0.484891	0.0881713	-5.49942	3.81045e-08	1.88201e-07
ENSMUSG00000017639	Rab11fip4	68.8264	91.0038	77.8448	81.0448	57.1611	45.2669	70.1913	-0.360154	0.220808	-1.63107	0.102875	0.183565
ENSMUSG00000017652	Cd40	7.46311	7.44576	1.65627	7.15101	10.7177	16.6773	8.51852	0.807318	0.506189	1.59489	0.110736	0.195246
ENSMUSG00000017664	Slc35c2	366.521	342.505	345.333	488.652	481.106	532.482	426.1	0.508149	0.0849252	5.98348	2.18414e-09	1.19273e-08
ENSMUSG00000017667	Zfp334	542.319	506.312	489.428	368.277	431.09	430.036	461.244	-0.321448	0.0853995	-3.76405	0.000167184	0.000548598
ENSMUSG00000017670	Elmo2	529.051	587.388	595.43	631.672	596.619	571.793	585.326	0.0721731	0.075048	0.961693	0.336204	0.475753
ENSMUSG00000017677	Wsb1	3870.86	3858.56	3786.24	3893.72	3947.69	3923.93	3880.17	0.0309311	0.0279621	1.10618	0.268649	0.401029
ENSMUSG00000017679	Ttpal	407.154	380.561	386.74	387.346	370.356	413.358	390.919	-0.00413876	0.0881974	-0.0469261	0.962572	0.977998
ENSMUSG00000017686	Rhot1	606.999	589.043	616.961	545.86	540.649	521.761	570.212	-0.172221	0.0725871	-2.37261	0.0176627	0.0398881
ENSMUSG00000017688	Hnf4g	0	0	0	0	0	0	0	NA	NA	NA	NA	NA
ENSMUSG00000017692	Rhbdl3	537.344	595.661	562.304	1091.72	1199.19	1112.61	849.806	1.00258	0.0636246	15.7577	6.0838e-56	1.64195e-54
ENSMUSG00000017697	Ada	14.9262	11.5823	9.1095	36.9469	10.7177	17.8685	16.8585	0.75595	0.413099	1.82995	0.0672579	0.128811
ENSMUSG00000017707	Serinc3	1019.96	982.841	1147.8	1983.21	2023.27	2004.85	1526.99	0.93035	0.0509677	18.2537	1.93337e-74	6.98588e-73
ENSMUSG00000017713	Tha1	83.7526	59.5661	64.5946	38.1387	52.3977	57.1793	59.2715	-0.47332	0.233058	-2.03091	0.0422645	0.0861806
ENSMUSG00000017715	Pgs1	359.888	389.662	374.318	265.779	281.042	326.398	332.848	-0.361519	0.0990514	-3.64981	0.000262432	0.000837139
ENSMUSG00000017716	Birc5	272.818	296.176	331.254	311.069	360.83	314.486	314.439	0.130813	0.103567	1.26307	0.206565	0.323244
ENSMUSG00000017718	Afmid	41.4617	59.5661	45.5475	42.9061	42.8708	51.2231	47.2625	-0.0930262	0.249835	-0.37235	0.709632	0.806472
ENSMUSG00000017720	Trp53tg5	1.65847	0	0.828136	4.76734	0	4.76494	2.00315	0.672999	0.571777	1.17703	0.239183	0.364476
ENSMUSG00000017721	Pigt	1370.72	1319.55	1376.36	2486.17	2599.64	2593.32	1957.63	0.916042	0.0407084	22.5025	3.92067e-112	2.0957e-110
ENSMUSG00000017723	Wfdc2	0	0	0	0	0	0	0	NA	NA	NA	NA	NA
ENSMUSG00000017724	Etv4	3010.95	3142.94	2961.41	898.643	880.043	881.514	1962.58	-1.77415	0.0456017	-38.9053	0	0
ENSMUSG00000017733	Eppin	0	0	0	0	0	0	0	NA	NA	NA	NA	NA
ENSMUSG00000017734	Dbndd2	398.032	402.899	418.209	547.052	468.007	552.733	464.489	0.361036	0.0839861	4.29877	1.71751e-05	6.42027e-05
ENSMUSG00000017737	Mmp9	0	1.65461	0	0	0	0	0.275769	-0.109546	0.319488	-0.34288	0.731689	NA
ENSMUSG00000017740	Slc12a5	39.8032	45.5019	52.1726	66.7428	63.1154	59.5617	54.4829	0.444473	0.229292	1.93846	0.0525673	0.104247
ENSMUSG00000017747	Ghdc	150.091	144.779	118.423	312.261	322.722	277.558	220.972	1.13027	0.123547	9.14845	5.7755e-20	5.92907e-19
ENSMUSG00000017754	Pltp	88.7281	84.3853	88.6106	334.906	259.607	316.868	195.517	1.77576	0.136978	12.9638	1.96241e-38	3.6848e-37
ENSMUSG00000017756	Slc12a7	42.2909	29.7831	28.1566	207.379	211.973	178.685	116.378	2.51023	0.188318	13.3297	1.5543e-40	3.07348e-39
ENSMUSG00000017760	Ctsa	1296.09	1268.26	1310.94	1654.27	1614.8	1585.53	1454.98	0.324567	0.0457949	7.08739	1.3666e-12	9.39682e-12
ENSMUSG00000017764	Zswim1	99.5081	95.1403	96.0638	97.7305	96.4594	114.359	99.8768	0.0841114	0.170606	0.493016	0.622001	0.741039
ENSMUSG00000017765	Slc12a4	1040.69	1010.97	1066.64	1294.33	1348.05	1226.97	1164.61	0.310725	0.0529129	5.87239	4.29568e-09	2.2928e-08
ENSMUSG00000017767	Spata25	13.2677	13.2369	16.5627	17.8775	20.2446	29.7809	18.4951	0.585081	0.371039	1.57687	0.114825	0.201292
ENSMUSG00000017774	Myo1c	116.093	112.514	107.658	266.971	250.08	240.629	182.324	1.1579	0.129637	8.93187	4.18882e-19	4.15085e-18
ENSMUSG00000017776	Crk	1370.72	1401.46	1460.83	1339.62	1284.93	1236.5	1349.01	-0.132469	0.049501	-2.67609	0.0074487	0.0182736
ENSMUSG00000017778	Cox7c	92.8742	88.5219	78.6729	34.5632	40.4891	40.502	62.6039	-1.12655	0.225156	-5.00343	5.6319e-07	2.48871e-06
ENSMUSG00000017781	Pitpna	966.887	859.572	915.919	750.856	708.56	683.769	814.26	-0.35458	0.0653043	-5.42966	5.64622e-08	2.74429e-07
ENSMUSG00000017801	Mlx	310.963	343.332	345.333	197.845	259.607	246.586	283.944	-0.50134	0.110336	-4.54378	5.52551e-06	2.20029e-05
ENSMUSG00000017802	Retreg3	772.017	864.536	852.98	1194.22	1071.77	1134.06	981.596	0.448479	0.0605157	7.41095	1.25396e-13	9.17969e-13
ENSMUSG00000017817	Jph2	1.65847	0	0	0	0	0	0.276411	-0.109546	0.319488	-0.34288	0.731689	NA
ENSMUSG00000017830	Dhx58	8.29234	15.7188	24.8441	13.1102	8.336	9.52988	13.3052	-0.54857	0.441289	-1.24311	0.213828	0.33236
ENSMUSG00000017831	Rab5a	573.001	569.187	571.414	365.893	358.448	370.474	468.07	-0.643349	0.0807768	-7.96453	1.65853e-15	1.37443e-14
ENSMUSG00000017832	Hspb9	4.9754	2.48192	10.7658	11.9183	0	0	5.02357	-0.168134	0.531973	-0.316056	0.75196	0.837837
ENSMUSG00000017837	Nkiras2	430.373	384.698	428.146	475.542	446.571	493.171	443.084	0.186085	0.0844804	2.2027	0.0276159	0.0594272
ENSMUSG00000017843	Ppp2r5c	1515.84	1494.94	1525.43	1512.44	1508.82	1616.51	1529	0.031897	0.0455213	0.700706	0.483486	0.623303
ENSMUSG00000017858	Ift52	301.012	273.839	272.457	262.204	220.309	263.263	265.514	-0.182567	0.109407	-1.6687	0.0951777	0.172138
ENSMUSG00000017861	Mybl2	97.8496	95.1403	116.767	57.2081	61.9246	46.4582	79.2247	-0.87666	0.201755	-4.34516	1.39174e-05	5.27521e-05
ENSMUSG00000017868	Sgk2	0	0	0	0	2.38171	0	0.396952	0.19167	0.319488	0.599929	0.548553	NA
ENSMUSG00000017897	Eya2	13.2677	13.2369	9.1095	127.526	132.185	84.5777	63.3172	3.07936	0.277044	11.115	1.06015e-28	1.5353e-27
ENSMUSG00000017922	Prl3c1	0	0	0	0	0	0	0	NA	NA	NA	NA	NA
ENSMUSG00000017929	B4galt5	211.455	253.983	232.706	194.269	227.454	273.984	232.308	-0.00500743	0.125469	-0.0399097	0.968165	0.981506
ENSMUSG00000017943	Gdap1l1	145.116	158.016	152.377	41.7142	41.68	41.6932	96.766	-1.81303	0.194315	-9.33034	1.05529e-20	1.1216e-19
ENSMUSG00000017950	Hnf4a	0	0	0	0	0	0	0	NA	NA	NA	NA	NA
ENSMUSG00000017969	Ptgis	4.14617	9.92768	5.79695	2.38367	4.76343	2.38247	4.90006	-0.683766	0.566862	-1.20623	0.227729	0.349712
ENSMUSG00000017978	Cadps2	0	0	0	0	0	0	0	NA	NA	NA	NA	NA
ENSMUSG00000017999	Ddx27	378.96	400.417	374.318	284.849	315.577	256.115	335.039	-0.426702	0.098464	-4.33358	1.46701e-05	5.54138e-05
ENSMUSG00000018001	Cyth3	253.746	253.983	245.956	262.204	241.744	221.57	246.534	-0.0544834	0.110527	-0.49294	0.622055	0.741062
ENSMUSG00000018008	Cyth4	0	0	1.65627	0	0	0	0.276045	-0.109546	0.319488	-0.34288	0.731689	NA
ENSMUSG00000018012	Rac3	61.3633	50.4657	61.2821	35.755	33.344	42.8844	47.5158	-0.599416	0.24918	-2.40556	0.0161478	0.036777
ENSMUSG00000018040	Rrp7a	138.482	153.052	137.471	135.869	152.43	108.402	137.618	-0.111059	0.152663	-0.727478	0.466933	0.609112
ENSMUSG00000018042	Cyb5r3	1415.5	1341.89	1467.46	1336.05	1404.02	1392.55	1392.91	-0.0317754	0.0491024	-0.647125	0.517551	0.655199
ENSMUSG00000018068	Ints2	545.636	500.521	493.569	667.428	685.934	719.506	602.099	0.427376	0.0725731	5.8889	3.88766e-09	2.0816e-08
ENSMUSG00000018076	Med13l	500.857	541.886	534.148	578.04	515.641	617.06	547.939	0.116996	0.0786866	1.48687	0.13705	0.23214
ENSMUSG00000018102	Hist1h2bc	91.2158	67.8392	114.283	389.73	364.402	301.382	221.475	1.87819	0.222641	8.43598	3.28428e-17	2.96923e-16
ENSMUSG00000018126	Baiap2l2	4.9754	3.30923	4.14068	4.76734	10.7177	7.14741	5.84296	0.61075	0.541504	1.12788	0.259371	0.389509
ENSMUSG00000018143	Mafk	41.4617	45.5019	44.7194	36.9469	40.4891	54.7968	43.986	0.00571291	0.255302	0.0223771	0.982147	0.987451
ENSMUSG00000018160	Med1	655.095	699.074	660.025	742.513	764.53	720.697	706.989	0.144918	0.0659235	2.19827	0.0279298	0.0600498
ENSMUSG00000018166	Erbb3	1.65847	1.65461	0	2.38367	4.76343	4.76494	2.53752	0.82646	0.592829	1.39409	0.163289	0.26721
ENSMUSG00000018167	Stard3	550.611	519.549	610.336	842.627	807.401	768.346	683.145	0.523234	0.0718	7.28739	3.16028e-13	2.26298e-12
ENSMUSG00000018168	Ikzf3	0	0	0	0	0	0	0	NA	NA	NA	NA	NA
ENSMUSG00000018169	Mfng	97.0204	87.6945	63.7665	60.7836	66.688	55.988	71.9902	-0.423124	0.212918	-1.98726	0.0468934	0.0945659
ENSMUSG00000018171	Vmp1	247.112	210.963	228.566	498.187	483.488	410.976	346.549	1.01286	0.100823	10.0459	9.57873e-24	1.14992e-22
ENSMUSG00000018189	Uchl5	155.896	185.317	159.83	244.326	236.981	268.028	208.396	0.574439	0.122162	4.70228	2.57273e-06	1.06201e-05
ENSMUSG00000018196	Glrx2	408.812	400.417	404.13	358.742	383.456	343.076	383.106	-0.16004	0.0885812	-1.8067	0.0708089	0.134568
ENSMUSG00000018199	Trove2	738.018	722.239	766.854	1022.59	1016.99	1016.12	880.47	0.455226	0.0586094	7.76712	8.02887e-15	6.36337e-14
ENSMUSG00000018209	Stk4	356.571	395.453	392.537	342.057	383.456	447.904	386.329	0.0356728	0.0971017	0.367376	0.713339	0.809595
ENSMUSG00000018211	Wfdc15b	0	0	0	0	0	0	0	NA	NA	NA	NA	NA
ENSMUSG00000018217	Pmp22	94.5327	153.879	110.97	231.216	189.346	212.04	165.331	0.801447	0.155641	5.14932	2.6143e-07	1.19132e-06
ENSMUSG00000018238	Gdf9	11.6093	4.96384	14.0783	9.53468	11.9086	25.0159	12.8518	0.496924	0.448781	1.10728	0.268175	0.400484
ENSMUSG00000018239	Zcchc10	47.2663	40.538	39.7505	51.2489	34.5348	44.0757	42.9024	0.0245498	0.258392	0.0950098	0.924307	0.953741
ENSMUSG00000018259	Prl8a2	0	0	0	0	0	0	0	NA	NA	NA	NA	NA
ENSMUSG00000018263	Tbx5	0	0	0	0	0	0	0	NA	NA	NA	NA	NA
ENSMUSG00000018286	Psmb6	465.2	458.328	436.428	336.097	321.531	364.518	397.017	-0.409654	0.0886689	-4.62004	3.8367e-06	1.55629e-05
ENSMUSG00000018287	Spag7	417.105	359.051	382.599	266.971	217.927	198.936	307.098	-0.754271	0.110148	-6.84781	7.49864e-12	4.90437e-11
ENSMUSG00000018293	Pfn1	2093.82	2203.12	2096.01	946.317	969.357	988.725	1549.56	-1.13641	0.0477579	-23.7952	3.74668e-125	2.29919e-123
ENSMUSG00000018322	Tomm34	277.793	375.597	342.02	350.399	360.83	352.605	343.208	0.0951098	0.104558	0.909635	0.363015	0.504848
ENSMUSG00000018326	Ywhab	2856.71	2940.25	2850.44	2139.34	2144.73	2132.31	2510.63	-0.430131	0.0353365	-12.1725	4.35775e-34	7.29134e-33
ENSMUSG00000018334	Ksr1	354.083	340.85	400.818	296.767	235.79	282.323	318.438	-0.423884	0.105573	-4.01508	5.94262e-05	0.000207755
ENSMUSG00000018339	Gpx3	247.112	233.301	259.207	137.061	153.621	123.888	192.365	-0.82508	0.129735	-6.35976	2.02075e-10	1.19531e-09
ENSMUSG00000018340	Anxa6	579.635	627.926	651.743	1235.93	1200.38	1144.78	906.733	0.94308	0.0614594	15.3448	3.83895e-53	9.84106e-52
ENSMUSG00000018341	Il12rb2	23.2186	27.3011	27.3285	14.302	26.1989	15.4861	22.3059	-0.430503	0.347929	-1.23733	0.215964	0.335089
ENSMUSG00000018347	Zkscan6	88.7281	101.759	97.7201	95.3468	65.4971	57.1793	84.3717	-0.39108	0.198977	-1.96545	0.0493618	0.0987641
ENSMUSG00000018362	Kpna2	46.4371	34.7469	32.2973	60.7836	41.68	52.4143	44.7265	0.426412	0.258518	1.64945	0.0990564	0.178024
ENSMUSG00000018363	Smurf2	609.487	628.753	603.711	743.705	664.498	732.609	663.794	0.216175	0.0689648	3.13457	0.00172105	0.00480918
ENSMUSG00000018372	Cep95	227.21	231.646	207.034	185.926	226.263	227.526	217.601	-0.0572386	0.120454	-0.475191	0.634651	0.750564
ENSMUSG00000018377	Vezf1	988.447	900.937	954.841	1237.12	1162.28	1147.16	1065.13	0.317692	0.0559828	5.67481	1.38846e-08	7.11361e-08
ENSMUSG00000018378	Cuedc1	893.085	905.074	905.153	951.084	915.769	850.542	903.451	0.00746942	0.059362	0.125828	0.899868	0.937417
ENSMUSG00000018379	Srsf1	3367.52	3580.58	3436.77	2878.28	3042.64	2939.97	3207.63	-0.228786	0.0333753	-6.85494	7.13434e-12	4.67445e-11
ENSMUSG00000018381	Abi3	24.877	48.8111	38.0943	14.302	23.8171	19.0598	28.1602	-0.883088	0.33429	-2.64168	0.00824951	0.0200568
ENSMUSG00000018387	Shroom1	21.5601	4.96384	9.93763	28.604	30.9623	19.0598	19.1813	0.96327	0.401203	2.40096	0.0163523	0.0372042
ENSMUSG00000018395	Kif3a	800.211	745.404	765.198	853.354	1003.89	920.824	848.147	0.264918	0.0648513	4.08501	4.40746e-05	0.000156983
ENSMUSG00000018398	Sept8	1757.15	1815.11	1674.49	2207.28	2399.58	2199.02	2008.77	0.374855	0.0434528	8.62672	6.31358e-18	5.9098e-17
ENSMUSG00000018401	Mtmr4	400.52	407.035	378.458	234.791	295.333	253.733	328.312	-0.593103	0.100914	-5.87729	4.17029e-09	2.22696e-08
ENSMUSG00000018405	Mrm1	53.9002	73.6303	70.3916	30.9877	48.8251	54.7968	55.422	-0.531728	0.243605	-2.18274	0.0290548	0.0621922
ENSMUSG00000018411	Mapt	1107.86	1063.09	1140.34	798.529	899.097	993.49	1000.4	-0.298292	0.0644299	-4.62971	3.66186e-06	1.48894e-05
ENSMUSG00000018412	Kansl1	1029.08	1087.08	1023.58	914.137	958.64	924.398	989.485	-0.166305	0.0563747	-2.94999	0.00317787	0.00841344
ENSMUSG00000018415	Gid4	409.642	421.099	462.1	296.767	286.997	275.175	358.63	-0.58617	0.0946302	-6.19433	5.85347e-10	3.34013e-09
ENSMUSG00000018417	Myo1b	777.822	852.126	920.887	1222.82	1218.25	1386.6	1063.08	0.583769	0.0641647	9.09798	9.20272e-20	9.38601e-19
ENSMUSG00000018425	Dhx40	450.274	364.015	429.803	624.521	602.574	617.06	514.708	0.565144	0.0827833	6.82679	8.68367e-12	5.65249e-11
ENSMUSG00000018427	Ypel2	39.8032	31.4377	42.2349	70.3183	61.9246	66.7091	52.0713	0.776762	0.236123	3.28966	0.0010031	0.00291534
ENSMUSG00000018428	Akap1	509.979	521.203	531.663	399.265	366.784	360.944	448.306	-0.469398	0.0831062	-5.64817	1.62166e-08	8.26022e-08
ENSMUSG00000018433	Nol11	407.154	354.915	387.568	361.126	269.134	272.793	342.115	-0.345461	0.106967	-3.2296	0.00123965	0.00354791
ENSMUSG00000018442	Derl2	396.374	354.087	426.49	589.958	523.977	519.378	468.378	0.470223	0.0868475	5.41435	6.15109e-08	2.97682e-07
ENSMUSG00000018446	C1qbp	1189.12	1103.63	1131.23	803.297	766.912	849.35	973.924	-0.499685	0.059	-8.46923	2.47014e-17	2.24893e-16
ENSMUSG00000018449	Rpain	299.354	268.875	249.269	255.053	263.179	234.673	261.734	-0.117685	0.110469	-1.06532	0.286733	0.422346
ENSMUSG00000018451	6330403K07Rik	174.139	164.634	166.455	42.9061	66.688	81.004	115.971	-1.373	0.18068	-7.59903	2.98369e-14	2.28233e-13
ENSMUSG00000018459	Slc13a3	122.727	133.196	149.065	70.3183	48.8251	47.6494	95.2967	-1.24521	0.192795	-6.45873	1.05585e-10	6.35683e-10
ENSMUSG00000018470	Kcnab3	66.3387	56.2569	65.4228	34.5632	29.7714	27.3984	46.6252	-0.984964	0.255413	-3.85636	0.000115089	0.000387552
ENSMUSG00000018474	Chd3	175.798	165.461	162.315	106.073	92.8868	110.785	135.553	-0.689656	0.15078	-4.57392	4.78676e-06	1.91934e-05
ENSMUSG00000018476	Kdm6b	903.036	958.022	955.669	715.101	747.858	789.789	844.912	-0.321461	0.062038	-5.18168	2.19894e-07	1.00916e-06
ENSMUSG00000018479	1700125H20Rik	0	1.65461	0	3.5755	0	2.38247	1.26876	0.416288	0.506699	0.821567	0.411323	0.554548
ENSMUSG00000018481	Appbp2	1327.6	1304.66	1333.3	1070.27	1136.08	1075.68	1207.93	-0.272432	0.0507385	-5.36933	7.90309e-08	3.78264e-07
ENSMUSG00000018486	Wnt9b	0	1.65461	0	0	0	0	0.275769	-0.109546	0.319488	-0.34288	0.731689	NA
ENSMUSG00000018500	Adora2b	181.602	167.943	152.377	73.8938	66.688	55.988	116.415	-1.32309	0.172999	-7.64799	2.04148e-14	1.58143e-13
ENSMUSG00000018501	Ncor1	2237.27	2248.62	2138.25	2313.35	2326.93	2215.7	2246.69	0.0495782	0.0382253	1.297	0.19463	0.307437
ENSMUSG00000018507	Trpv2	0	0	0	0	0	2.38247	0.397078	0.19167	0.319488	0.599929	0.548553	NA
ENSMUSG00000018509	Cenpv	357.4	315.204	392.537	297.959	337.012	297.809	332.987	-0.189973	0.102498	-1.85342	0.0638222	0.123286
ENSMUSG00000018537	Pcgf2	89.5573	69.4938	86.1262	96.5386	78.5966	95.2988	85.9352	0.137845	0.188354	0.731841	0.464266	0.606352
ENSMUSG00000018541	Cwc25	230.527	238.264	199.581	213.338	207.209	214.422	217.224	-0.0732231	0.118984	-0.615402	0.538289	0.67138
ENSMUSG00000018543	1700001P01Rik	3.31694	9.92768	5.79695	8.34284	8.336	9.52988	7.54172	0.349218	0.509382	0.685571	0.492984	0.632467
ENSMUSG00000018547	Pip4k2b	942.01	977.877	904.325	659.085	707.369	643.267	805.655	-0.489421	0.0641418	-7.63031	2.34197e-14	1.80339e-13
ENSMUSG00000018548	Trim37	1030.74	899.283	997.904	936.782	1009.85	949.414	970.661	-0.0157229	0.061255	-0.25668	0.797426	0.868034
ENSMUSG00000018554	Ybx2	7.46311	9.10038	5.79695	3.5755	11.9086	2.38247	6.7045	-0.232321	0.534806	-0.434403	0.663996	0.771636
ENSMUSG00000018559	Ctdnep1	490.077	449.228	438.084	460.048	433.472	450.287	453.533	-0.0354214	0.0828529	-0.427521	0.669	0.774681
ENSMUSG00000018565	Elp5	587.098	527.822	567.273	396.881	410.846	488.406	496.388	-0.374157	0.0853784	-4.38234	1.17411e-05	4.4914e-05
ENSMUSG00000018566	Slc2a4	1.65847	1.65461	1.65627	9.53468	4.76343	2.38247	3.60832	0.970624	0.58954	1.64641	0.0996794	0.178778
ENSMUSG00000018567	Gabarap	1913.87	1961.54	2043.01	1684.06	1655.29	1559.33	1802.85	-0.272459	0.0438193	-6.21778	5.04232e-10	2.89986e-09
ENSMUSG00000018569	Cldn7	0.829234	0	0	0	0	0	0.138206	-0.034242	0.319488	-0.107178	0.914648	NA
ENSMUSG00000018570	2810408A11Rik	48.0956	52.1203	55.4851	81.0448	48.8251	58.3705	57.3236	0.262837	0.232522	1.13038	0.258318	0.388113
ENSMUSG00000018572	Phf23	559.733	585.733	572.242	473.158	463.243	335.928	498.34	-0.426496	0.144845	-2.9445	0.00323474	0.00854339
ENSMUSG00000018574	Acadvl	1414.67	1471.78	1324.19	845.011	755.003	761.199	1095.31	-0.832446	0.0593467	-14.0268	1.06825e-44	2.27628e-43
ENSMUSG00000018581	Dnah11	57.2172	63.7026	50.5163	48.8652	36.9166	34.5458	48.6273	-0.487486	0.247868	-1.96672	0.0492157	0.0985469
ENSMUSG00000018583	G3bp1	738.018	699.902	799.98	547.052	606.146	625.398	669.416	-0.330126	0.0732741	-4.50535	6.62625e-06	2.61397e-05
ENSMUSG00000018585	Atox1	278.623	275.493	246.785	174.008	175.056	200.127	225.015	-0.538831	0.118673	-4.54045	5.61348e-06	2.23328e-05
ENSMUSG00000018589	Glra2	0	0	0	0	0	0	0	NA	NA	NA	NA	NA
ENSMUSG00000018593	Sparc	901.378	856.263	915.919	9103.23	9219.61	9018.84	5002.54	3.35169	0.0330866	101.301	0	0
ENSMUSG00000018595	Glra4	0	1.65461	0.828136	0	0	0	0.413792	-0.170248	0.321316	-0.529845	0.596219	NA
ENSMUSG00000018599	Mief2	220.576	233.301	192.956	230.024	145.285	169.155	198.549	-0.244989	0.14229	-1.72176	0.0851132	0.157315
ENSMUSG00000018604	Tbx3	0	0	0	0	0	0	0	NA	NA	NA	NA	NA
ENSMUSG00000018620	Mmp20	0	0	0	0	0	0	0	NA	NA	NA	NA	NA
ENSMUSG00000018623	Mmp7	0	0	0	0	0	0	0	NA	NA	NA	NA	NA
ENSMUSG00000018634	Crhr1	0	0	0	0	4.76343	0	0.793905	0.37732	0.378969	0.995651	0.31942	NA
ENSMUSG00000018648	Dusp14	14.9262	14.8915	16.5627	42.9061	52.3977	75.0478	36.122	1.74525	0.30256	5.76827	8.00911e-09	4.1774e-08
ENSMUSG00000018651	Tada2a	201.504	230.819	240.159	141.828	191.728	204.892	201.822	-0.316542	0.134283	-2.35728	0.0184094	0.0413788
ENSMUSG00000018654	Ikzf1	0	0	0	0	0	0	0	NA	NA	NA	NA	NA
ENSMUSG00000018656	Tcaf3	1.65847	0	0	2.38367	0	2.38247	1.07077	0.29956	0.479808	0.624333	0.532409	0.666087
ENSMUSG00000018659	Pnpo	6.63387	3.30923	6.62509	0	0	2.38247	3.15844	-1.24381	0.594606	-2.09182	0.0364546	0.0759047
ENSMUSG00000018661	Cog1	500.028	488.938	539.945	427.869	447.762	443.139	474.614	-0.212313	0.080858	-2.62576	0.00864564	0.0209388
ENSMUSG00000018666	Cbx1	540.661	473.22	591.289	538.709	475.152	509.848	521.48	-0.074734	0.0859158	-0.869853	0.384381	0.527087
ENSMUSG00000018669	Cdk5rap3	266.184	250.674	281.566	264.587	245.317	191.789	250.02	-0.184455	0.118349	-1.55857	0.119099	0.207395
ENSMUSG00000018672	Copz2	20.7309	19.8554	28.9848	101.306	75.024	98.8725	57.4622	1.89386	0.246764	7.67479	1.65694e-14	1.28763e-13
ENSMUSG00000018677	Slc25a39	1083.81	1010.14	1004.53	1133.43	1109.88	1088.79	1071.76	0.104665	0.0545593	1.91837	0.0550641	0.10862
ENSMUSG00000018678	Sp2	245.453	246.537	242.644	209.763	147.666	169.155	210.203	-0.474856	0.126991	-3.7393	0.000184537	0.000601319
ENSMUSG00000018697	Aatf	155.896	178.698	137.471	145.404	135.758	147.713	150.157	-0.136367	0.14518	-0.939294	0.34758	0.488141
ENSMUSG00000018698	Lhx1	0	0	0	0	0	0	0	NA	NA	NA	NA	NA
ENSMUSG00000018707	Dync1h1	3467.03	3412.64	3617.3	4116.6	4383.54	4156.22	3858.89	0.269711	0.0311923	8.64672	5.30002e-18	4.98656e-17
ENSMUSG00000018727	Cpsf4l	19.9016	23.9919	5.79695	7.15101	17.8629	13.1036	14.6347	-0.318368	0.443877	-0.717243	0.473224	0.614763
ENSMUSG00000018733	Pex12	163.359	189.453	128.361	137.061	146.475	139.374	150.681	-0.183099	0.152727	-1.19886	0.230582	0.353352
ENSMUSG00000018736	Ndel1	407.983	403.726	405.787	426.677	404.891	477.685	421.125	0.104271	0.0863682	1.20729	0.227321	0.349305
ENSMUSG00000018740	Slc25a35	103.654	76.9396	84.4699	83.4284	100.032	78.6215	87.8576	-0.0158193	0.18926	-0.083585	0.933386	0.959996
ENSMUSG00000018750	Zbtb4	194.041	235.783	174.737	257.436	250.08	197.745	218.304	0.219473	0.131688	1.66661	0.0955921	0.172729
ENSMUSG00000018752	Tnfsfm13	44.7786	46.3292	42.2349	134.677	121.467	129.845	86.5553	1.49315	0.189927	7.86171	3.78927e-15	3.07978e-14
ENSMUSG00000018761	Mpdu1	937.035	986.977	897.7	1054.77	1028.9	1143.59	1008.16	0.193257	0.0586131	3.29716	0.000976673	0.00284569
ENSMUSG00000018765	Fxr2	1080.49	1012.62	1073.26	988.031	952.685	951.796	1009.82	-0.130213	0.0558174	-2.33285	0.019656	0.0439113
ENSMUSG00000018770	Atp5g3	3979.49	4111.72	4168.84	1817.55	1804.15	1773.75	2942.58	-1.18313	0.0349842	-33.819	1.0357e-250	1.52706e-248
ENSMUSG00000018774	Cd68	40.6325	38.8834	26.5004	10.7265	20.2446	16.6773	25.6108	-1.04763	0.34239	-3.05975	0.00221523	0.0060651
ENSMUSG00000018776	Slc35g3	3.31694	0	1.65627	2.38367	0	2.38247	1.62322	-0.0193158	0.5529	-0.0349354	0.972131	0.982435
ENSMUSG00000018796	Acsl1	169.993	141.47	173.08	162.09	157.193	142.948	157.796	-0.0670196	0.140349	-0.477521	0.632991	0.749659
ENSMUSG00000018800	Abca5	38.974	52.9476	41.4068	145.404	101.223	126.271	84.371	1.43901	0.203036	7.08745	1.36607e-12	9.39608e-12
[truncated: 51,111 more rows]

## Sheet: DESeq2_results_lowO2
Ensembl Gene ID	Name	NSC_het_1	NSC_het_2	NSC_het_3	NSC_wt_1	NSC_wt_2	NSC_wt_3	ID	log2 FC	-log10 p	FC	baseMean
ENSMUSG00000084991	AC116856.2	0	0	0	0	0	0	24	#DIV/0!	#DIV/0!	#DIV/0!	0
ENSMUSG00000065567	mmu-mir-30c-2	0	0	0	0	0	0	257	#DIV/0!	#DIV/0!	#DIV/0!	0
ENSMUSG00000087180	AL929408.1	0	0	0	0	0	0	430	#DIV/0!	#DIV/0!	#DIV/0!	0
ENSMUSG00000077655	SNORA17	0	0	0	0	0	0	487	#DIV/0!	#DIV/0!	#DIV/0!	0
ENSMUSG00000088109	AC124193.1	0	0	0	0	0	0	523	#DIV/0!	#DIV/0!	#DIV/0!	0
ENSMUSG00000076609	Igk-C	0	0	0	0	0	0	528	#DIV/0!	#DIV/0!	#DIV/0!	0
ENSMUSG00000074562	AC131780.7	0	0	0	0	0	0	564	#DIV/0!	#DIV/0!	#DIV/0!	0
ENSMUSG00000088074	AC153727.1	0	0	0	0	0	0	603	#DIV/0!	#DIV/0!	#DIV/0!	0
ENSMUSG00000074559	AC131780.2	0	0	0	0	0	0	607	#DIV/0!	#DIV/0!	#DIV/0!	0
ENSMUSG00000078091	BX640578.4	0	0	0	0	0	0	845	#DIV/0!	#DIV/0!	#DIV/0!	0
ENSMUSG00000075006	BX640578.2	0	0	0	0	0	0	904	#DIV/0!	#DIV/0!	#DIV/0!	0
ENSMUSG00000088439	7SK	0	0	0	0	0	0	917	#DIV/0!	#DIV/0!	#DIV/0!	0
ENSMUSG00000084694	7SK	0	0	0	0	0	0	962	#DIV/0!	#DIV/0!	#DIV/0!	0
ENSMUSG00000065045	U1	0	0	0	0	0	0	1045	#DIV/0!	#DIV/0!	#DIV/0!	0
ENSMUSG00000088580	5S_rRNA	0	0	0	0	0	0	1074	#DIV/0!	#DIV/0!	#DIV/0!	0
ENSMUSG00000088248	mmu-mir-1969	0	0	0	0	0	0	1293	#DIV/0!	#DIV/0!	#DIV/0!	0
ENSMUSG00000087955	AL773580.1	0	0	0	0	0	0	1448	#DIV/0!	#DIV/0!	#DIV/0!	0
ENSMUSG00000084566	7SK	0	0	0	0	0	0	1637	#DIV/0!	#DIV/0!	#DIV/0!	0
ENSMUSG00000082802	AC159140.1	0	0	0	0	0	0	1907	#DIV/0!	#DIV/0!	#DIV/0!	0
ENSMUSG00000088570	U6	0	0	0	0	0	0	1968	#DIV/0!	#DIV/0!	#DIV/0!	0
ENSMUSG00000088071	U6	0	0	0	0	0	0	2105	#DIV/0!	#DIV/0!	#DIV/0!	0
ENSMUSG00000064377	SNORD115	0	0	0	0	0	0	2178	#DIV/0!	#DIV/0!	#DIV/0!	0
ENSMUSG00000075736	U1	0	0	0	0	0	0	2196	#DIV/0!	#DIV/0!	#DIV/0!	0
ENSMUSG00000086875	AC122497.1	0	0	0	0	0	0	2222	#DIV/0!	#DIV/0!	#DIV/0!	0
ENSMUSG00000086496	AL663091.2	0	0	0	0	0	0	2235	#DIV/0!	#DIV/0!	#DIV/0!	0
ENSMUSG00000084544	7SK	0	0	0	0	0	0	2341	#DIV/0!	#DIV/0!	#DIV/0!	0
ENSMUSG00000077150	SNORA17	0	0	0	0	0	0	2511	#DIV/0!	#DIV/0!	#DIV/0!	0
ENSMUSG00000088563	U7	0	0	0	0	0	0	2669	#DIV/0!	#DIV/0!	#DIV/0!	0
ENSMUSG00000088231	U1	0	0	0	0	0	0	2681	#DIV/0!	#DIV/0!	#DIV/0!	0
ENSMUSG00000088062	5S_rRNA	0	0	0	0	0	0	2701	#DIV/0!	#DIV/0!	#DIV/0!	0
ENSMUSG00000088028	7SK	0	0	0	0	0	0	2707	#DIV/0!	#DIV/0!	#DIV/0!	0
ENSMUSG00000077495	SNORA17	0	0	0	0	0	0	2861	#DIV/0!	#DIV/0!	#DIV/0!	0
ENSMUSG00000042360	4930433N12Rik	0	0	0	0	0	0	2911	#DIV/0!	#DIV/0!	#DIV/0!	0
ENSMUSG00000075815	U6	0	0	0	0	0	0	2947	#DIV/0!	#DIV/0!	#DIV/0!	0
ENSMUSG00000064596	SNORA51	0	0	0	0	0	0	2999	#DIV/0!	#DIV/0!	#DIV/0!	0
ENSMUSG00000085868	BX000490.1	0	0	0	0	0	0	3308	#DIV/0!	#DIV/0!	#DIV/0!	0
ENSMUSG00000064792	SNORA32	0	0	0	0	0	0	3338	#DIV/0!	#DIV/0!	#DIV/0!	0
ENSMUSG00000088322	U6	0	0	0	0	0	0	3342	#DIV/0!	#DIV/0!	#DIV/0!	0
ENSMUSG00000088330	U1	0	0	0	0	0	0	3570	#DIV/0!	#DIV/0!	#DIV/0!	0
ENSMUSG00000065270	U6	0	0	0	0	0	0	3831	#DIV/0!	#DIV/0!	#DIV/0!	0
ENSMUSG00000065388	U1	0	0	0	0	0	0	3853	#DIV/0!	#DIV/0!	#DIV/0!	0
ENSMUSG00000087893	U6atac	0	0	0	0	0	0	3952	#DIV/0!	#DIV/0!	#DIV/0!	0
ENSMUSG00000084923	AC107763.1	0	0	0	0	0	0	4029	#DIV/0!	#DIV/0!	#DIV/0!	0
ENSMUSG00000088334	HAR1F	0	0	0	0	0	0	4048	#DIV/0!	#DIV/0!	#DIV/0!	0
ENSMUSG00000087747	SNORA40	0	0	0	0	0	0	4076	#DIV/0!	#DIV/0!	#DIV/0!	0
ENSMUSG00000085206	BX649226.1	0	0	0	0	0	0	4232	#DIV/0!	#DIV/0!	#DIV/0!	0
ENSMUSG00000059114	AC102689.3	0	0	0	0	0	0	4539	#DIV/0!	#DIV/0!	#DIV/0!	0
ENSMUSG00000084840	AL669836.1	0	0	0	0	0	0	4655	#DIV/0!	#DIV/0!	#DIV/0!	0
ENSMUSG00000087319	AC137680.1	0	0	0	0	0	0	4820	#DIV/0!	#DIV/0!	#DIV/0!	0
ENSMUSG00000050197	Rhox13	0	0	0	0	0	0	4989	#DIV/0!	#DIV/0!	#DIV/0!	0
ENSMUSG00000085411	AL935060.3	0	0	0	0	0	0	5003	#DIV/0!	#DIV/0!	#DIV/0!	0
ENSMUSG00000085514	AL596324.1	0	0	0	0	0	0	5067	#DIV/0!	#DIV/0!	#DIV/0!	0
ENSMUSG00000025927	Tcfap2b	0	0	0	0	0	0	5125	#DIV/0!	#DIV/0!	#DIV/0!	0
ENSMUSG00000054510	RP23-271B13.1	0	0	0	0	0	0	5299	#DIV/0!	#DIV/0!	#DIV/0!	0
ENSMUSG00000020229	Slc5a4a	0	0	0	0	0	0	5481	#DIV/0!	#DIV/0!	#DIV/0!	0
ENSMUSG00000084244	AL928856.1	0	0	0	0	0	0	5727	#DIV/0!	#DIV/0!	#DIV/0!	0
ENSMUSG00000082413	AL929437.1	0	0	0	0	0	0	5823	#DIV/0!	#DIV/0!	#DIV/0!	0
ENSMUSG00000063130	Calml3	0	0	0	0	0	0	5844	#DIV/0!	#DIV/0!	#DIV/0!	0
ENSMUSG00000084788	AL590864.2	0	0	0	0	0	0	6037	#DIV/0!	#DIV/0!	#DIV/0!	0
ENSMUSG00000084365	RP23-384P3.3	0	0	0	0	0	0	6104	#DIV/0!	#DIV/0!	#DIV/0!	0
ENSMUSG00000082376	BX000464.2	0	0	0	0	0	0	6343	#DIV/0!	#DIV/0!	#DIV/0!	0
ENSMUSG00000081599	BX511235.1	0	0	0	0	0	0	6372	#DIV/0!	#DIV/0!	#DIV/0!	0
ENSMUSG00000085972	AL596086.2	0	0	0	0	0	0	6382	#DIV/0!	#DIV/0!	#DIV/0!	0
ENSMUSG00000082343	AL845468.1	0	0	0	0	0	0	6390	#DIV/0!	#DIV/0!	#DIV/0!	0
ENSMUSG00000080709	BX649322.1	0	0	0	0	0	0	6399	#DIV/0!	#DIV/0!	#DIV/0!	0
ENSMUSG00000083410	AL669921.1	0	0	0	0	0	0	6422	#DIV/0!	#DIV/0!	#DIV/0!	0
ENSMUSG00000080809	AL928949.2	0	0	0	0	0	0	6430	#DIV/0!	#DIV/0!	#DIV/0!	0
ENSMUSG00000081304	AL732539.1	0	0	0	0	0	0	6543	#DIV/0!	#DIV/0!	#DIV/0!	0
ENSMUSG00000085719	AL662868.3	0	0	0	0	0	0	6604	#DIV/0!	#DIV/0!	#DIV/0!	0
ENSMUSG00000081044	AL645547.5	0	0	0	0	0	0	6635	#DIV/0!	#DIV/0!	#DIV/0!	0
ENSMUSG00000075399	AL929212.2	0	0	0	0	0	0	6651	#DIV/0!	#DIV/0!	#DIV/0!	0
ENSMUSG00000081766	AL646096.3	0	0	0	0	0	0	6720	#DIV/0!	#DIV/0!	#DIV/0!	0
ENSMUSG00000083349	RP23-239B4.1	0	0	0	0	0	0	6766	#DIV/0!	#DIV/0!	#DIV/0!	0
ENSMUSG00000045174	Fam123c	0	0	0	0	0	0	6773	#DIV/0!	#DIV/0!	#DIV/0!	0
ENSMUSG00000078121	RP23-329B21.3	0	0	0	0	0	0	6830	#DIV/0!	#DIV/0!	#DIV/0!	0
ENSMUSG00000058176	AC116130.2	0	0	0	0	0	0	6873	#DIV/0!	#DIV/0!	#DIV/0!	0
ENSMUSG00000027748	Trpc4	0	0	0	0	0	0	6886	#DIV/0!	#DIV/0!	#DIV/0!	0
ENSMUSG00000079025	Gsdmc	0	0	0	0	0	0	6974	#DIV/0!	#DIV/0!	#DIV/0!	0
ENSMUSG00000080868	AC153147.3	0	0	0	0	0	0	7072	#DIV/0!	#DIV/0!	#DIV/0!	0
ENSMUSG00000087187	AL929054.4	0	0	0	0	0	0	7092	#DIV/0!	#DIV/0!	#DIV/0!	0
ENSMUSG00000082181	AL663107.4	0	0	0	0	0	0	7093	#DIV/0!	#DIV/0!	#DIV/0!	0
ENSMUSG00000085992	AL627222.3	0	0	0	0	0	0	7162	#DIV/0!	#DIV/0!	#DIV/0!	0
ENSMUSG00000057021	CU207331.1	0	0	0	0	0	0	7202	#DIV/0!	#DIV/0!	#DIV/0!	0
ENSMUSG00000081074	RP23-30M5.3	0	0	0	0	0	0	7204	#DIV/0!	#DIV/0!	#DIV/0!	0
ENSMUSG00000049669	V1ri8	0	0	0	0	0	0	7251	#DIV/0!	#DIV/0!	#DIV/0!	0
ENSMUSG00000017211	Gsdma2	0	0	0	0	0	0	7298	#DIV/0!	#DIV/0!	#DIV/0!	0
ENSMUSG00000084806	AL671993.1	0	0	0	0	0	0	7392	#DIV/0!	#DIV/0!	#DIV/0!	0
ENSMUSG00000031125	3830403N18Rik	0	0	0	0	0	0	7408	#DIV/0!	#DIV/0!	#DIV/0!	0
ENSMUSG00000082355	RP23-124J3.1	0	0	0	0	0	0	7468	#DIV/0!	#DIV/0!	#DIV/0!	0
ENSMUSG00000085504	BX005130.1	0	0	0	0	0	0	7587	#DIV/0!	#DIV/0!	#DIV/0!	0
ENSMUSG00000080817	AC099637.1	0	0	0	0	0	0	7591	#DIV/0!	#DIV/0!	#DIV/0!	0
ENSMUSG00000082114	AL732317.1	0	0	0	0	0	0	7632	#DIV/0!	#DIV/0!	#DIV/0!	0
ENSMUSG00000021953	Tdh	0	0	0	0	0	0	7650	#DIV/0!	#DIV/0!	#DIV/0!	0
ENSMUSG00000082412	AL929443.1	0	0	0	0	0	0	7828	#DIV/0!	#DIV/0!	#DIV/0!	0
ENSMUSG00000045440	Insm2	0	0	0	0	0	0	7840	#DIV/0!	#DIV/0!	#DIV/0!	0
ENSMUSG00000055936	AU015836	0	0	0	0	0	0	7927	#DIV/0!	#DIV/0!	#DIV/0!	0
ENSMUSG00000048483	Zdhhc22	0	0	0	0	0	0	8075	#DIV/0!	#DIV/0!	#DIV/0!	0
ENSMUSG00000081721	RP23-180P4.1	0	0	0	0	0	0	8084	#DIV/0!	#DIV/0!	#DIV/0!	0
ENSMUSG00000081447	AL606905.1	0	0	0	0	0	0	8087	#DIV/0!	#DIV/0!	#DIV/0!	0
ENSMUSG00000068392	Rnase13	0	0	0	0	0	0	8097	#DIV/0!	#DIV/0!	#DIV/0!	0
ENSMUSG00000087201	AL663026.1	0	0	0	0	0	0	8192	#DIV/0!	#DIV/0!	#DIV/0!	0
ENSMUSG00000082148	AL596090.3	0	0	0	0	0	0	8260	#DIV/0!	#DIV/0!	#DIV/0!	0
ENSMUSG00000037973	Ccdc129	0	0	0	0	0	0	8444	#DIV/0!	#DIV/0!	#DIV/0!	0
ENSMUSG00000084034	AL596215.2	0	0	0	0	0	0	8494	#DIV/0!	#DIV/0!	#DIV/0!	0
ENSMUSG00000083555	AL663115.1	0	0	0	0	0	0	8501	#DIV/0!	#DIV/0!	#DIV/0!	0
ENSMUSG00000060685	Fthl17	0	0	0	0	0	0	8700	#DIV/0!	#DIV/0!	#DIV/0!	0
ENSMUSG00000084079	AL591209.2	0	0	0	0	0	0	8767	#DIV/0!	#DIV/0!	#DIV/0!	0
ENSMUSG00000083666	AL590991.1	0	0	0	0	0	0	8814	#DIV/0!	#DIV/0!	#DIV/0!	0
ENSMUSG00000083394	AL596215.5	0	0	0	0	0	0	8929	#DIV/0!	#DIV/0!	#DIV/0!	0
ENSMUSG00000086674	AL627097.2	0	0	0	0	0	0	9127	#DIV/0!	#DIV/0!	#DIV/0!	0
ENSMUSG00000086531	AL611951.1	0	0	0	0	0	0	9235	#DIV/0!	#DIV/0!	#DIV/0!	0
ENSMUSG00000083230	AL844517.2	0	0	0	0	0	0	9255	#DIV/0!	#DIV/0!	#DIV/0!	0
ENSMUSG00000037334	H2-M1	0	0	0	0	0	0	9417	#DIV/0!	#DIV/0!	#DIV/0!	0
ENSMUSG00000030972	Acsm5	0	0	0	0	0	0	9554	#DIV/0!	#DIV/0!	#DIV/0!	0
ENSMUSG00000085113	AL596264.1	0	0	0	0	0	0	9646	#DIV/0!	#DIV/0!	#DIV/0!	0
ENSMUSG00000084884	AL663033.2	0	0	0	0	0	0	9691	#DIV/0!	#DIV/0!	#DIV/0!	0
ENSMUSG00000081225	AL772395.3	0	0	0	0	0	0	9749	#DIV/0!	#DIV/0!	#DIV/0!	0
ENSMUSG00000046080	Clec9a	0	0	0	0	0	0	9899	#DIV/0!	#DIV/0!	#DIV/0!	0
ENSMUSG00000071551	Akr1c19	0	0	0	0	0	0	10060	#DIV/0!	#DIV/0!	#DIV/0!	0
ENSMUSG00000028201	Lhx8	0	0	0	0	0	0	10140	#DIV/0!	#DIV/0!	#DIV/0!	0
ENSMUSG00000082960	AC117837.1	0	0	0	0	0	0	10215	#DIV/0!	#DIV/0!	#DIV/0!	0
ENSMUSG00000051832	E230016K23Rik	0	0	0	0	0	0	10304	#DIV/0!	#DIV/0!	#DIV/0!	0
ENSMUSG00000051596	Otop1	0	0	0	0	0	0	10445	#DIV/0!	#DIV/0!	#DIV/0!	0
ENSMUSG00000037130	H2-M10.6	0	0	0	0	0	0	10496	#DIV/0!	#DIV/0!	#DIV/0!	0
ENSMUSG00000083244	AC115011.3	0	0	0	0	0	0	10508	#DIV/0!	#DIV/0!	#DIV/0!	0
ENSMUSG00000053512	AL669901.1	0	0	0	0	0	0	10536	#DIV/0!	#DIV/0!	#DIV/0!	0
ENSMUSG00000082129	AL731692.5	0	0	0	0	0	0	10625	#DIV/0!	#DIV/0!	#DIV/0!	0
ENSMUSG00000081381	AL731692.2	0	0	0	0	0	0	10627	#DIV/0!	#DIV/0!	#DIV/0!	0
ENSMUSG00000034683	Ppp1r1c	0	0	0	0	0	0	10679	#DIV/0!	#DIV/0!	#DIV/0!	0
ENSMUSG00000042888	1700110M21Rik	0	0	0	0	0	0	10737	#DIV/0!	#DIV/0!	#DIV/0!	0
ENSMUSG00000086162	AL929067.2	0	0	0	0	0	0	10807	#DIV/0!	#DIV/0!	#DIV/0!	0
ENSMUSG00000085338	AL731670.1	0	0	0	0	0	0	10812	#DIV/0!	#DIV/0!	#DIV/0!	0
ENSMUSG00000023930	Crisp2	0	0	0	0	0	0	10877	#DIV/0!	#DIV/0!	#DIV/0!	0
ENSMUSG00000047636	Cdcp2	0	0	0	0	0	0	11155	#DIV/0!	#DIV/0!	#DIV/0!	0
ENSMUSG00000037381	RP23-405G17.1	0	0	0	0	0	0	11293	#DIV/0!	#DIV/0!	#DIV/0!	0
ENSMUSG00000081270	AL596246.1	0	0	0	0	0	0	11465	#DIV/0!	#DIV/0!	#DIV/0!	0
ENSMUSG00000063249	AC133959.1	0	0	0	0	0	0	11531	#DIV/0!	#DIV/0!	#DIV/0!	0
ENSMUSG00000056351	Hsd3b4	0	0	0	0	0	0	11739	#DIV/0!	#DIV/0!	#DIV/0!	0
ENSMUSG00000003555	Cyp17a1	0	0	0	0	0	0	11846	#DIV/0!	#DIV/0!	#DIV/0!	0
ENSMUSG00000087113	AL645687.3	0	0	0	0	0	0	11897	#DIV/0!	#DIV/0!	#DIV/0!	0
ENSMUSG00000081250	AC129776.1	0	0	0	0	0	0	11974	#DIV/0!	#DIV/0!	#DIV/0!	0
ENSMUSG00000079420	AC109197.1	0	0	0	0	0	0	11984	#DIV/0!	#DIV/0!	#DIV/0!	0
ENSMUSG00000074239	Plekho2	0	0	0	0	0	0	12011	#DIV/0!	#DIV/0!	#DIV/0!	0
ENSMUSG00000085069	AL627127.3	0	0	0	0	0	0	12176	#DIV/0!	#DIV/0!	#DIV/0!	0
ENSMUSG00000048368	Omd	0	0	0	0	0	0	12208	#DIV/0!	#DIV/0!	#DIV/0!	0
ENSMUSG00000085449	AC154494.1	0	0	0	0	0	0	12290	#DIV/0!	#DIV/0!	#DIV/0!	0
ENSMUSG00000072668	AC133179.1	0	0	0	0	0	0	12292	#DIV/0!	#DIV/0!	#DIV/0!	0
ENSMUSG00000085497	AC120865.1	0	0	0	0	0	0	12350	#DIV/0!	#DIV/0!	#DIV/0!	0
ENSMUSG00000072497	AC164433.1	0	0	0	0	0	0	12359	#DIV/0!	#DIV/0!	#DIV/0!	0
ENSMUSG00000082613	AL808103.1	0	0	0	0	0	0	12413	#DIV/0!	#DIV/0!	#DIV/0!	0
ENSMUSG00000081252	AL607024.2	0	0	0	0	0	0	12530	#DIV/0!	#DIV/0!	#DIV/0!	0
ENSMUSG00000027186	Elf5	0	0	0	0	0	0	12542	#DIV/0!	#DIV/0!	#DIV/0!	0
ENSMUSG00000087005	AC166110.2	0	0	0	0	0	0	12604	#DIV/0!	#DIV/0!	#DIV/0!	0
ENSMUSG00000074380	AC139379.1	0	0	0	0	0	0	12686	#DIV/0!	#DIV/0!	#DIV/0!	0
ENSMUSG00000085985	AL603826.1	0	0	0	0	0	0	12781	#DIV/0!	#DIV/0!	#DIV/0!	0
ENSMUSG00000043418	Lrit2	0	0	0	0	0	0	12827	#DIV/0!	#DIV/0!	#DIV/0!	0
ENSMUSG00000026420	Il24	0	0	0	0	0	0	13019	#DIV/0!	#DIV/0!	#DIV/0!	0
ENSMUSG00000074444	Defa16	0	0	0	0	0	0	13028	#DIV/0!	#DIV/0!	#DIV/0!	0
ENSMUSG00000080938	AL671910.1	0	0	0	0	0	0	13037	#DIV/0!	#DIV/0!	#DIV/0!	0
ENSMUSG00000079890	AL646095.2	0	0	0	0	0	0	13044	#DIV/0!	#DIV/0!	#DIV/0!	0
ENSMUSG00000023926	Rhag	0	0	0	0	0	0	13087	#DIV/0!	#DIV/0!	#DIV/0!	0
ENSMUSG00000038572	BC018465	0	0	0	0	0	0	13147	#DIV/0!	#DIV/0!	#DIV/0!	0
ENSMUSG00000023078	Cxcl13	0	0	0	0	0	0	13321	#DIV/0!	#DIV/0!	#DIV/0!	0
ENSMUSG00000081285	AL772409.2	0	0	0	0	0	0	13388	#DIV/0!	#DIV/0!	#DIV/0!	0
ENSMUSG00000078355	RP23-139P14.3	0	0	0	0	0	0	13470	#DIV/0!	#DIV/0!	#DIV/0!	0
ENSMUSG00000078975	AL663087.1	0	0	0	0	0	0	13476	#DIV/0!	#DIV/0!	#DIV/0!	0
ENSMUSG00000078788	AC160471.3	0	0	0	0	0	0	13677	#DIV/0!	#DIV/0!	#DIV/0!	0
ENSMUSG00000069280	RP23-9O13.2	0	0	0	0	0	0	13713	#DIV/0!	#DIV/0!	#DIV/0!	0
ENSMUSG00000081663	AL663054.1	0	0	0	0	0	0	13750	#DIV/0!	#DIV/0!	#DIV/0!	0
ENSMUSG00000037095	Lrg1	0	0	0	0	0	0	13757	#DIV/0!	#DIV/0!	#DIV/0!	0
ENSMUSG00000086713	AL611936.1	0	0	0	0	0	0	13763	#DIV/0!	#DIV/0!	#DIV/0!	0
ENSMUSG00000082071	AL731676.3	0	0	0	0	0	0	13846	#DIV/0!	#DIV/0!	#DIV/0!	0
ENSMUSG00000040583	Cyp2b13	0	0	0	0	0	0	13848	#DIV/0!	#DIV/0!	#DIV/0!	0
ENSMUSG00000063713	Klk1b24	0	0	0	0	0	0	14075	#DIV/0!	#DIV/0!	#DIV/0!	0
ENSMUSG00000042240	Crybb2	0	0	0	0	0	0	14099	#DIV/0!	#DIV/0!	#DIV/0!	0
ENSMUSG00000037953	A4gnt	0	0	0	0	0	0	14122	#DIV/0!	#DIV/0!	#DIV/0!	0
ENSMUSG00000032343	Impg1	0	0	0	0	0	0	14129	#DIV/0!	#DIV/0!	#DIV/0!	0
ENSMUSG00000004948	Zp3	0	0	0	0	0	0	14192	#DIV/0!	#DIV/0!	#DIV/0!	0
ENSMUSG00000026668	Ucma	0	0	0	0	0	0	14258	#DIV/0!	#DIV/0!	#DIV/0!	0
ENSMUSG00000082933	AL683800.1	0	0	0	0	0	0	14265	#DIV/0!	#DIV/0!	#DIV/0!	0
ENSMUSG00000082771	AL627264.1	0	0	0	0	0	0	14349	#DIV/0!	#DIV/0!	#DIV/0!	0
ENSMUSG00000037797	Adh4	0	0	0	0	0	0	14540	#DIV/0!	#DIV/0!	#DIV/0!	0
ENSMUSG00000082549	AL672103.2	0	0	0	0	0	0	14688	#DIV/0!	#DIV/0!	#DIV/0!	0
ENSMUSG00000020704	Accn1	0	0	0	0	0	0	14754	#DIV/0!	#DIV/0!	#DIV/0!	0
ENSMUSG00000086501	AL603913.1	0	0	0	0	0	0	14874	#DIV/0!	#DIV/0!	#DIV/0!	0
ENSMUSG00000069044	Usp9y	0	0	0	0	0	0	15083	#DIV/0!	#DIV/0!	#DIV/0!	0
ENSMUSG00000086440	CR925752.3	0	0	0	0	0	0	15122	#DIV/0!	#DIV/0!	#DIV/0!	0
ENSMUSG00000002992	Apoc2	0	0	0	0	0	0	15178	#DIV/0!	#DIV/0!	#DIV/0!	0
ENSMUSG00000067231	Cyp2c65	0	0	0	0	0	0	15267	#DIV/0!	#DIV/0!	#DIV/0!	0
ENSMUSG00000087276	AL590625.1	0	0	0	0	0	0	15340	#DIV/0!	#DIV/0!	#DIV/0!	0
ENSMUSG00000073399	Trim40	0	0	0	0	0	0	15341	#DIV/0!	#DIV/0!	#DIV/0!	0
ENSMUSG00000082833	AL627078.2	0	0	0	0	0	0	15473	#DIV/0!	#DIV/0!	#DIV/0!	0
ENSMUSG00000074714	AL589661.1	0	0	0	0	0	0	15491	#DIV/0!	#DIV/0!	#DIV/0!	0
ENSMUSG00000087627	AL645793.1	0	0	0	0	0	0	15537	#DIV/0!	#DIV/0!	#DIV/0!	0
ENSMUSG00000056739	AC102457.2	0	0	0	0	0	0	15626	#DIV/0!	#DIV/0!	#DIV/0!	0
ENSMUSG00000084782	AL691484.1	0	0	0	0	0	0	15695	#DIV/0!	#DIV/0!	#DIV/0!	0
ENSMUSG00000073375	Lrrc30	0	0	0	0	0	0	15699	#DIV/0!	#DIV/0!	#DIV/0!	0
ENSMUSG00000046826	Tmem162	0	0	0	0	0	0	15707	#DIV/0!	#DIV/0!	#DIV/0!	0
ENSMUSG00000086128	AC102156.1	0	0	0	0	0	0	15904	#DIV/0!	#DIV/0!	#DIV/0!	0
ENSMUSG00000086624	AC158996.1	0	0	0	0	0	0	15948	#DIV/0!	#DIV/0!	#DIV/0!	0
ENSMUSG00000026580	Selp	0	0	0	0	0	0	15997	#DIV/0!	#DIV/0!	#DIV/0!	0
ENSMUSG00000032473	Cldn18	0	0	0	0	0	0	16020	#DIV/0!	#DIV/0!	#DIV/0!	0
ENSMUSG00000073773	AC107865.1	0	0	0	0	0	0	16047	#DIV/0!	#DIV/0!	#DIV/0!	0
ENSMUSG00000079858	RP23-139P14.18	0	0	0	0	0	0	16149	#DIV/0!	#DIV/0!	#DIV/0!	0
ENSMUSG00000031289	Il13ra2	0	0	0	0	0	0	16231	#DIV/0!	#DIV/0!	#DIV/0!	0
ENSMUSG00000083551	BX284676.1	0	0	0	0	0	0	16236	#DIV/0!	#DIV/0!	#DIV/0!	0
ENSMUSG00000067229	Cyp2c66	0	0	0	0	0	0	16425	#DIV/0!	#DIV/0!	#DIV/0!	0
ENSMUSG00000083140	AL844221.1	0	0	0	0	0	0	16473	#DIV/0!	#DIV/0!	#DIV/0!	0
ENSMUSG00000082434	AL824714.1	0	0	0	0	0	0	16475	#DIV/0!	#DIV/0!	#DIV/0!	0
ENSMUSG00000034785	Dio1	0	0	0	0	0	0	16479	#DIV/0!	#DIV/0!	#DIV/0!	0
ENSMUSG00000024987	Cyp26a1	0	0	0	0	0	0	16582	#DIV/0!	#DIV/0!	#DIV/0!	0
ENSMUSG00000047002	Msgn1	0	0	0	0	0	0	16591	#DIV/0!	#DIV/0!	#DIV/0!	0
ENSMUSG00000032292	Nr2e3	0	0	0	0	0	0	16626	#DIV/0!	#DIV/0!	#DIV/0!	0
ENSMUSG00000083404	AL807811.4	0	0	0	0	0	0	16725	#DIV/0!	#DIV/0!	#DIV/0!	0
ENSMUSG00000081735	AL806519.1	0	0	0	0	0	0	16977	#DIV/0!	#DIV/0!	#DIV/0!	0
ENSMUSG00000070906	Ifna11	0	0	0	0	0	0	17021	#DIV/0!	#DIV/0!	#DIV/0!	0
ENSMUSG00000084186	AL806519.2	0	0	0	0	0	0	17025	#DIV/0!	#DIV/0!	#DIV/0!	0
ENSMUSG00000043916	AC116138.1	0	0	0	0	0	0	17044	#DIV/0!	#DIV/0!	#DIV/0!	0
ENSMUSG00000079457	Csprs	0	0	0	0	0	0	17081	#DIV/0!	#DIV/0!	#DIV/0!	0
ENSMUSG00000039013	Siglec5	0	0	0	0	0	0	17123	#DIV/0!	#DIV/0!	#DIV/0!	0
ENSMUSG00000052477	C130026I21Rik	0	0	0	0	0	0	17173	#DIV/0!	#DIV/0!	#DIV/0!	0
ENSMUSG00000024223	4930511I11Rik	0	0	0	0	0	0	17272	#DIV/0!	#DIV/0!	#DIV/0!	0
ENSMUSG00000085109	AC122800.3	0	0	0	0	0	0	17737	#DIV/0!	#DIV/0!	#DIV/0!	0
ENSMUSG00000033044	Dhrs7c	0	0	0	0	0	0	17828	#DIV/0!	#DIV/0!	#DIV/0!	0
ENSMUSG00000081399	AL831771.1	0	0	0	0	0	0	17944	#DIV/0!	#DIV/0!	#DIV/0!	0
ENSMUSG00000079458	AC123856.1	0	0	0	0	0	0	18044	#DIV/0!	#DIV/0!	#DIV/0!	0
ENSMUSG00000001901	Kcnh6	0	0	0	0	0	0	18095	#DIV/0!	#DIV/0!	#DIV/0!	0
ENSMUSG00000087369	BX005279.1	0	0	0	0	0	0	18126	#DIV/0!	#DIV/0!	#DIV/0!	0
ENSMUSG00000031118	1700080O16Rik	0	0	0	0	0	0	18156	#DIV/0!	#DIV/0!	#DIV/0!	0
ENSMUSG00000081641	AL929226.1	0	0	0	0	0	0	18262	#DIV/0!	#DIV/0!	#DIV/0!	0
ENSMUSG00000032494	Tdgf1	0	0	0	0	0	0	18431	#DIV/0!	#DIV/0!	#DIV/0!	0
ENSMUSG00000079455	AC123856.4	0	0	0	0	0	0	18435	#DIV/0!	#DIV/0!	#DIV/0!	0
ENSMUSG00000082532	AC157931.3	0	0	0	0	0	0	18469	#DIV/0!	#DIV/0!	#DIV/0!	0
ENSMUSG00000030468	Siglecg	0	0	0	0	0	0	18488	#DIV/0!	#DIV/0!	#DIV/0!	0
ENSMUSG00000084410	AL807250.2	0	0	0	0	0	0	18582	#DIV/0!	#DIV/0!	#DIV/0!	0
ENSMUSG00000072211	AC170594.1	0	0	0	0	0	0	18704	#DIV/0!	#DIV/0!	#DIV/0!	0
ENSMUSG00000085924	AC122846.1	0	0	0	0	0	0	18813	#DIV/0!	#DIV/0!	#DIV/0!	0
ENSMUSG00000045236	Krtap5-4	0	0	0	0	0	0	18885	#DIV/0!	#DIV/0!	#DIV/0!	0
ENSMUSG00000087160	AC184052.1	0	0	0	0	0	0	19022	#DIV/0!	#DIV/0!	#DIV/0!	0
ENSMUSG00000078796	Zfp541	0	0	0	0	0	0	19211	#DIV/0!	#DIV/0!	#DIV/0!	0
ENSMUSG00000072432	AC118474.1	0	0	0	0	0	0	19269	#DIV/0!	#DIV/0!	#DIV/0!	0
ENSMUSG00000062279	AC157021.1	0	0	0	0	0	0	19351	#DIV/0!	#DIV/0!	#DIV/0!	0
ENSMUSG00000085430	AC113016.1	0	0	0	0	0	0	19691	#DIV/0!	#DIV/0!	#DIV/0!	0
ENSMUSG00000037994	Nhedc2	0	0	0	0	0	0	19741	#DIV/0!	#DIV/0!	#DIV/0!	0
ENSMUSG00000054764	Mtnr1a	0	0	0	0	0	0	19742	#DIV/0!	#DIV/0!	#DIV/0!	0
ENSMUSG00000045835	Hdgfl1	0	0	0	0	0	0	19834	#DIV/0!	#DIV/0!	#DIV/0!	0
ENSMUSG00000032595	Cdhr4	0	0	0	0	0	0	20037	#DIV/0!	#DIV/0!	#DIV/0!	0
ENSMUSG00000029618	Ocm	0	0	0	0	0	0	20099	#DIV/0!	#DIV/0!	#DIV/0!	0
ENSMUSG00000069555	Gm1553	0	0	0	0	0	0	20126	#DIV/0!	#DIV/0!	#DIV/0!	0
ENSMUSG00000069515	Lyz1	0	0	0	0	0	0	20185	#DIV/0!	#DIV/0!	#DIV/0!	0
ENSMUSG00000083448	BX284111.2	0	0	0	0	0	0	20548	#DIV/0!	#DIV/0!	#DIV/0!	0
ENSMUSG00000073909	Olfr687	0	0	0	0	0	0	20612	#DIV/0!	#DIV/0!	#DIV/0!	0
ENSMUSG00000073908	Olfr688	0	0	0	0	0	0	20645	#DIV/0!	#DIV/0!	#DIV/0!	0
ENSMUSG00000056332	Gm16294	0	0	0	0	0	0	20782	#DIV/0!	#DIV/0!	#DIV/0!	0
ENSMUSG00000067192	AC116130.3	0	0	0	0	0	0	20977	#DIV/0!	#DIV/0!	#DIV/0!	0
ENSMUSG00000078117	AC160964.1	0	0	0	0	0	0	21014	#DIV/0!	#DIV/0!	#DIV/0!	0
ENSMUSG00000079894	Gm7030	0	0	0	0	0	0	21155	#DIV/0!	#DIV/0!	#DIV/0!	0
ENSMUSG00000075535	4930412O13Rik	0	0	0	0	0	0	21192	#DIV/0!	#DIV/0!	#DIV/0!	0
ENSMUSG00000079024	AL928792.1	0	0	0	0	0	0	21238	#DIV/0!	#DIV/0!	#DIV/0!	0
ENSMUSG00000050266	Olfr690	0	0	0	0	0	0	21285	#DIV/0!	#DIV/0!	#DIV/0!	0
ENSMUSG00000050901	Mtnr1b	0	0	0	0	0	0	21640	#DIV/0!	#DIV/0!	#DIV/0!	0
ENSMUSG00000079520	AC164079.1	0	0	0	0	0	0	21746	#DIV/0!	#DIV/0!	#DIV/0!	0
ENSMUSG00000079271	1700049E17Rik1	0	0	0	0	0	0	21810	#DIV/0!	#DIV/0!	#DIV/0!	0
ENSMUSG00000027317	Ppp1r14d	0	0	0	0	0	0	22149	#DIV/0!	#DIV/0!	#DIV/0!	0
ENSMUSG00000019146	Cacng2	0	0	0	0	0	0	22263	#DIV/0!	#DIV/0!	#DIV/0!	0
ENSMUSG00000020839	Tmigd1	0	0	0	0	0	0	22315	#DIV/0!	#DIV/0!	#DIV/0!	0
ENSMUSG00000069803	Gm5149	0	0	0	0	0	0	22581	#DIV/0!	#DIV/0!	#DIV/0!	0
ENSMUSG00000046272	Olfr1444	0	0	0	0	0	0	22696	#DIV/0!	#DIV/0!	#DIV/0!	0
ENSMUSG00000027229	4933406J08Rik	0	0	0	0	0	0	22726	#DIV/0!	#DIV/0!	#DIV/0!	0
ENSMUSG00000027794	Sohlh2	0	0	0	0	0	0	22731	#DIV/0!	#DIV/0!	#DIV/0!	0
ENSMUSG00000029829	Tmem213	0	0	0	0	0	0	22826	#DIV/0!	#DIV/0!	#DIV/0!	0
ENSMUSG00000056755	Grm7	0	0	0	0	0	0	23079	#DIV/0!	#DIV/0!	#DIV/0!	0
ENSMUSG00000028523	Tctex1d1	0	0	0	0	0	0	23148	#DIV/0!	#DIV/0!	#DIV/0!	0
ENSMUSG00000073975	Olfr550	0	0	0	0	0	0	23196	#DIV/0!	#DIV/0!	#DIV/0!	0
ENSMUSG00000075042	6430553K19Rik	0	0	0	0	0	0	23202	#DIV/0!	#DIV/0!	#DIV/0!	0
ENSMUSG00000061947	Serpina10	0	0	0	0	0	0	23303	#DIV/0!	#DIV/0!	#DIV/0!	0
ENSMUSG00000062082	Cd200r4	0	0	0	0	0	0	23311	#DIV/0!	#DIV/0!	#DIV/0!	0
ENSMUSG00000084340	AL672056.5	0	0	0	0	0	0	23624	#DIV/0!	#DIV/0!	#DIV/0!	0
ENSMUSG00000079048	AC099621.2	0	0	0	0	0	0	23905	#DIV/0!	#DIV/0!	#DIV/0!	0
ENSMUSG00000025196	Cpn1	0	0	0	0	0	0	23972	#DIV/0!	#DIV/0!	#DIV/0!	0
ENSMUSG00000029706	Pax4	0	0	0	0	0	0	24052	#DIV/0!	#DIV/0!	#DIV/0!	0
ENSMUSG00000022026	Olfm4	0	0	0	0	0	0	24158	#DIV/0!	#DIV/0!	#DIV/0!	0
ENSMUSG00000031991	Spata19	0	0	0	0	0	0	24250	#DIV/0!	#DIV/0!	#DIV/0!	0
ENSMUSG00000022886	Prl2a1	0	0	0	0	0	0	24404	#DIV/0!	#DIV/0!	#DIV/0!	0
ENSMUSG00000043225	AC154621.1	0	0	0	0	0	0	24421	#DIV/0!	#DIV/0!	#DIV/0!	0
ENSMUSG00000052390	AC152454.1	0	0	0	0	0	0	24494	#DIV/0!	#DIV/0!	#DIV/0!	0
ENSMUSG00000049013	Prss48	0	0	0	0	0	0	24496	#DIV/0!	#DIV/0!	#DIV/0!	0
ENSMUSG00000025726	Slc28a1	0	0	0	0	0	0	24503	#DIV/0!	#DIV/0!	#DIV/0!	0
ENSMUSG00000083489	AL805908.2	0	0	0	0	0	0	24541	#DIV/0!	#DIV/0!	#DIV/0!	0
ENSMUSG00000052974	Cyp2f2	0	0	0	0	0	0	24736	#DIV/0!	#DIV/0!	#DIV/0!	0
ENSMUSG00000069755	Zfp125	0	0	0	0	0	0	24771	#DIV/0!	#DIV/0!	#DIV/0!	0
ENSMUSG00000048337	Ppyr1	0	0	0	0	0	0	25070	#DIV/0!	#DIV/0!	#DIV/0!	0
ENSMUSG00000033542	Arhgef5	0	0	0	0	0	0	25100	#DIV/0!	#DIV/0!	#DIV/0!	0
ENSMUSG00000080113	AL807801.4	0	0	0	0	0	0	25201	#DIV/0!	#DIV/0!	#DIV/0!	0
ENSMUSG00000079623	AC138737.1	0	0	0	0	0	0	25310	#DIV/0!	#DIV/0!	#DIV/0!	0
ENSMUSG00000020436	Gabrg2	0	0	0	0	0	0	25323	#DIV/0!	#DIV/0!	#DIV/0!	0
ENSMUSG00000052508	Olfr536	0	0	0	0	0	0	25453	#DIV/0!	#DIV/0!	#DIV/0!	0
ENSMUSG00000079408	D830030K20Rik	0	0	0	0	0	0	25674	#DIV/0!	#DIV/0!	#DIV/0!	0
ENSMUSG00000056350	Krtap13-1	0	0	0	0	0	0	25965	#DIV/0!	#DIV/0!	#DIV/0!	0
ENSMUSG00000059648	Rnase11	0	0	0	0	0	0	25972	#DIV/0!	#DIV/0!	#DIV/0!	0
ENSMUSG00000028262	Clca2	0	0	0	0	0	0	26067	#DIV/0!	#DIV/0!	#DIV/0!	0
ENSMUSG00000043312	Olfr131	0	0	0	0	0	0	26072	#DIV/0!	#DIV/0!	#DIV/0!	0
ENSMUSG00000079046	AC147616.1	0	0	0	0	0	0	26081	#DIV/0!	#DIV/0!	#DIV/0!	0
ENSMUSG00000035932	Olfr750	0	0	0	0	0	0	26279	#DIV/0!	#DIV/0!	#DIV/0!	0
ENSMUSG00000078958	AC108947.1	0	0	0	0	0	0	26343	#DIV/0!	#DIV/0!	#DIV/0!	0
ENSMUSG00000083997	AL672160.1	0	0	0	0	0	0	26359	#DIV/0!	#DIV/0!	#DIV/0!	0
ENSMUSG00000084063	AL671211.1	0	0	0	0	0	0	26484	#DIV/0!	#DIV/0!	#DIV/0!	0
ENSMUSG00000079386	Gm2897	0	0	0	0	0	0	27033	#DIV/0!	#DIV/0!	#DIV/0!	0
ENSMUSG00000035930	Chst4	0	0	0	0	0	0	27095	#DIV/0!	#DIV/0!	#DIV/0!	0
ENSMUSG00000051976	6330444E15Rik	0	0	0	0	0	0	27268	#DIV/0!	#DIV/0!	#DIV/0!	0
ENSMUSG00000074603	AC116729.2	0	0	0	0	0	0	27320	#DIV/0!	#DIV/0!	#DIV/0!	0
ENSMUSG00000024655	AC124701.1	0	0	0	0	0	0	27348	#DIV/0!	#DIV/0!	#DIV/0!	0
ENSMUSG00000078605	E030025P04Rik	0	0	0	0	0	0	27555	#DIV/0!	#DIV/0!	#DIV/0!	0
ENSMUSG00000079377	AC168071.1	0	0	0	0	0	0	27574	#DIV/0!	#DIV/0!	#DIV/0!	0
ENSMUSG00000045065	9930022D16Rik	0	0	0	0	0	0	27721	#DIV/0!	#DIV/0!	#DIV/0!	0
ENSMUSG00000026390	Marco	0	0	0	0	0	0	27749	#DIV/0!	#DIV/0!	#DIV/0!	0
ENSMUSG00000038255	Neurod2	0	0	0	0	0	0	27803	#DIV/0!	#DIV/0!	#DIV/0!	0
ENSMUSG00000086146	AC135962.2	0	0	0	0	0	0	27811	#DIV/0!	#DIV/0!	#DIV/0!	0
ENSMUSG00000027431	1700010M22Rik	0	0	0	0	0	0	27937	#DIV/0!	#DIV/0!	#DIV/0!	0
ENSMUSG00000059606	Ear5	0	0	0	0	0	0	27967	#DIV/0!	#DIV/0!	#DIV/0!	0
ENSMUSG00000045159	AC159308.2	0	0	0	0	0	0	28076	#DIV/0!	#DIV/0!	#DIV/0!	0
ENSMUSG00000074753	RP23-240N3.2	0	0	0	0	0	0	28225	#DIV/0!	#DIV/0!	#DIV/0!	0
ENSMUSG00000002033	Cd3g	0	0	0	0	0	0	28390	#DIV/0!	#DIV/0!	#DIV/0!	0
ENSMUSG00000047046	1700031F10Rik	0	0	0	0	0	0	28578	#DIV/0!	#DIV/0!	#DIV/0!	0
ENSMUSG00000048628	4930542C16Rik	0	0	0	0	0	0	28868	#DIV/0!	#DIV/0!	#DIV/0!	0
ENSMUSG00000071138	Tex24	0	0	0	0	0	0	28972	#DIV/0!	#DIV/0!	#DIV/0!	0
ENSMUSG00000044338	Aplnr	0	0	0	0	0	0	29076	#DIV/0!	#DIV/0!	#DIV/0!	0
ENSMUSG00000028009	1700061I17Rik	0	0	0	0	0	0	29114	#DIV/0!	#DIV/0!	#DIV/0!	0
ENSMUSG00000071001	Hrct1	0	0	0	0	0	0	29189	#DIV/0!	#DIV/0!	#DIV/0!	0
ENSMUSG00000022085	Pebp4	0	0	0	0	0	0	29256	#DIV/0!	#DIV/0!	#DIV/0!	0
ENSMUSG00000079354	Gm2897	0	0	0	0	0	0	29325	#DIV/0!	#DIV/0!	#DIV/0!	0
ENSMUSG00000045350	1700030F18Rik	0	0	0	0	0	0	29332	#DIV/0!	#DIV/0!	#DIV/0!	0
ENSMUSG00000060459	Kng2	0	0	0	0	0	0	29387	#DIV/0!	#DIV/0!	#DIV/0!	0
ENSMUSG00000071430	AC125041.1	0	0	0	0	0	0	29538	#DIV/0!	#DIV/0!	#DIV/0!	0
ENSMUSG00000078553	AC140350.1	0	0	0	0	0	0	29593	#DIV/0!	#DIV/0!	#DIV/0!	0
ENSMUSG00000010435	1700094C09Rik	0	0	0	0	0	0	29700	#DIV/0!	#DIV/0!	#DIV/0!	0
ENSMUSG00000039193	Nlrc4	0	0	0	0	0	0	29881	#DIV/0!	#DIV/0!	#DIV/0!	0
ENSMUSG00000070025	AC130841.3	0	0	0	0	0	0	29967	#DIV/0!	#DIV/0!	#DIV/0!	0
ENSMUSG00000038408	1700018A04Rik	0	0	0	0	0	0	30076	#DIV/0!	#DIV/0!	#DIV/0!	0
ENSMUSG00000073179	AC158366.1	0	0	0	0	0	0	30230	#DIV/0!	#DIV/0!	#DIV/0!	0
ENSMUSG00000068180	AY512915	0	0	0	0	0	0	30262	#DIV/0!	#DIV/0!	#DIV/0!	0
ENSMUSG00000062383	B130024G19Rik	0	0	0	0	0	0	30296	#DIV/0!	#DIV/0!	#DIV/0!	0
ENSMUSG00000046292	AC133459.2	0	0	0	0	0	0	30343	#DIV/0!	#DIV/0!	#DIV/0!	0
ENSMUSG00000079701	Ssxb3	0	0	0	0	0	0	30429	#DIV/0!	#DIV/0!	#DIV/0!	0
ENSMUSG00000022487	Gtsf1	0	0	0	0	0	0	30662	#DIV/0!	#DIV/0!	#DIV/0!	0
ENSMUSG00000031394	Opn1mw	0	0	0	0	0	0	30750	#DIV/0!	#DIV/0!	#DIV/0!	0
ENSMUSG00000054662	AC109272.2	0	0	0	0	0	0	30917	#DIV/0!	#DIV/0!	#DIV/0!	0
ENSMUSG00000031241	Tbx22	0	0	0	0	0	0	31046	#DIV/0!	#DIV/0!	#DIV/0!	0
ENSMUSG00000087374	AC119189.1	0	0	0	0	0	0	31184	#DIV/0!	#DIV/0!	#DIV/0!	0
ENSMUSG00000078865	RP24-63F2.2	0	0	0	0	0	0	31189	#DIV/0!	#DIV/0!	#DIV/0!	0
ENSMUSG00000062372	Otof	0	0	0	0	0	0	31399	#DIV/0!	#DIV/0!	#DIV/0!	0
ENSMUSG00000074048	AC151999.3	0	0	0	0	0	0	31449	#DIV/0!	#DIV/0!	#DIV/0!	0
ENSMUSG00000074973	RP23-391I11.2	0	0	0	0	0	0	31493	#DIV/0!	#DIV/0!	#DIV/0!	0
ENSMUSG00000054417	Cyp3a44	0	0	0	0	0	0	31645	#DIV/0!	#DIV/0!	#DIV/0!	0
ENSMUSG00000060962	Dmkn	0	0	0	0	0	0	31661	#DIV/0!	#DIV/0!	#DIV/0!	0
ENSMUSG00000079524	AC125039.1	0	0	0	0	0	0	31786	#DIV/0!	#DIV/0!	#DIV/0!	0
ENSMUSG00000063672	Nkx6-3	0	0	0	0	0	0	31829	#DIV/0!	#DIV/0!	#DIV/0!	0
ENSMUSG00000044811	Cd300d	0	0	0	0	0	0	32093	#DIV/0!	#DIV/0!	#DIV/0!	0
ENSMUSG00000033080	Vsx1	0	0	0	0	0	0	32153	#DIV/0!	#DIV/0!	#DIV/0!	0
ENSMUSG00000018862	Otop3	0	0	0	0	0	0	32446	#DIV/0!	#DIV/0!	#DIV/0!	0
ENSMUSG00000038115	Ano2	0	0	0	0	0	0	32466	#DIV/0!	#DIV/0!	#DIV/0!	0
ENSMUSG00000079090	AC093356.1	0	0	0	0	0	0	32487	#DIV/0!	#DIV/0!	#DIV/0!	0
ENSMUSG00000072655	AC163647.5	0	0	0	0	0	0	32635	#DIV/0!	#DIV/0!	#DIV/0!	0
ENSMUSG00000066864	AL808127.3	0	0	0	0	0	0	32820	#DIV/0!	#DIV/0!	#DIV/0!	0
ENSMUSG00000050368	Hoxd10	0	0	0	0	0	0	32886	#DIV/0!	#DIV/0!	#DIV/0!	0
ENSMUSG00000085205	AL844530.1	0	0	0	0	0	0	32928	#DIV/0!	#DIV/0!	#DIV/0!	0
ENSMUSG00000084832	AC105947.3	0	0	0	0	0	0	33059	#DIV/0!	#DIV/0!	#DIV/0!	0
ENSMUSG00000087274	AC130654.2	0	0	0	0	0	0	33060	#DIV/0!	#DIV/0!	#DIV/0!	0
ENSMUSG00000084814	AC147219.1	0	0	0	0	0	0	33074	#DIV/0!	#DIV/0!	#DIV/0!	0
ENSMUSG00000085974	AC142266.1	0	0	0	0	0	0	33117	#DIV/0!	#DIV/0!	#DIV/0!	0
ENSMUSG00000087671	AC123857.1	0	0	0	0	0	0	33150	#DIV/0!	#DIV/0!	#DIV/0!	0
ENSMUSG00000086692	AC152949.2	0	0	0	0	0	0	33178	#DIV/0!	#DIV/0!	#DIV/0!	0
ENSMUSG00000084926	CR956641.4	0	0	0	0	0	0	33212	#DIV/0!	#DIV/0!	#DIV/0!	0
ENSMUSG00000086073	AC127334.1	0	0	0	0	0	0	33238	#DIV/0!	#DIV/0!	#DIV/0!	0
ENSMUSG00000086024	AC137950.1	0	0	0	0	0	0	33315	#DIV/0!	#DIV/0!	#DIV/0!	0
ENSMUSG00000085086	AC166829.1	0	0	0	0	0	0	33425	#DIV/0!	#DIV/0!	#DIV/0!	0
ENSMUSG00000077063	AC143329.2	0	0	0	0	0	0	33655	#DIV/0!	#DIV/0!	#DIV/0!	0
ENSMUSG00000075912	SNORD116	0	0	0	0	0	0	33764	#DIV/0!	#DIV/0!	#DIV/0!	0
ENSMUSG00000064548	5S_rRNA	0	0	0	0	0	0	34008	#DIV/0!	#DIV/0!	#DIV/0!	0
ENSMUSG00000089002	SNORA70	0	0	0	0	0	0	34046	#DIV/0!	#DIV/0!	#DIV/0!	0
ENSMUSG00000064941	U1	0	0	0	0	0	0	34139	#DIV/0!	#DIV/0!	#DIV/0!	0
ENSMUSG00000089147	U7	0	0	0	0	0	0	34441	#DIV/0!	#DIV/0!	#DIV/0!	0
ENSMUSG00000084446	5S_rRNA	0	0	0	0	0	0	34468	#DIV/0!	#DIV/0!	#DIV/0!	0
ENSMUSG00000089207	5S_rRNA	0	0	0	0	0	0	34570	#DIV/0!	#DIV/0!	#DIV/0!	0
ENSMUSG00000089318	7SK	0	0	0	0	0	0	34868	#DIV/0!	#DIV/0!	#DIV/0!	0
ENSMUSG00000078027	mmu-mir-449b	0	0	0	0	0	0	34881	#DIV/0!	#DIV/0!	#DIV/0!	0
ENSMUSG00000089331	SNORA17	0	0	0	0	0	0	34906	#DIV/0!	#DIV/0!	#DIV/0!	0
ENSMUSG00000089373	SNORA17	0	0	0	0	0	0	35000	#DIV/0!	#DIV/0!	#DIV/0!	0
ENSMUSG00000089381	U6	0	0	0	0	0	0	35017	#DIV/0!	#DIV/0!	#DIV/0!	0
ENSMUSG00000089400	U1	0	0	0	0	0	0	35076	#DIV/0!	#DIV/0!	#DIV/0!	0
ENSMUSG00000089419	snoU13	0	0	0	0	0	0	35129	#DIV/0!	#DIV/0!	#DIV/0!	0
ENSMUSG00000089427	SNORA17	0	0	0	0	0	0	35146	#DIV/0!	#DIV/0!	#DIV/0!	0
ENSMUSG00000065575	mmu-mir-449a	0	0	0	0	0	0	35170	#DIV/0!	#DIV/0!	#DIV/0!	0
ENSMUSG00000089446	7SK	0	0	0	0	0	0	35186	#DIV/0!	#DIV/0!	#DIV/0!	0
ENSMUSG00000089447	SNORA50	0	0	0	0	0	0	35188	#DIV/0!	#DIV/0!	#DIV/0!	0
ENSMUSG00000080451	AC159290.1	0	0	0	0	0	0	35643	#DIV/0!	#DIV/0!	#DIV/0!	0
ENSMUSG00000072576	AC167419.1	0.166013	0.197488	0.0937449	0	3.17942e-06	0	28264	17.1338	2.11409	UP	0.0762082
ENSMUSG00000058665	En1	4.34851	3.20362	4.04042	0	0	0.0107093	28540	10.0801	3.45444	UP	1.93388
ENSMUSG00000038236	Hoxa7	14.8588	22.1375	14.6214	0	0.051847	0	22911	9.95939	2.65166	UP	8.61158
ENSMUSG00000081778	AL833778.4	0	0	0	0.0297788	0.0279278	0.0295792	11382	#NUM!	6.00498	#NUM!	0.0145476
ENSMUSG00000035946	Gsx2	0	0	0	0.982774	0.928986	0.995327	6557	#NUM!	5.93448	#NUM!	0.484515
ENSMUSG00000079560	Hoxa3	5.12754	7.004	4.52114	0.00691805	0.00701328	0.0105315	19207	9.41095	2.75355	UP	2.77952
ENSMUSG00000085696	AC015583.4	1.45642	2.95695	1.78597	0	0.0104593	0	19795	9.21118	1.9759	UP	1.03496
ENSMUSG00000000942	Hoxa4	6.97882	7.23461	7.27328	0.0277461	0.014064	0.0487367	21307	7.89057	6.76251	UP	3.59621
ENSMUSG00000038253	Hoxa5	21.2371	22.9929	19.563	0.117791	0.310473	0.110349	22124	6.888	4.53743	UP	10.7219
ENSMUSG00000064595	SNORA44	0.382941	0.469382	0.429023	0.00398359	0.00295252	0.00515227	35521	6.7279	4.14724	UP	0.215572
ENSMUSG00000085399	AL670035.2	0.837251	1.13306	1.22228	0.0137222	0.0208666	0	1647	6.52828	3.08007	UP	0.537864
ENSMUSG00000081265	AL589879.2	0.20108	0.166007	0.0633354	0.000522862	0.00279266	0.00148599	22143	6.48612	1.57712	UP	0.0725373
ENSMUSG00000024659	Anxa1	134.243	345.978	198.646	2.03821	4.0841	2.42407	26974	6.31167	1.62944	UP	114.569
ENSMUSG00000024261	Syt4	0	0	0	0.0642306	0.0563051	0.059361	24521	#NUM!	4.88497	#NUM!	0.0299828
ENSMUSG00000032318	Isl2	3.79432	3.63162	4.67976	0.0247045	0.0250446	0.144647	25922	5.96054	3.57266	UP	2.05002
ENSMUSG00000079259	Trim71	0.734734	0.4369	0.526019	0	0.0129521	0.0149612	20810	5.92644	2.4882	UP	0.287594
ENSMUSG00000048450	Msx1	2.81694	0.916269	1.52216	0.0228869	0.034803	0.0402015	30440	5.74647	1.42699	UP	0.89221
ENSMUSG00000071719	Tmem28	0	0	0	0.316643	0.349663	0.29796	31270	#NUM!	4.53885	#NUM!	0.160711
ENSMUSG00000055210	Foxd2	0.681498	0.554545	0.577043	0.0340963	0	0	10192	5.73269	3.88797	UP	0.307864
ENSMUSG00000030551	Nr2f2	2.84982	1.76854	1.32257	0.0636349	0.0460793	0.0212908	29696	5.503	1.88761	UP	1.01199
ENSMUSG00000027313	Chac1	21.7265	22.4229	20.7241	0.540658	0.506993	0.490668	23313	5.3982	5.74914	UP	11.0686
ENSMUSG00000067813	Xkr9	0.0483532	0.0431289	0.0409419	0	0	0	13062	#DIV/0!	4.43985	#DIV/0!	0.0220707
ENSMUSG00000087486	AL645856.1	0.0523626	0.0628197	0.0354079	0	0	0.00372397	13982	5.33764	2.42588	UP	0.025719
ENSMUSG00000024868	Dkk1	0.0191776	0.0228075	0.021651	0	0	0	24213	#DIV/0!	4.41705	#DIV/0!	0.010606
ENSMUSG00000027420	Bfsp1	0	0	0	0.222528	0.187993	0.217153	25217	#NUM!	4.38968	#NUM!	0.104612
ENSMUSG00000021095	Gsc	1.98409	1.62814	2.35198	0.0754427	0.0764813	0	6822	5.29491	3.11125	UP	1.01936
ENSMUSG00000041255	Tmco5b	0	0	0	0.0360586	0.036555	0.0422252	9462	#NUM!	4.37648	#NUM!	0.0191398
ENSMUSG00000022868	Ahsg	0	0	0	0.0301719	0.0305873	0.0353319	27337	#NUM!	4.37648	#NUM!	0.0160152
ENSMUSG00000079387	Luzp4	0.0291031	0.078341	0.0551476	0.00219106	0.000396647	0.00160361	21650	5.27771	1.68503	UP	0.0277972
ENSMUSG00000038567	Cyp24a1	0	0	0	0.212184	0.17722	0.204655	26064	#NUM!	4.31169	#NUM!	0.0990099
ENSMUSG00000052920	Prkg1	3.01253	3.29915	2.29144	0.121624	0.0448359	0.0582645	24787	5.25863	3.12626	UP	1.47131
ENSMUSG00000034684	Sema3f	2.25167	3.31543	1.30129	0.0509625	0.0710381	0.089517	3734	5.02112	1.72398	UP	1.17998
ENSMUSG00000005125	Ndrg1	14.4059	21.2666	26.7047	0.599408	0.708936	0.647924	27631	4.99484	2.31846	UP	10.7223
ENSMUSG00000056445	5730446D14Rik	3.49184	2.49147	2.22345	0.0526795	0.0934582	0.114124	19003	4.97878	2.62522	UP	1.41117
ENSMUSG00000038402	Foxf2	0.47235	0.503237	0.47772	0.0374178	0.00948323	0	30142	4.95358	5.2361	UP	0.250035
ENSMUSG00000025128	Bhlhe22	0	0	0	0.597684	0.490501	0.541589	12239	#NUM!	4.20843	#NUM!	0.271629
ENSMUSG00000087251	AL713863.1	0.0541753	0.0308889	0.0287463	0.00323076	0	0.000591821	33550	4.89594	1.95546	UP	0.0196055
ENSMUSG00000076122	mmu-mir-503	3.98292	1.1842	3.74716	0	0.319856	0	4432	4.80062	1.4721	UP	1.53902
ENSMUSG00000030862	Cpxm2	0	0	0	0.0740593	0.0704822	0.0854283	32546	#NUM!	4.15491	#NUM!	0.0383283
ENSMUSG00000008461	Fut1	0.342468	0.246516	0.213667	0	0	0.0300965	30618	4.7371	2.52682	UP	0.138791
ENSMUSG00000000093	Tbx2	6.67672	2.16072	3.57321	0.231905	0.19179	0.0500251	23181	4.7114	1.39029	UP	2.1474
ENSMUSG00000071335	G630090E17Rik	0.31095	0.228556	0.144738	0.00310893	0.0252139	0	22925	4.59448	1.96422	UP	0.118761
ENSMUSG00000026875	Traf1	0	0	0	0.0630125	0.0766559	0.0664099	32345	#NUM!	4.12835	#NUM!	0.0343464
ENSMUSG00000047330	Kcne4	0.241824	0.221227	0.168007	0.0176828	0.00896313	0	18468	4.56578	3.05958	UP	0.109617
ENSMUSG00000030507	Dbx1	0.113114	0.0807145	0.0638514	0	0.0109006	0	26973	4.5631	2.27886	UP	0.0447635
ENSMUSG00000084822	AL663030.1	0.507141	0.294337	0.137221	0.00424728	0.0184006	0.0185066	14800	4.51154	1.30635	UP	0.163309
ENSMUSG00000085766	AL732513.1	0.0468125	0.0191574	0.0403662	0.00375799	0.000283632	0.000911224	5490	4.42423	1.79693	UP	0.0185482
ENSMUSG00000064398	U2	0	0	0	0.770437	0.911217	0.75183	34004	#NUM!	4.06253	#NUM!	0.405581
ENSMUSG00000040380	Cbln3	0.590688	0.362953	0.300091	0.0187168	0.0189745	0.0273972	3561	4.26768	1.96105	UP	0.219803
ENSMUSG00000083956	AL929565.1	0.133912	0.053086	0.151182	0	0.0215081	0	5523	3.97484	1.56304	UP	0.0599481
ENSMUSG00000087626	AC091106.2	7.07248	6.90207	4.9079	0.321249	0.569925	0.329165	19725	3.95169	2.96184	UP	3.35047
ENSMUSG00000056640	AC160639.1	0.0825825	0.0534353	0.0494574	0.00411636	0.0022281	0.00581161	25069	3.93148	2.27507	UP	0.0329385
ENSMUSG00000086040	Wipf3	3.13866	2.24619	1.14167	0.161733	0.1545	0.160255	11320	3.7758	1.60059	UP	1.16717
ENSMUSG00000076142	mmu-mir-711	0.0507113	0.0202149	0.0256194	0.00313408	0	0.00394192	35327	3.7702	1.46144	UP	0.0172703
ENSMUSG00000083744	AL672047.1	0.12627	0.15017	0.178194	0	0	0.0351399	8398	3.69352	2.73786	UP	0.081629
ENSMUSG00000026255	Efhd1	50.2534	28.2978	25.9436	3.15656	2.86371	2.20135	30604	3.66786	1.84339	UP	18.7861
ENSMUSG00000032246	Calml4	1.52292	1.31071	0.684316	0	0.158647	0.120855	21685	3.6538	1.86787	UP	0.632909
ENSMUSG00000074274	D930028M14Rik	0.513195	0.443875	0.395032	0.0443491	0.0674395	0	31534	3.59636	3.32358	UP	0.243982
ENSMUSG00000022510	Trp63	0.0610319	0.0428903	0.0187917	0.00527424	0.00267342	0.00308811	23556	3.47504	1.41404	UP	0.0222916
ENSMUSG00000084851	AL670769.3	0.130649	0.0776886	0.0491661	0	0	0.024239	4703	3.40919	1.43481	UP	0.0469571
ENSMUSG00000052160	Pld4	0.354353	0.294996	0.133351	0	0.0227655	0.0525937	18487	3.3766	1.59566	UP	0.14301
ENSMUSG00000050296	Abca12	0.138313	0.185054	0.065063	0.0219133	0	0.0160381	25906	3.35543	1.51908	UP	0.0710635
ENSMUSG00000003657	Calb2	2.35776	1.30465	1.79304	0.0933863	0.299794	0.145809	28467	3.33937	2.20905	UP	0.999072
ENSMUSG00000072941	Sod3	66.8559	45.1452	22.5983	5.19188	5.02912	3.54919	21258	3.28905	1.46186	UP	24.7283
ENSMUSG00000003227	Edar	0.64093	0.815598	0.267728	0.0365559	0.0370592	0.114154	16850	3.19895	1.45368	UP	0.318671
ENSMUSG00000030406	Gipr	0.104539	0.0621625	0.177031	0.0248435	0	0.0145461	28914	3.1254	1.38026	UP	0.0638537
ENSMUSG00000050930	4933403G14Rik	0	0	0	0.468296	0.564559	0.600258	19455	#NUM!	3.79808	#NUM!	0.272186
ENSMUSG00000075527	AC154885.5	0.00172878	0.000890624	0.000850742	0	0	0.000409613	10342	3.08266	1.48966	UP	0.000646627
ENSMUSG00000071735	RP23-456B8.2	0.373915	0.424474	0.230257	0.0323129	0.0327577	0.0567585	17217	3.07782	2.17007	UP	0.191746
ENSMUSG00000051242	Pcdhb9	15.998	10.9028	11.7697	1.55668	1.60126	1.53159	13377	3.04372	2.70415	UP	7.22667
ENSMUSG00000028813	CK137956	0	0	0	0.592268	0.513263	0.458642	29987	#NUM!	3.75158	#NUM!	0.260696
ENSMUSG00000031748	Gnao1	4.04094	3.14538	1.79308	0.384783	0.155371	0.553688	22016	3.03722	1.77852	UP	1.67888
ENSMUSG00000086622	AC119212.2	0.223989	0.1453	0.114944	0.0193566	0.0294346	0.0113335	33440	3.00967	1.89646	UP	0.0907262
ENSMUSG00000034205	Loxl2	15.8296	10.5819	13.7653	2.05013	0.976578	1.99816	23481	2.9992	2.76818	UP	7.53361
ENSMUSG00000086560	AL732513.2	0.169526	0.0718327	0.239862	0.0109808	0.0271093	0.0223129	5512	2.99401	1.34028	UP	0.0902706
ENSMUSG00000051457	Spn	0.302851	0.186089	0.176653	0.0479815	0.0194568	0.0168562	24314	2.98113	2.01057	UP	0.124981
ENSMUSG00000085884	AC144797.1	0.0471096	0.0416538	0.0382331	0.00164728	0.000154622	0.0143632	15752	2.97384	2.68439	UP	0.0238603
ENSMUSG00000014704	Hoxa2	3.30225	3.63118	3.35829	0.448444	0.543015	0.320917	18160	2.97123	4.81048	UP	1.93402
ENSMUSG00000076288	mmu-mir-301b	1.05648	1.34803	0.938904	0.10191	0.211346	0.11769	34413	2.95574	2.81207	UP	0.62906
ENSMUSG00000038246	Fam50b	0.305456	0.431383	0.28019	0.0362956	0.0735905	0.0212514	15845	2.95521	2.40885	UP	0.191361
ENSMUSG00000086773	AC116511.1	0.0662584	0.202037	0.119829	0.0171501	0.0288497	0.00421726	15552	2.95027	1.31475	UP	0.0730569
ENSMUSG00000063042	AC110527.1	0	0	0	0.224602	0.227694	0.175342	16265	#NUM!	3.60541	#NUM!	0.104606
ENSMUSG00000039616	Mocos	0	0	0	0.460636	0.40852	0.346766	22691	#NUM!	3.60249	#NUM!	0.202654
ENSMUSG00000089171	SNORA17	0.133599	0.0389968	0.096805	0.0146216	0.00916159	0.0119795	34496	2.91323	1.32206	UP	0.0508606
ENSMUSG00000036867	Smad6	1.29117	0.811905	0.678582	0.112863	0.143021	0.123904	11206	2.87268	1.89791	UP	0.526908
ENSMUSG00000063234	Gpr84	0.179411	0.124465	0.118154	0.0284245	0.0144079	0.0166428	28086	2.82698	2.42752	UP	0.0802508
ENSMUSG00000007044	Ly6g6c	0.0485553	0.0577456	0.0822261	0	0	0.027025	20783	2.8024	1.78843	UP	0.0359253
ENSMUSG00000021211	Akr1c12	0.0109206	0.0119163	0.021549	0.00159857	0.000193765	0.0045759	10710	2.80114	1.60152	UP	0.00845902
ENSMUSG00000021872	Rnase10	0.456682	0.54312	0.708923	0.135663	0.0825181	0.0317727	25718	2.77319	2.43444	UP	0.326446
ENSMUSG00000051555	AC126408.2	0.316823	0.565185	0.536526	0.10039	0.0508862	0.0587795	10090	2.75556	2.13753	UP	0.271432
ENSMUSG00000061878	Sphk1	2.11393	3.42349	4.00876	0.490797	0.614901	0.319898	13753	2.74336	2.05578	UP	1.82863
ENSMUSG00000065188	U1	0.00997905	0.0104624	0.0130142	0	0	0	3080	#DIV/0!	3.53622	#DIV/0!	0.00557595
ENSMUSG00000026220	Slc16a14	1.71724	1.54901	0.772199	0.359682	0.077134	0.170098	15796	2.73424	1.71096	UP	0.774228
ENSMUSG00000087384	AC154430.1	0.0731866	0.056499	0.0291627	0.0084112	0.012643	0.00288361	22622	2.73029	1.57321	UP	0.0304644
ENSMUSG00000029844	Hoxa1	2.93211	4.57621	4.84551	0.597922	0.968384	0.321228	17508	2.71038	2.29242	UP	2.37356
ENSMUSG00000039115	Itga9	1.63782	2.03836	0.902177	0.284175	0.221568	0.218296	32354	2.66069	1.7388	UP	0.883734
ENSMUSG00000056468	5730596B20Rik	0.405299	0.299294	0.361884	0	0	0	21101	#DIV/0!	3.4942	#DIV/0!	0.177746
ENSMUSG00000074657	Kif5a	3.57442	1.53017	3.58749	0.437065	0.339458	0.627381	15108	2.63026	1.61443	UP	1.68266
ENSMUSG00000031586	Rbpms	2.10374	2.65204	1.58654	0.319969	0.308155	0.412159	25192	2.60803	2.33307	UP	1.23043
ENSMUSG00000039706	Ldb2	0	0	0	0.910757	1.14557	1.23439	30619	#NUM!	3.46577	#NUM!	0.548453
ENSMUSG00000078235	Fam43b	0.245436	0.221186	0.216431	0.0710205	0.0428925	0	10701	2.58406	2.96388	UP	0.132828
ENSMUSG00000055691	Gja6	0.415094	0.260543	0.182244	0.0657644	0.0777813	0	30686	2.57927	1.51644	UP	0.166904
ENSMUSG00000031548	Sfrp1	2.73338	4.50929	2.95982	0.647057	0.486849	0.580126	4884	2.57346	2.1416	UP	1.98609
ENSMUSG00000067279	Ppp1r3c	48.1264	26.3804	32.0709	5.73891	7.43309	4.85466	29451	2.5637	1.96673	UP	20.7674
ENSMUSG00000087266	AC125262.2	0.117174	0.150574	0.056873	0.00223182	0.0242151	0.028755	17749	2.55596	1.45716	UP	0.0633037
ENSMUSG00000087018	AL732484.1	0.115591	0.137469	0.0978736	0	0.0278481	0.0321679	6691	2.54778	2.50317	UP	0.0684915
ENSMUSG00000082745	AC115011.4	0.00717336	0.0045964	0.0080745	0.00100923	0.000545534	0.00184702	10502	2.54436	2.10684	UP	0.00387434
ENSMUSG00000029370	Rassf6	0.0238662	0.0283834	0.0134721	0	0.0114997	0	11556	2.51477	1.43741	UP	0.0128702
ENSMUSG00000032179	Bmp5	0.0860347	0.0406983	0.0620329	0.000646835	0.0153279	0.0171019	23117	2.51271	1.6743	UP	0.0369738
ENSMUSG00000038523	1700003F12Rik	1.94467	0.736319	1.21193	0.122441	0.166831	0.397907	15040	2.50209	1.37904	UP	0.763349
ENSMUSG00000021831	Ero1l	57.3479	96.4928	80.2121	11.6655	13.3868	16.3043	5621	2.50065	2.30669	UP	45.9016
ENSMUSG00000085234	AC091274.1	0.0489961	0.0297251	0.0614351	0.0127399	0.0035447	0.00848138	7696	2.50061	1.79484	UP	0.0274871
ENSMUSG00000020241	Col6a2	0.487244	0.203146	0.27188	0.0372667	0.0674639	0.0654601	23811	2.49929	1.42646	UP	0.188744
ENSMUSG00000079502	1700101E01Rik	0.152853	0.0908923	0.172567	0	0.073651	0	17127	2.49889	1.51816	UP	0.0816606
ENSMUSG00000074678	Defb25	0.79841	0.474764	0.45069	0	0.307765	0	2906	2.48574	1.44365	UP	0.338605
ENSMUSG00000073649	AC115011.2	0.00623327	0.00214534	0.00604541	5.69107e-05	0.00152162	0.00100001	7160	2.48385	1.32076	UP	0.00283376
ENSMUSG00000064491	U6	0.0706917	0.0477702	0.0364914	0.0189416	0.00472012	0.00408162	35549	2.48162	1.71749	UP	0.0304494
ENSMUSG00000086264	AC124550.1	1.06796	0.567488	0.69263	0.107999	0.120435	0.189704	33431	2.47709	1.85454	UP	0.457702
ENSMUSG00000041143	Tmco4	0	0	0	2.30794	1.94559	1.66205	17732	#NUM!	3.34036	#NUM!	0.98593
ENSMUSG00000078445	AC168276.1	0.701373	0.515194	0.515686	0.12326	0.0653181	0.124657	234	2.46734	2.72275	UP	0.340915
ENSMUSG00000001119	Col6a1	0.636174	0.467303	0.467749	0.111801	0.0592462	0.113069	25345	2.46734	2.72275	UP	0.309224
ENSMUSG00000087001	AC153607.1	0.051895	0.0569046	0.0256802	0.00574355	0	0.0189873	9185	2.44301	1.51062	UP	0.0265351
ENSMUSG00000027315	Spint1	0.151744	0.41106	0.295041	0.0641099	0.0568684	0.037537	22260	2.4361	1.43727	UP	0.169393
ENSMUSG00000079552	AC154764.1	0.981111	1.06107	0.997819	0.253873	0.194853	0.118071	12010	2.42317	4.2352	UP	0.601133
ENSMUSG00000009633	G0s2	80.7066	40.8652	42.9001	10.3455	11.3717	9.05204	25286	2.41828	1.57842	UP	32.5402
ENSMUSG00000088005	SNORA70	0.00526204	0.00333267	0.00313884	0.00122284	0.000223559	0.000770265	1533	2.40418	1.90006	UP	0.00232504
ENSMUSG00000081078	AL713958.1	0.100327	0.0786451	0.0444626	0.0134289	0.00921263	0.0199528	14988	2.39112	1.65848	UP	0.0443382
ENSMUSG00000064280	Ccdc146	0.181764	0.0953679	0.0965675	0.0203275	0.0154555	0.0357059	26280	2.38609	1.58198	UP	0.074198
ENSMUSG00000026012	Cd28	0.0303957	0.0135558	0.0343158	0.0072235	0.00366147	0.00422943	21058	2.37249	1.50631	UP	0.0155636
ENSMUSG00000085303	AL590389.2	0.115917	0.0695998	0.0643536	0.0334274	0.0142042	0.000961694	33543	2.36235	1.62332	UP	0.0497439
ENSMUSG00000078945	Naip2	0.0648199	0.0861861	0.0432942	0.0153087	0.0232792	0	20061	2.33207	1.66995	UP	0.0388147
ENSMUSG00000021213	Akr1c13	2.7668	3.09252	2.94533	0.348367	0.741319	0.666177	9431	2.32609	3.98059	UP	1.76008
ENSMUSG00000044962	1700001K23Rik	0.197314	0.175995	0.167071	0	0	0.109821	29662	2.29881	1.72181	UP	0.108367
ENSMUSG00000040618	Pck2	40.683	60.0715	41.9218	9.44676	10.8911	8.66676	31037	2.29839	2.4146	UP	28.6135
ENSMUSG00000024766	AI747699	0	0	0	0.468935	0.577635	0.664571	5197	#NUM!	3.26348	#NUM!	0.28519
ENSMUSG00000027843	Ptpn22	0.700034	0.489539	0.379324	0.116203	0.09423	0.109253	30882	2.29502	1.93744	UP	0.314764
ENSMUSG00000086687	BX537331.1	0.0865315	0.0514548	0.0976914	0	0	0.0481619	7973	2.29085	1.37307	UP	0.0473066
ENSMUSG00000051592	Ccnb3	0.0102081	0.00607013	0.0115247	0	0	0.00568167	25494	2.29085	1.37307	UP	0.00558077
ENSMUSG00000086539	CT010509.1	0.0336477	0.0200081	0.0379872	0	0	0.0187277	33354	2.29085	1.37307	UP	0.0183951
ENSMUSG00000010476	Ebf3	0.187482	0.178374	0.0899561	0.0267329	0.0361346	0.0313048	1620	2.27506	1.74162	UP	0.0916641
ENSMUSG00000087658	AC091106.4	28.519	21.0375	20.453	5.91287	5.51151	3.15165	19658	2.26395	2.60102	UP	14.0976
ENSMUSG00000087392	AC156028.1	0.282477	0.332712	0.159454	0.0447535	0.0907392	0.0262036	33304	2.26024	1.68876	UP	0.156056
ENSMUSG00000072944	Nup62cl	0	0	0	0.476194	0.415164	0.334579	16405	#NUM!	3.24427	#NUM!	0.204323
ENSMUSG00000065999	RP23-326E2.4	0.342474	0.847117	0.893955	0.0761647	0.246441	0.116683	24129	2.2458	1.39044	UP	0.420472
ENSMUSG00000039005	Tlr4	3.85973	5.10307	4.08339	0.970982	0.633372	1.18364	16957	2.22633	2.92758	UP	2.63903
ENSMUSG00000017400	Stac2	0.965904	0.751089	0.939487	0.183637	0.186165	0.1985	26641	2.22479	3.29477	UP	0.537464
ENSMUSG00000020256	Aldh1l2	33.9622	14.3882	17.6738	5.23211	3.59196	5.30052	27162	2.22479	1.33199	UP	13.3581
ENSMUSG00000027670	4833422F24Rik	0.0635843	0.0453715	0.0933201	0.0241772	0.012255	0.00707799	20098	2.2169	1.6276	UP	0.0409644
ENSMUSG00000065047	Y_RNA	0.479046	0.854575	0.811241	0	0.461648	0	2535	2.21602	1.35005	UP	0.434418
ENSMUSG00000080544	CPEB3_ribozyme	0.017193	0.0138759	0.00767924	0.00326174	0	0.00531302	2445	2.17596	1.46388	UP	0.00788715
ENSMUSG00000049630	C1ql3	6.34589	11.7203	6.46724	2.44211	1.15767	1.84725	26829	2.17121	1.60973	UP	4.99674
ENSMUSG00000085954	AC122407.1	0	0	0	0.161804	0.183438	0.127601	33291	#NUM!	3.19854	#NUM!	0.0788072
ENSMUSG00000045062	Pcdhb7	15.6976	10.2731	9.82623	2.77467	2.48564	2.69496	12637	2.16986	2.09854	UP	7.29204
ENSMUSG00000037161	4930583H14Rik	2.64045	4.75059	7.36329	0.943932	1.20703	1.16817	21362	2.15226	1.30507	UP	3.01224
ENSMUSG00000073755	5730409E04Rik	0	0	0	2.61906	3.34606	2.38542	24206	#NUM!	3.18577	#NUM!	1.39176
ENSMUSG00000063558	Aox1	8.90439	8.07262	5.67203	1.74777	1.50399	1.86818	4384	2.14525	2.40908	UP	4.62816
ENSMUSG00000064325	Hhip	0.694822	1.2395	0.548028	0.199053	0.0963105	0.270178	15076	2.134	1.37872	UP	0.507982
ENSMUSG00000086610	AC158782.7	0.337945	0.562673	0.572294	0.1285	0.0977014	0.112857	9545	2.11907	2.09562	UP	0.301995
ENSMUSG00000022788	Fgd4	1.62942	1.52257	0.88693	0.33191	0.12618	0.477744	5309	2.10964	1.82294	UP	0.829126
ENSMUSG00000087371	AC158304.2	0.201048	0.146789	0.0866754	0.0198121	0.0418623	0.0397128	5345	2.09952	1.51909	UP	0.0893165
ENSMUSG00000017897	Eya2	10.3482	13.5988	7.31209	2.76594	2.29068	2.3319	20433	2.08092	1.92138	UP	6.44126
ENSMUSG00000087785	SNORA25	0.0812439	0.0782632	0.0489183	0.0106013	0.0273953	0.0114479	3944	2.07565	1.97907	UP	0.0429783
ENSMUSG00000044976	Wdr72	0.0722554	0.0859314	0.134597	0.0137371	0.0278525	0.0281513	1327	2.06976	1.72316	UP	0.0604208
ENSMUSG00000058463	AC100733.3	0.273169	0.324353	0.15423	0	0.0656596	0.113767	11775	2.06687	1.46949	UP	0.155196
ENSMUSG00000032554	Trf	233.174	129.993	117.957	38.6834	51.9086	24.7309	32114	2.06073	1.5077	UP	99.4077
ENSMUSG00000050957	Insl6	3.76948	1.63016	2.86288	0.6515	0.75954	0.572189	8595	2.05873	1.54948	UP	1.70762
ENSMUSG00000038060	Dlec1	0.44798	0.275086	0.197127	0.0979082	0.0724719	0.0528513	10703	2.0434	1.43548	UP	0.190571
ENSMUSG00000024074	Crim1	19.0504	35.2917	19.9754	8.34083	3.5921	6.2329	17942	2.03247	1.57976	UP	15.4139
ENSMUSG00000030255	Sspn	13.3914	9.07733	9.66787	2.933	2.11727	2.85431	16186	2.02346	2.37708	UP	6.67353
ENSMUSG00000022877	Hrg	0.138792	0.21458	0.141022	0.0527739	0.0535004	0.0154498	29001	2.02205	1.95035	UP	0.102686
ENSMUSG00000025002	Cyp2c55	0.491347	0.319999	0.277358	0.0444831	0.14656	0.0781358	13924	2.01597	1.7175	UP	0.226314
ENSMUSG00000086361	AC116769.1	0.163145	0.340968	0.216688	0.0957875	0.0277446	0.0560845	26825	2.00468	1.48582	UP	0.15007
ENSMUSG00000053647	Gper	11.5618	11.6003	9.98651	3.54141	2.75895	2.06332	24030	1.98674	3.57485	UP	6.91872
ENSMUSG00000028364	Tnc	741.324	1268.03	806.998	293.942	186.774	230.03	32105	1.98642	1.85034	UP	587.85
ENSMUSG00000047363	Cstad	0.303213	0.135226	0.299528	0.108087	0.0365251	0.0421908	23136	1.98204	1.42576	UP	0.154129
ENSMUSG00000021390	Ogn	0.429908	0.188951	0.284881	0.0533046	0.0720512	0.104034	12410	1.9781	1.45783	UP	0.188855
ENSMUSG00000009941	Nxf2	0.365166	0.26057	0.340116	0.0347126	0.140762	0.0711358	30915	1.96957	2.24834	UP	0.202077
ENSMUSG00000025911	Adhfe1	10.898	6.77756	7.43136	2.22595	2.21049	1.98415	243	1.96731	2.08287	UP	5.25459
ENSMUSG00000018593	Sparc	428.145	309.705	208.505	78.9091	91.2004	74.7152	19935	1.95063	1.67098	UP	198.53
ENSMUSG00000024924	Vldlr	43.7955	26.3087	24.0731	8.91097	6.19984	9.27178	17697	1.94953	1.67626	UP	19.76
ENSMUSG00000029822	Osbpl3	5.87816	3.71345	3.09653	1.08023	0.985594	1.22472	25678	1.94708	1.6818	UP	2.66312
ENSMUSG00000050050	Ccdc158	0	0	0	0.0429825	0.0508366	0.0629167	31561	#NUM!	3.07593	#NUM!	0.0261226
ENSMUSG00000004791	Pgf	3.33385	1.78945	1.48221	0.560911	0.710791	0.443365	18451	1.94541	1.32021	UP	1.38676
ENSMUSG00000078503	RP23-282N17.7	0.137772	0.256449	0.296281	0.0690425	0.0594797	0.0531379	17904	1.9264	1.62193	UP	0.14536
ENSMUSG00000086245	AL645849.2	0.240509	0.188252	0.298201	0.0723531	0.0306051	0.0892133	144	1.91948	2.10141	UP	0.153189
ENSMUSG00000084798	AL672253.1	0.00235595	0.00415113	0.00227915	0.00125155	0.000564813	0.000515949	2422	1.91348	1.51529	UP	0.00185309
ENSMUSG00000079889	RP23-309E11.3	0.218269	0.51407	0.305164	0.103009	0.0525148	0.120293	32801	1.91134	1.31937	UP	0.218887
ENSMUSG00000010830	Kdelr3	19.7621	38.2319	30.6739	6.54741	9.70223	7.35134	3358	1.90956	1.78661	UP	18.7115
ENSMUSG00000057604	Lmcd1	3.09964	5.16085	5.2276	1.29753	1.17942	1.11336	23669	1.90951	2.03422	UP	2.8464
ENSMUSG00000026639	Lamb3	0.941201	0.960426	0.682154	0.220914	0.291142	0.181086	25526	1.89826	2.56658	UP	0.546154
ENSMUSG00000084960	AC116511.2	0.0862842	0.111835	0.0572197	0.0160405	0.0120113	0.0417526	14838	1.87103	1.55437	UP	0.0541906
ENSMUSG00000084371	AL805918.1	0.571907	0.453436	0.29593	0.0906087	0.11482	0.159157	8389	1.8576	1.74467	UP	0.280976
ENSMUSG00000056019	Zfp709	0	0	0	1.00338	0.97627	1.3708	25375	#NUM!	3.03204	#NUM!	0.558409
ENSMUSG00000027790	Sis	0.0159135	0.0236569	0.0224573	0	0.00383389	0.0132858	14312	1.85726	1.49836	UP	0.0131912
ENSMUSG00000036944	Tmem71	0.827219	0.312164	0.682468	0.151221	0.176298	0.177083	21693	1.85219	1.33732	UP	0.387742
ENSMUSG00000041378	Cldn5	0	0	0	0.500175	0.649672	0.750447	30877	#NUM!	3.01967	#NUM!	0.316716
ENSMUSG00000024986	Hhex	0.592571	1.49755	1.17074	0.399001	0.285525	0.219876	12973	1.85022	1.36077	UP	0.69421
ENSMUSG00000085763	AL732619.3	0.297868	0.221404	0.294248	0	0.143525	0.0828941	10870	1.84518	1.80546	UP	0.173323
ENSMUSG00000002602	Axl	17.6917	8.82833	8.51669	3.84102	2.84451	3.1671	5428	1.83029	1.30164	UP	7.48156
ENSMUSG00000073821	8030463A06Rik	5.46247	8.57841	6.71424	2.11415	1.31965	2.46161	11566	1.8158	2.16383	UP	4.44176
ENSMUSG00000025407	Gli1	0.20959	0.153955	0.146148	0.0820382	0.0356433	0.0274481	23978	1.81229	2.00961	UP	0.109137
ENSMUSG00000034522	Zfp395	11.7138	10.4724	9.49215	4.40359	1.98628	2.66921	23443	1.80606	2.83949	UP	6.78958
ENSMUSG00000086152	AL589874.2	0.980326	0.46635	0.627162	0.186379	0.188944	0.218253	3529	1.8048	1.50062	UP	0.444569
ENSMUSG00000017723	Wfdc2	0	0	0	0.11696	0.138331	0.0913079	15007	#NUM!	2.97844	#NUM!	0.0577665
ENSMUSG00000006519	Cyba	0	0	0	0.185856	0.219817	0.145094	26429	#NUM!	2.97844	#NUM!	0.0917944
ENSMUSG00000002076	Hsf2bp	0.109741	0.0839005	0.105826	0.0447082	0.0151079	0.0261771	19998	1.80011	2.41906	UP	0.0642435
ENSMUSG00000041700	Lhfpl1	0.0734857	0.160223	0.152099	0.023285	0.0472112	0.0409008	12247	1.79217	1.48348	UP	0.0828675
ENSMUSG00000026224	4933407L21Rik	2.40875	2.88744	2.17083	0.69189	0.922915	0.57568	5829	1.76928	2.77454	UP	1.60958
ENSMUSG00000023031	Cela1	7.82251	4.42403	3.81573	1.41447	1.90509	1.39608	24990	1.76815	1.40164	UP	3.46298
ENSMUSG00000077624	SNORA17	0.00972393	0.00823339	0.0118981	0.00254994	0.00174921	0.00449213	3700	1.76385	2.19796	UP	0.00644112
ENSMUSG00000000120	Ngfr	1.17519	0.899622	0.846379	0.333856	0.39703	0.135329	28121	1.75376	2.22048	UP	0.631235
ENSMUSG00000050103	Tmem195	3.47096	2.82504	2.53485	0.804247	0.909394	0.91764	7660	1.74679	2.75107	UP	1.91035
ENSMUSG00000078816	Prkcc	3.50986	3.16466	3.4349	1.05171	0.882361	1.08293	28048	1.74451	4.3795	UP	2.18774
ENSMUSG00000086604	AC162893.1	0.343871	0.307603	0.300423	0.113261	0.0623117	0.108727	32955	1.7434	3.33866	UP	0.206033
ENSMUSG00000022816	Fstl1	28.4256	38.9972	33.0355	10.0689	9.72969	10.3198	29701	1.73788	2.80447	UP	21.7628
ENSMUSG00000085419	BX842660.1	2.63508	2.25483	2.10422	0.794236	0.588393	0.715435	13960	1.73709	3.19209	UP	1.51537
ENSMUSG00000025652	Tmem89	0.173386	0.154653	0.244684	0.0824099	0.0417722	0.0482518	488	1.73179	1.93903	UP	0.124193
ENSMUSG00000026921	Egfl7	2.74447	1.7662	2.3746	0.644832	0.797785	0.642598	20384	1.72331	2.27956	UP	1.49508
ENSMUSG00000018672	Copz2	5.39516	4.40842	4.38743	1.40646	1.57808	1.33809	11112	1.715	3.19453	UP	3.08561
ENSMUSG00000021765	Fst	2.7709	2.37076	1.73292	0.795887	0.662764	0.643523	20684	1.70939	2.18553	UP	1.49613
ENSMUSG00000002633	Shh	0	0	0	0.0328536	0.0487694	0.03727	14959	#NUM!	2.9499	#NUM!	0.0198155
ENSMUSG00000033788	Dysf	0.914529	0.732837	0.376563	0.299511	0.152035	0.167924	32183	1.70805	1.3297	UP	0.440567
ENSMUSG00000032968	Inha	7.12942	3.73294	3.52584	1.58934	1.53522	1.29929	32407	1.70151	1.32692	UP	3.13534
ENSMUSG00000082345	AL845261.2	0.878893	0.561476	0.968721	0.246718	0.0330235	0.464706	2970	1.69425	1.46713	UP	0.52559
ENSMUSG00000015981	Stk32c	2.96646	4.62411	3.98296	1.30924	1.41915	0.872713	11244	1.68432	2.18729	UP	2.5291
ENSMUSG00000063838	Cdc42ep5	0.361614	0.559076	0.244951	0.1375	0.104544	0.120761	8865	1.68386	1.35693	UP	0.254741
ENSMUSG00000083713	AC164111.1	0.188208	0.111925	0.159386	2.24191e-05	0.0907269	0.0523612	13543	1.68299	1.42544	UP	0.100438
ENSMUSG00000019539	Rcn3	17.3998	14.724	13.1397	4.59143	5.55191	4.00009	15466	1.67822	2.84515	UP	9.90116
ENSMUSG00000068874	Selenbp1	10.7632	10.3972	11.9791	2.9649	4.11393	3.28421	20747	1.67711	3.68266	UP	7.25043
ENSMUSG00000075484	AC102815.2	0.438372	0.521344	0.494908	0	0.211226	0.24399	4329	1.67602	1.8458	UP	0.318307
ENSMUSG00000086546	AL954713.4	0.109606	0.0509338	0.0789875	0.02776	0.0262358	0.0212962	4775	1.66962	1.48693	UP	0.0524699
ENSMUSG00000029212	Gabrb1	0	0	0	0.0573659	0.0436167	0.0671765	5768	#NUM!	2.91971	#NUM!	0.0280265
ENSMUSG00000040710	St8sia4	2.77893	2.8547	1.38897	0.793308	0.543062	0.871516	5114	1.66934	1.523	UP	1.53841
ENSMUSG00000054148	AC165951.2	2.1175	3.18205	1.79848	0.572555	0.919572	0.744357	12126	1.66619	1.70676	UP	1.55575
ENSMUSG00000035615	Frmpd1	32.0114	17.1272	17.0085	8.18713	5.75028	6.93752	27818	1.66391	1.39844	UP	14.5037
ENSMUSG00000037613	Tnfrsf23	0.532729	0.507709	0.288189	0.20367	0.132213	0.0867632	31782	1.65241	1.62775	UP	0.291879
ENSMUSG00000024140	Epas1	10.81	10.0114	6.61799	4.88685	1.19725	2.65465	16007	1.65075	1.69013	UP	6.0297
ENSMUSG00000074408	AC148328.1	0.763499	0.637835	0.510634	0.215162	0.190441	0.203892	1219	1.64937	2.38938	UP	0.420244
ENSMUSG00000031595	Pdgfrl	3.10398	2.25108	2.07179	0.612638	1.08063	0.674551	25619	1.64919	2.06615	UP	1.63244
ENSMUSG00000086463	AL731826.3	6.46767	7.80776	5.37173	2.55196	1.7505	1.96351	33544	1.64871	2.40948	UP	4.31885
ENSMUSG00000042988	Notum	2.17412	1.48332	1.01098	0.412812	0.592292	0.487985	31336	1.64463	1.43992	UP	1.02692
ENSMUSG00000022747	St3gal6	8.22013	14.4156	12.106	3.52917	4.72372	2.86252	8828	1.64411	1.85346	UP	7.64286
ENSMUSG00000031616	Ednra	2.24657	2.51113	2.11125	0.720693	0.759526	0.731435	24097	1.63496	3.71496	UP	1.51343
ENSMUSG00000026765	Lypd6b	0	0	0	0.0170481	0.0259242	0.0199637	14918	#NUM!	2.88462	#NUM!	0.0104893
ENSMUSG00000088453	7SK	0	0	0	0.17956	0.273048	0.210268	321	#NUM!	2.88462	#NUM!	0.110479
ENSMUSG00000034151	Zbbx	0	0	0	0.0146604	0.0222933	0.0171676	17048	#NUM!	2.88462	#NUM!	0.00902021
ENSMUSG00000055697	AL604063.1	0	0	0	0.119061	0.18105	0.139423	26408	#NUM!	2.88462	#NUM!	0.0732558
ENSMUSG00000020340	Cyfip2	14.0058	24.7033	16.2679	6.40636	3.79898	7.55276	20194	1.63035	1.64567	UP	12.1225
ENSMUSG00000078224	AC131785.1	0.0213065	0.0229525	0.0121568	0.00650236	0.00271174	0.00902622	26252	1.62897	1.53414	UP	0.0124427
ENSMUSG00000073675	Gm10561	4.77195	2.78791	3.07608	1.17361	1.31505	0.952568	24449	1.62795	1.72624	UP	2.34619
ENSMUSG00000035431	Sstr1	0	0	0	0.114227	0.16791	0.173891	17506	#NUM!	2.88088	#NUM!	0.0760047
ENSMUSG00000033491	Prss35	1.86461	2.37701	1.4277	0.579129	0.711638	0.544592	9760	1.62711	1.99222	UP	1.25078
ENSMUSG00000055639	Dach1	0	0	0	0.86398	0.704374	1.08602	30654	#NUM!	2.87718	#NUM!	0.442397
ENSMUSG00000086615	AC165259.3	0.375724	0.337727	0.631338	0.124591	0.117886	0.194531	33213	1.62165	1.47118	UP	0.296966
ENSMUSG00000047907	Tshz2	6.00611	6.15249	4.29379	2.22538	1.48962	1.6315	25783	1.62163	2.35822	UP	3.63315
ENSMUSG00000089513	U6	0.0243448	0.0200076	0.0118908	0.00134016	0.00624798	0.0106941	35365	1.62124	1.30555	UP	0.0124209
ENSMUSG00000076999	AC132082.1	0.291686	0.183927	0.407406	0.120087	0.0615669	0.107036	2257	1.61292	1.38156	UP	0.195285
ENSMUSG00000040010	Slc7a5	271.836	169.876	122.998	70.7456	52.995	61.097	21434	1.61125	1.33904	UP	124.925
ENSMUSG00000002732	Fkbp7	9.20285	9.51444	7.98907	1.92195	3.94721	2.91031	12361	1.60498	2.8775	UP	5.91431
ENSMUSG00000024164	C3	0.0738751	0.0329466	0.0573393	0.0263345	0.017798	0.0102794	29643	1.59312	1.34097	UP	0.0364288
ENSMUSG00000020227	Irak3	0.604538	0.505554	0.260934	0.133721	0.122765	0.19913	31443	1.58937	1.35968	UP	0.30444
ENSMUSG00000075562	AC158983.1	12.297	17.7953	21.5001	6.2068	5.76789	5.2695	23941	1.58105	1.88455	UP	11.4728
ENSMUSG00000037992	Rara	5.59573	5.61401	7.37973	2.792	1.84255	1.59924	12173	1.5763	2.3921	UP	4.13721
ENSMUSG00000024663	Rab3il1	2.41922	1.40198	1.30196	0.47748	0.607536	0.633309	5931	1.57603	1.46251	UP	1.14025
ENSMUSG00000054944	5330416C01Rik	0.266035	0.399252	0.271741	0.0722547	0.0671453	0.176274	10507	1.56965	1.67635	UP	0.208784
ENSMUSG00000019055	Plod1	45.5176	29.252	24.9402	11.496	10.991	11.1137	25029	1.56924	1.6102	UP	22.2184
ENSMUSG00000084141	AL935177.1	1.93423	1.24599	1.07049	0.478324	0.417673	0.552421	4542	1.55322	1.60614	UP	0.949853
ENSMUSG00000087680	AC124444.1	4.68787	4.0102	3.43545	1.32906	1.62475	1.19015	33480	1.54991	2.6442	UP	2.71291
ENSMUSG00000049134	Nrap	0.127798	0.184986	0.173136	0.0566927	0.053368	0.0569042	28149	1.54118	2.43403	UP	0.108814
ENSMUSG00000019935	Slc17a8	0.463983	0.293512	0.239621	0.0750741	0.152215	0.115386	29831	1.54092	1.42588	UP	0.223299
ENSMUSG00000048978	Nrsn1	0	0	0	0.115893	0.159448	0.106631	18284	#NUM!	2.84048	#NUM!	0.0636621
ENSMUSG00000068877	Selenbp2	1.35815	1.09847	1.28781	0.316036	0.479296	0.500778	13460	1.53056	2.96103	UP	0.84009
ENSMUSG00000027082	Tfpi	5.81803	8.20263	8.33566	2.35983	3.23908	2.17938	20227	1.52316	2.27789	UP	5.02243
ENSMUSG00000068762	Gstm6	0.781199	0.814028	0.583575	0.220889	0.25281	0.286117	4527	1.51981	2.50352	UP	0.48977
ENSMUSG00000027661	Slc2a10	4.47203	3.82992	3.67251	1.36332	1.32555	1.53117	20369	1.50463	3.28922	UP	2.69909
ENSMUSG00000010095	Slc3a2	333.434	232.752	208.951	86.0587	101.068	86.2842	11444	1.50338	1.91414	UP	174.758
ENSMUSG00000024544	D18Ertd653e	3.02702	3.63154	3.99697	1.80052	0.725007	1.24142	16294	1.50013	2.26389	UP	2.40375
ENSMUSG00000031342	Gpm6b	598.771	325.477	333.266	138.09	135.769	171.239	7179	1.49838	1.39449	UP	283.769
ENSMUSG00000049811	Fam161a	0.46545	0.619446	0.412876	0.200158	0.170875	0.160371	21546	1.49494	2.15714	UP	0.338196
ENSMUSG00000039323	Igfbp2	2696.25	2196.46	2697.92	1003.02	984.658	709.715	22167	1.49265	2.97806	UP	1714.67
ENSMUSG00000003153	Slc2a3	17.9502	37.2392	39.9785	10.9863	9.15045	13.7303	16786	1.49059	1.35324	UP	21.5058
ENSMUSG00000061815	Rufy4	2.28627	1.70534	1.63019	0.648182	0.811719	0.546951	24047	1.4861	2.25845	UP	1.27144
ENSMUSG00000055172	C1rb	0.988257	0.754732	0.607078	0.248673	0.294113	0.296594	17355	1.48531	1.96368	UP	0.531574
ENSMUSG00000078247	D17Ertd663e	0.32284	0.396743	0.376625	0.143215	0.020741	0.227604	29495	1.48522	1.67031	UP	0.247961
ENSMUSG00000030125	Lrrc23	2.63836	2.27325	1.65648	0.716575	0.869133	0.764201	27191	1.48287	2.07811	UP	1.48633
ENSMUSG00000002147	Stat6	2.60473	1.31653	1.56389	0.687821	0.633956	0.640689	4872	1.48287	1.3867	UP	1.24127
ENSMUSG00000044827	Tlr1	0.0521856	0.0636868	0.035509	0.0128565	0.0212073	0.0202445	19398	1.47895	1.70572	UP	0.0342816
ENSMUSG00000065503	mmu-mir-351	4.74157	2.25561	3.74716	0.901464	1.37081	1.58345	34958	1.47851	1.42487	UP	2.43335
ENSMUSG00000039153	Runx2	1.28783	0.711522	0.864765	0.375422	0.323383	0.329728	30545	1.4775	1.61737	UP	0.648775
ENSMUSG00000026649	1700009P17Rik	0.921973	0.720543	0.802963	0.175285	0.380781	0.322554	19772	1.47681	2.45634	UP	0.554016
ENSMUSG00000045876	Pcdhb8	5.8355	3.83884	5.08694	2.17312	1.33463	1.80944	13259	1.47308	2.12224	UP	3.34641
ENSMUSG00000024810	Il33	3.66934	2.9929	3.4277	1.08037	1.33776	1.23802	19021	1.46452	3.27273	UP	2.29102
ENSMUSG00000036766	Dner	82.092	40.4805	48.8561	19.9304	19.2577	22.9671	8989	1.46366	1.33574	UP	38.9306
ENSMUSG00000027954	Efna1	4.20347	2.59043	2.34403	1.2835	1.35027	0.680604	30510	1.46313	1.4524	UP	2.07538
ENSMUSG00000059900	Tmem40	2.24165	2.29103	1.99033	0.577118	1.14762	0.649823	21298	1.45787	2.62275	UP	1.48293
ENSMUSG00000039145	Camk1d	0.986763	1.52278	0.994184	0.540345	0.261853	0.486535	18702	1.44294	1.70017	UP	0.798744
ENSMUSG00000075410	RP23-313J14.5	0.422574	0.280801	0.2644	0.140231	0.0771695	0.139368	15774	1.43968	1.69828	UP	0.220757
ENSMUSG00000030739	Myh14	26.2865	17.6179	14.8124	8.52481	7.37051	5.79523	7636	1.43671	1.59742	UP	13.4012
ENSMUSG00000017453	Pipox	47.2413	24.6796	29.5435	11.5004	13.7686	12.3327	31300	1.4321	1.4372	UP	23.1777
ENSMUSG00000040488	Ltbp4	18.9181	13.5534	13.3681	7.11915	4.36791	5.62483	30445	1.42159	2.06991	UP	10.4919
ENSMUSG00000071113	Mboat4	0.143124	0.170213	0.134652	0.0453509	0.0689628	0.0531067	28272	1.41999	2.73178	UP	0.102568
ENSMUSG00000037295	Ldlrap1	1.39889	1.51176	1.15358	0.659107	0.509927	0.352061	32748	1.41787	2.44869	UP	0.930887
ENSMUSG00000029408	Abcb9	1.99352	1.55676	0.985212	0.555571	0.613369	0.543639	21477	1.40509	1.48876	UP	1.04134
ENSMUSG00000052122	AC116511.3	0.48883	0.471377	0.582057	0.0942079	0.289961	0.199092	26051	1.40284	2.07278	UP	0.354254
ENSMUSG00000034771	Tle2	26.7646	15.1003	18.397	8.1363	5.96824	8.77798	30324	1.397	1.59837	UP	13.8574
ENSMUSG00000026544	Dusp23	3.15256	4.94043	3.42938	1.65449	1.42409	1.29772	23720	1.39665	1.86814	UP	2.64978
ENSMUSG00000027583	Zbtb46	1.69398	1.07566	0.983996	0.638006	0.381847	0.407615	32719	1.39483	1.51024	UP	0.863517
ENSMUSG00000079234	AC164433.2	20.9721	26.2876	12.5872	7.95689	7.1935	7.65551	12297	1.39187	1.43738	UP	13.7755
ENSMUSG00000065089	SNORA46	3.15562	2.7509	2.63469	0.696372	0.354332	2.23881	1171	1.37657	1.36148	UP	1.97178
ENSMUSG00000033676	Gabrb3	3.72429	3.93905	2.27996	1.13973	1.0146	1.67665	15770	1.37601	1.65982	UP	2.29571
ENSMUSG00000027824	Vmn2r1	0.0833115	0.14862	0.113571	0.0323247	0.0634913	0.0378528	8824	1.37003	1.5381	UP	0.079862
ENSMUSG00000088069	7SK	0.661373	0.488783	0.641966	0.419822	0.0203118	0.253979	2818	1.36843	1.33673	UP	0.414372
ENSMUSG00000030798	Cd37	0.250037	0.242585	0.141142	0.112614	0.0697505	0.065932	11476	1.35188	1.55038	UP	0.14701
ENSMUSG00000044197	Gpr146	5.00831	4.43031	3.68681	1.9888	1.68952	1.46464	23191	1.35169	2.53065	UP	3.04473
ENSMUSG00000041945	Mfsd9	1.64302	1.74888	1.35788	0.569512	0.594848	0.697224	2566	1.35133	2.84057	UP	1.10189
ENSMUSG00000070436	Serpinh1	774.784	462.817	409.321	241.687	207.585	197.97	23534	1.3474	1.35737	UP	382.361
ENSMUSG00000026970	Rbms1	3.48338	4.30241	2.28377	1.2926	1.26186	1.4062	33041	1.34619	1.58973	UP	2.33837
ENSMUSG00000017390	Aldoc	273.035	282.418	233.065	102.447	124.404	85.8231	8496	1.33448	2.96537	UP	183.532
ENSMUSG00000004267	Eno2	11.8668	13.695	18.7885	5.24039	5.89911	6.47263	26190	1.33237	1.87787	UP	10.3271
ENSMUSG00000029752	Asns	42.2509	80.0007	69.8153	21.9723	29.3076	25.0553	19908	1.33119	1.54894	UP	44.7337
ENSMUSG00000022505	Emp2	119.178	77.0538	66.0984	34.8359	37.2644	32.2854	22554	1.32946	1.49981	UP	61.1194
ENSMUSG00000059182	Skap2	34.2286	50.5864	37.4486	15.6028	19.9649	13.4647	15881	1.31819	1.98467	UP	28.5493
ENSMUSG00000072632	AL731726.2	0.210668	0.268438	0.203861	0.0572173	0.101509	0.117254	6232	1.30725	2.11875	UP	0.159825
ENSMUSG00000053545	6430503K07Rik	3.83135	3.16037	5.38282	1.40609	2.22657	1.36934	30020	1.3068	1.5787	UP	2.89609
ENSMUSG00000041119	Pde9a	15.9887	19.7967	13.2733	6.08652	7.86497	5.88043	25668	1.30669	2.09004	UP	11.4818
ENSMUSG00000087697	AC115033.3	0.171467	0.149019	0.119126	0.0501524	0.0762642	0.0513882	33301	1.30594	2.13173	UP	0.102903
ENSMUSG00000027316	Gfra4	3.87049	7.31378	6.67588	2.86166	2.23795	2.13031	70	1.30469	1.51373	UP	4.18168
ENSMUSG00000025959	Klf7	23.3066	16.0755	18.7551	8.81397	5.35697	9.37706	20228	1.30386	2.02907	UP	13.6142
ENSMUSG00000082941	AL645723.1	1.2447	1.19177	1.14544	0.437999	0.527002	0.488063	13522	1.30163	4.29049	UP	0.839163
ENSMUSG00000023249	Parp3	6.84974	4.69768	3.79154	2.22562	1.76378	2.2338	16206	1.30147	1.5248	UP	3.59369
ENSMUSG00000085494	AC139673.1	2.01318	1.53914	1.62344	0.702998	0.712676	0.68602	33441	1.30022	2.66104	UP	1.21291
ENSMUSG00000086451	AC113121.2	0.0590883	0.0378198	0.0407308	0.0177934	0.0126806	0.0254283	19763	1.29991	1.63365	UP	0.0322569
ENSMUSG00000053111	Fank1	0.109284	0.155962	0.0863645	0.0415538	0.0526574	0.0486603	33006	1.29926	1.5465	UP	0.0824136
ENSMUSG00000006651	Aplp1	86.3757	61.3832	47.9101	29.5229	25.5599	24.4555	15581	1.29869	1.56564	UP	45.8679
ENSMUSG00000032766	Gng11	0	0	0	6.71475	10.4568	7.48415	16819	#NUM!	2.7058	#NUM!	4.10929
ENSMUSG00000038745	Nlrp6	0.104117	0.130015	0.0881586	0.029692	0.0501678	0.0521547	29278	1.28766	1.95957	UP	0.0757175
ENSMUSG00000040663	Clcf1	2.58083	4.61887	3.46529	1.54821	1.77477	1.04595	21313	1.28753	1.54058	UP	2.50565
ENSMUSG00000078161	BC007180	0.416447	0.639057	0.515655	0.217091	0.0906212	0.336465	13163	1.2863	1.49284	UP	0.369223
ENSMUSG00000026249	Serpine2	573.856	689.219	723.598	232.569	323.367	258.839	22668	1.28588	2.75229	UP	466.908
ENSMUSG00000085929	AL772282.1	2.26246	1.89728	3.14369	0.661749	0.950383	1.3884	5451	1.28336	1.5509	UP	1.71733
ENSMUSG00000041750	Cd1d2	2.33038	1.64012	1.28006	0.566404	0.728661	0.862193	10632	1.28327	1.49277	UP	1.23464
ENSMUSG00000068522	Aard	26.7948	24.2596	12.5101	8.34793	9.21251	8.60174	2656	1.28074	1.32406	UP	14.9544
ENSMUSG00000029359	Tesc	1.52834	2.49922	2.14022	0.782295	0.849712	0.916082	17175	1.27534	1.86975	UP	1.45265
ENSMUSG00000033114	Slc35d2	3.09358	3.64118	1.8903	1.15204	1.214	1.20706	29151	1.27136	1.50511	UP	2.03303
ENSMUSG00000086693	AC133496.1	0.575031	0.311242	0.340589	0.164711	0.199896	0.144127	33145	1.26999	1.31801	UP	0.289266
ENSMUSG00000060591	Ifitm2	85.1907	129.231	87.3558	38.7967	50.691	35.8769	29784	1.26735	1.76034	UP	71.1903
ENSMUSG00000044566	Cage1	1.40124	1.13956	0.843319	0.499503	0.436876	0.470236	25869	1.26655	1.81558	UP	0.798455
ENSMUSG00000062380	Tubb3	2.29346	2.14943	2.95511	1.13747	0.96094	0.985123	29135	1.26255	2.31815	UP	1.74692
ENSMUSG00000040621	Gemin8	18.1251	13.3669	15.8568	5.07606	7.70574	6.96456	5426	1.26174	2.36198	UP	11.1825
ENSMUSG00000019194	Scn1b	31.5348	28.1276	22.67	14.1361	11.4556	8.75865	20490	1.26113	2.21827	UP	19.4471
ENSMUSG00000087365	BX649621.1	6.71261	6.21101	6.97402	2.72291	2.9277	2.65715	20761	1.26006	4.07262	UP	4.7009
ENSMUSG00000056158	Car10	0	0	0	0.0278554	0.0176493	0.0285418	11450	#NUM!	2.66099	#NUM!	0.0123411
ENSMUSG00000055440	AC121973.2	1.09521	1.16043	1.04288	0.804674	0.157206	0.416528	22844	1.25882	1.54319	UP	0.779488
ENSMUSG00000038550	Gm129	5.47855	4.80716	4.99711	1.7783	2.1408	2.47288	8205	1.25758	3.32728	UP	3.61247
ENSMUSG00000038286	Bphl	27.6466	31.5561	21.8655	10.2183	13.9392	9.78258	12463	1.25615	2.14195	UP	19.1681
ENSMUSG00000025176	Dhdpsl	2.71155	1.98578	1.70786	0.895373	1.04523	0.746658	28209	1.25311	1.78521	UP	1.51541
ENSMUSG00000009292	Trpm2	0.105891	0.130432	0.119548	0.03595	0.0419116	0.0715667	30043	1.2519	2.20131	UP	0.0842166
ENSMUSG00000059588	Calcrl	22.1737	37.3698	26.1601	11.0475	10.0584	14.9087	19716	1.25077	1.58907	UP	20.2864
ENSMUSG00000085843	AL670941.3	0.518419	0.304647	0.47187	0.184699	0.161127	0.199189	10667	1.24851	1.71751	UP	0.306659
ENSMUSG00000024866	Acy3	7.60443	5.23928	4.31322	2.08521	2.9771	2.17729	16187	1.24481	1.49969	UP	4.06609
ENSMUSG00000040511	Pvr	15.9745	28.5618	19.5929	8.65667	8.73395	9.72583	25649	1.24181	1.51719	UP	15.2076
ENSMUSG00000086635	AC153506.1	3.33999	1.99277	1.7965	0.951424	1.06206	1.00147	33191	1.24162	1.32074	UP	1.6907
ENSMUSG00000026433	Rab7l1	14.0266	16.1679	10.8041	4.76201	6.89176	5.69177	13529	1.24101	2.03222	UP	9.72402
ENSMUSG00000009731	Kcnd1	1.57502	1.11446	1.09272	0.618956	0.491806	0.499531	18599	1.2319	1.95011	UP	0.898748
ENSMUSG00000028758	Kif17	0.705756	0.687308	0.5917	0.380395	0.245181	0.221842	7292	1.22782	2.47335	UP	0.47203
ENSMUSG00000019230	Lhx9	0.0167934	0.00998599	0.0142194	0	0	0	8907	#DIV/0!	2.63255	#DIV/0!	0.00683315
ENSMUSG00000037447	Arid5a	5.24155	3.92834	2.92469	1.80246	1.80981	1.55951	17820	1.22563	1.56998	UP	2.87773
ENSMUSG00000085287	AC084383.2	1.05952	0.821287	0.715562	0.41366	0.300842	0.40016	33235	1.21989	1.99323	UP	0.618505
ENSMUSG00000029385	Ccng2	13.134	8.92491	10.5459	4.31023	4.57901	5.11377	2172	1.21935	2.11549	UP	7.76797
ENSMUSG00000062980	A430107O13Rik	0.883326	1.37504	1.12746	0.518786	0.344293	0.591851	18580	1.21856	1.8022	UP	0.806793
ENSMUSG00000025887	Casp12	2.67774	4.25827	2.90521	1.01584	1.89986	1.32631	14293	1.21409	1.54409	UP	2.34721
ENSMUSG00000028456	Unc13b	7.9181	6.24107	4.6726	3.07391	2.14573	2.92658	18809	1.20896	1.65571	UP	4.49633
ENSMUSG00000048652	Samd13	0.167647	0.285186	0.310236	0.0958036	0.132273	0.103596	17129	1.20206	1.47127	UP	0.182457
ENSMUSG00000017493	Igfbp4	130.109	219.665	187.431	83.2417	90.016	60.6324	13981	1.19964	1.66442	UP	128.516
ENSMUSG00000035237	Lcat	12.4168	8.02464	8.50123	4.49652	3.82103	4.35566	18117	1.19142	1.73955	UP	6.93599
ENSMUSG00000025888	Casp1	4.34363	7.86013	8.39647	2.64377	3.55348	2.8524	12854	1.18673	1.38166	UP	4.94165
ENSMUSG00000032332	Col12a1	2.15755	1.87341	2.8908	1.18569	0.487313	1.37144	17561	1.18496	1.47804	UP	1.66103
ENSMUSG00000036611	Eepd1	2.25508	2.10587	2.79692	0.875584	1.17842	1.09604	8940	1.18416	2.36916	UP	1.71799
ENSMUSG00000036641	Ccdc148	0.135517	0.134306	0.124663	0.0572543	0.0580425	0.0586652	32569	1.1812	4.53805	UP	0.0947414
ENSMUSG00000026435	Slc45a3	0.516456	0.396002	0.421953	0.232551	0.157168	0.204241	16094	1.16777	2.35183	UP	0.321395
ENSMUSG00000001240	Ramp2	5.73866	5.58354	4.84356	2.06528	2.99306	2.15176	8536	1.16485	2.74442	UP	3.89597
ENSMUSG00000045609	AC124235.1	10.8422	6.69441	7.5564	3.46651	4.03453	3.69468	6611	1.16434	1.65635	UP	6.04812
ENSMUSG00000029096	Htra3	10.2137	8.32232	6.25498	4.60265	3.34282	3.13064	17364	1.16236	1.68526	UP	5.97785
ENSMUSG00000024887	Asah2	3.25366	2.47958	1.7733	1.24427	0.747832	1.37901	27376	1.15492	1.37349	UP	1.81294
ENSMUSG00000051185	Fam174a	43.8937	27.799	23.4638	13.8414	15.7137	13.1866	4834	1.15466	1.30735	UP	22.983
ENSMUSG00000028391	Wdr31	1.09889	1.03267	0.991384	0.484994	0.45385	0.464179	13213	1.15437	4.21058	UP	0.754328
ENSMUSG00000019916	P4ha1	36.4551	51.5473	57.4912	19.6822	22.0348	23.957	20530	1.14756	1.85256	UP	35.1946
ENSMUSG00000036273	Lrrk2	1.46373	1.80664	1.20141	0.748355	0.421264	0.849915	25981	1.14683	1.70138	UP	1.08189
ENSMUSG00000086570	AC161371.2	0.0491199	0.058417	0.0831823	0.0233466	0.035502	0.0273393	33325	1.14589	1.49657	UP	0.0461512
ENSMUSG00000027776	Il12a	0.102653	0.061041	0.0965763	0	0	0	27480	#DIV/0!	2.58453	#DIV/0!	0.0433783
ENSMUSG00000037995	Igsf9	1.48735	2.5527	1.80253	1.05873	0.679305	0.914149	19462	1.13943	1.47319	UP	1.41579
ENSMUSG00000030760	Acer3	11.1906	6.76343	7.16364	3.18004	4.20136	4.02419	19578	1.13896	1.46434	UP	6.08721
ENSMUSG00000040296	Ddx58	4.41414	2.88415	2.52155	1.30656	1.39459	1.75803	6853	1.13892	1.39737	UP	2.37984
ENSMUSG00000080974	AL645466.1	0.577235	0.429057	0.4073	0.274359	0.208602	0.16064	11751	1.13513	1.82484	UP	0.342865
ENSMUSG00000061411	8430427H17Rik	14.2021	15.8545	9.52078	7.50321	5.02196	5.51828	10191	1.1332	1.60938	UP	9.60347
ENSMUSG00000023367	Tmem176a	110.197	79.6777	62.4588	37.3596	46.5172	31.457	9806	1.12952	1.4501	UP	61.2778
ENSMUSG00000084014	RP23-260K2.2	0.559849	0.832266	0.632051	0.266095	0.269758	0.389502	8188	1.12925	1.80119	UP	0.491587
ENSMUSG00000057914	Cacnb2	0.831876	0.653959	0.730919	0.375224	0.309341	0.330357	6413	1.12708	2.72225	UP	0.538613
ENSMUSG00000073633	Fbxo36	6.44597	6.06571	5.96641	2.41387	3.40921	2.65757	14517	1.12357	3.25005	UP	4.49312
ENSMUSG00000072792	AC164641.2	0	0	0	0.56776	0.748249	0.964043	20985	#NUM!	2.57225	#NUM!	0.380009
ENSMUSG00000045730	Adrb2	6.84433	6.02784	6.70372	2.95416	3.3157	2.71808	24149	1.12301	3.49048	UP	4.76064
ENSMUSG00000049999	Ppp1r3d	1.62195	1.35364	1.75885	0.801535	0.802088	0.578076	31470	1.11774	2.42642	UP	1.15269
ENSMUSG00000045657	Pcdhb10	19.3262	11.9537	12.1962	6.79411	6.84358	6.46708	13485	1.11269	1.4902	UP	10.5968
ENSMUSG00000079599	AC129184.1	3.19488	2.84565	2.20374	1.19356	0.846296	1.78216	13754	1.10906	1.68065	UP	2.01105
ENSMUSG00000019088	Dnase1l1	1.20815	0.979638	0.694458	0.434315	0.465662	0.440259	18228	1.1047	1.58491	UP	0.703746
ENSMUSG00000050022	Amz1	1.45869	1.02555	1.02943	0.67253	0.527359	0.436895	31464	1.10212	1.76613	UP	0.85841
ENSMUSG00000088639	mmu-mir-1955	0.00080175	0.000934302	0.000733934	0.000302778	0.000402483	0.00044624	4509	1.10099	2.42608	UP	0.000603581
ENSMUSG00000029446	Psph	38.1587	47.76	45.9983	16.2938	26.0079	19.5428	7698	1.09291	2.32645	UP	32.2936
ENSMUSG00000032348	Gsta4	41.6142	49.7669	42.6385	16.4417	29.0571	17.3569	31678	1.09233	2.10666	UP	32.8126
ENSMUSG00000051486	Pcdhb11	14.1606	9.58684	10.3367	6.05228	4.41505	5.53317	14218	1.09099	1.80258	UP	8.34745
ENSMUSG00000025978	Rftn2	21.3953	12.2757	14.1534	7.86553	7.63011	6.97038	23859	1.09	1.40979	UP	11.7151
ENSMUSG00000074824	AC187103.1	0.810479	0.9438	0.629066	0.449422	0.390522	0.281936	27881	1.08707	1.81401	UP	0.584204
ENSMUSG00000074384	AI429214	3.20715	3.31231	2.08262	1.1232	1.708	1.22134	10999	1.08586	1.6045	UP	2.1091
ENSMUSG00000028189	Ctbs	5.22852	4.63099	4.31323	1.95527	1.99055	2.76478	13484	1.07861	2.56528	UP	3.48056
ENSMUSG00000042207	Kdm5b	31.0444	25.234	24.1376	13.7815	10.7462	13.6137	28694	1.07612	2.40414	UP	19.7596
ENSMUSG00000071701	BX649235.1	0.291123	0.361324	0.360981	0.113811	0.190065	0.177076	26181	1.07528	2.23089	UP	0.249063
ENSMUSG00000085081	BX248132.1	0.196239	0.246151	0.227325	0.149582	0.0635786	0.106371	14503	1.06759	1.81256	UP	0.164875
ENSMUSG00000028413	B4galt1	6.00218	7.94227	5.01395	3.36487	2.7173	2.99807	16922	1.06203	1.69654	UP	4.67311
ENSMUSG00000087548	AC114661.1	0.139228	0.163146	0.107757	0.0810642	0.0649894	0.0508541	33528	1.05856	1.75319	UP	0.101173
ENSMUSG00000063172	Hspb11	6.47228	7.79833	9.33254	2.94806	4.97897	3.40733	15591	1.05828	1.78157	UP	5.82292
ENSMUSG00000073910	Mobkl2b	6.33005	9.00253	6.82096	3.98861	3.19397	3.46597	30119	1.05688	1.96293	UP	5.46701
ENSMUSG00000085446	AC170752.1	4.13663	2.6892	2.55284	1.24284	1.81763	1.45539	33199	1.05438	1.41422	UP	2.31576
ENSMUSG00000075551	Cyp3a41a	0.0238417	0.0141771	0.0235519	0	0	0	31597	#DIV/0!	2.53053	#DIV/0!	0.0102618
ENSMUSG00000039095	En2	3.9172	3.68938	3.75458	2.16173	1.19708	2.12171	12455	1.05172	2.43255	UP	2.80695
ENSMUSG00000082100	AL646043.3	56.8159	49.0549	42.357	27.3902	22.5817	21.5716	8458	1.05092	2.30777	UP	36.6285
ENSMUSG00000020902	Ntn1	56.8462	70.0171	64.412	39.6263	24.2153	28.7513	19802	1.04668	2.28	UP	47.3114
ENSMUSG00000039007	Pgcp	29.6882	18.8335	21.8331	8.91817	12.7116	12.4339	14070	1.04642	1.60283	UP	17.4031
ENSMUSG00000032549	Rab6b	5.69439	5.12936	6.07309	3.16795	2.0931	2.93406	31818	1.04392	2.61318	UP	4.18199
ENSMUSG00000088475	5S_rRNA	0.361956	0.6187	0.513131	0.23969	0.233188	0.251844	4226	1.04348	1.5768	UP	0.369751
ENSMUSG00000044703	Phf11	0	0	0	0.032817	0.0187137	0.0277545	25552	#NUM!	2.51591	#NUM!	0.0132142
ENSMUSG00000017314	Mpp2	7.03993	5.08572	5.20005	3.2631	2.2474	2.90904	19949	1.0411	1.87836	UP	4.29087
ENSMUSG00000028862	Map3k6	0.619295	0.452773	0.343851	0.260572	0.18589	0.242977	14413	1.03825	1.35995	UP	0.350893
ENSMUSG00000085769	AC114905.1	0.721632	0.489266	0.603477	0.367242	0.214628	0.301709	33423	1.03804	1.74198	UP	0.449659
ENSMUSG00000039168	Dap	32.8253	33.1614	27.4557	16.0176	16.0664	13.4906	6777	1.03585	2.84516	UP	23.1695
ENSMUSG00000050777	Tmem37	0	0	0	7.15386	10.5193	6.44104	24157	#NUM!	2.51207	#NUM!	4.01904
ENSMUSG00000025892	Gria4	10.8984	7.99678	8.92951	5.04218	3.78027	4.77485	9955	1.03305	2.14349	UP	6.90367
ENSMUSG00000049577	Zfpm1	2.42176	2.38102	2.22144	1.66118	0.888436	0.888393	23963	1.03076	1.97077	UP	1.7437
ENSMUSG00000043333	Rhbdl2	0.713949	0.496802	0.428737	0.231039	0.278136	0.295915	32507	1.02603	1.46415	UP	0.40743
ENSMUSG00000032649	Glt25d2	12.7398	7.38618	8.79091	4.45789	4.55101	5.20805	25413	1.0243	1.40922	UP	7.18898
ENSMUSG00000086638	BX004793.1	0.206347	0.245945	0.186463	0.0791181	0.119461	0.11549	9705	1.02418	2.1224	UP	0.158804
ENSMUSG00000033207	Mamdc2	14.1243	18.5283	16.0506	7.83889	7.91243	8.21866	24202	1.02279	2.52447	UP	12.1122
ENSMUSG00000086515	AC097273.2	2.29241	2.05183	2.21485	0.736195	1.71667	0.778876	3248	1.02118	1.55797	UP	1.63181
ENSMUSG00000039967	Zfp292	10.0206	9.26022	9.21915	5.16163	2.89915	5.99007	28820	1.0203	2.13108	UP	7.0918
ENSMUSG00000024038	Ndufv3	67.4228	45.0453	45.3826	24.0861	31.6759	22.1636	5443	1.01839	1.54411	UP	39.2961
ENSMUSG00000041544	Ptchd2	1.08521	0.787577	1.37469	0.690437	0.424083	0.489865	28312	1.0173	1.36476	UP	0.808644
ENSMUSG00000040606	9030409G11Rik	0.342693	0.564903	0.575437	0.272156	0.265452	0.195566	5334	1.01632	1.45556	UP	0.369368
ENSMUSG00000051498	Tlr6	2.92882	2.24307	2.06283	1.13081	1.06907	1.409	20406	1.00338	1.88397	UP	1.80727
ENSMUSG00000078619	Smarcd2	15.24	11.3834	9.96374	6.11851	6.32947	5.84748	19869	0.99985	1.73856	UP	9.1471
ENSMUSG00000040128	Pnrc1	41.8896	27.0102	24.7123	15.6745	16.4578	14.7311	18133	0.99823	1.34755	UP	23.4126
ENSMUSG00000033863	Klf9	5.66	8.28997	7.79973	4.8565	2.41479	3.62936	22236	0.996582	1.55378	UP	5.44173
ENSMUSG00000000223	Drp2	1.29122	2.2289	1.5131	0.849357	0.758669	0.918804	19970	0.994153	1.3615	UP	1.26001
ENSMUSG00000038418	Egr1	68.6062	126.365	100.078	55.4071	44.7726	48.1779	16768	0.991875	1.34595	UP	73.9011
ENSMUSG00000039246	Lyplal1	18.1272	11.8922	12.6794	5.83754	8.73444	6.98209	16898	0.986237	1.5252	UP	10.7088
ENSMUSG00000028698	Pik3r3	60.8676	54.0982	57.6923	28.3954	26.2955	32.4746	13945	0.986089	3.36178	UP	43.3039
ENSMUSG00000088636	AL670603.1	0.510756	0.431626	0.375464	0.279911	0.0905901	0.296559	1143	0.982293	1.32179	UP	0.330818
ENSMUSG00000026473	Glul	61.4559	59.662	48.8098	29.6435	29.873	26.5393	8655	0.981578	2.61886	UP	42.6639
ENSMUSG00000026566	Mpzl1	115.412	163.68	117.249	64.1001	73.9136	63.095	13174	0.978768	1.80169	UP	99.575
ENSMUSG00000052397	Ezr	15.1638	13.7105	8.09661	6.76359	6.43412	5.58986	26525	0.976612	1.30111	UP	9.29308
ENSMUSG00000025489	Ifitm5	0.658179	0.391377	0.557298	0.312831	0.285424	0.219799	29770	0.973972	1.47695	UP	0.404151
ENSMUSG00000021464	Ror2	4.57975	5.19188	4.16607	2.78749	2.02149	2.32895	4222	0.965415	2.4358	UP	3.51261
ENSMUSG00000064080	Fbln2	221.442	277.133	229.294	147.744	103.358	121.838	9287	0.964736	2.26356	UP	183.468
ENSMUSG00000048581	E130311K13Rik	6.96058	6.82276	5.99238	2.93068	3.85927	3.34343	1671	0.964614	2.86708	UP	4.98485
ENSMUSG00000033906	Zdhhc15	3.54778	3.77925	4.1209	1.83184	1.69017	2.34753	31517	0.963771	2.69404	UP	2.88624
ENSMUSG00000003721	Insig2	14.323	17.0449	15.5086	6.89476	8.41056	8.74672	28837	0.962706	2.84172	UP	11.8214
ENSMUSG00000030124	Lag3	1.06211	0.710518	1.16162	0.588956	0.437136	0.480312	31435	0.961883	1.52509	UP	0.740109
ENSMUSG00000085483	AL929557.4	0.0844538	0.100683	0.060277	0.0339053	0.0565402	0.0356046	9351	0.961217	1.34692	UP	0.0619106
ENSMUSG00000018238	Gdf9	0.985742	0.708843	0.737601	0.305083	0.574383	0.370018	13050	0.960921	1.52206	UP	0.613612
ENSMUSG00000063972	Nr6a1	0.74477	0.446558	0.651637	0.407086	0.230269	0.310894	30003	0.958691	1.36779	UP	0.465202
ENSMUSG00000054931	RP23-298F22.2	1.99265	2.16083	1.50368	0.858759	1.22681	0.825484	25967	0.958538	1.75216	UP	1.42804
ENSMUSG00000028273	Pdlim5	98.2291	117.4	95.6473	56.6794	49.6317	53.8854	8303	0.958354	2.66677	UP	78.5788
ENSMUSG00000026199	Ankzf1	7.53737	5.54783	6.92943	2.98426	3.6919	3.6437	15325	0.95563	2.16161	UP	5.05575
ENSMUSG00000034271	Jdp2	9.47504	10.2057	9.2398	5.60911	5.12589	4.18418	24517	0.954925	3.10317	UP	7.30662
ENSMUSG00000023935	Spats1	1.41375	2.095	1.72229	0.867372	0.840715	0.991974	6044	0.954106	1.85235	UP	1.32185
ENSMUSG00000027737	Slc7a11	9.54115	13.2535	8.37666	4.6931	6.17489	5.2263	17934	0.953672	1.51501	UP	7.87761
ENSMUSG00000047394	Odf3b	0	0	0	0.128158	0.129922	0.0750376	30044	#NUM!	2.45445	#NUM!	0.0555196
ENSMUSG00000086565	AL611950.1	0	0	0	0.0603439	0.0611746	0.0353319	12136	#NUM!	2.45445	#NUM!	0.0261417
ENSMUSG00000025333	Gpr143	0	0	0	0.0444831	0.0450955	0.0260453	22327	#NUM!	2.45445	#NUM!	0.0192706
ENSMUSG00000062296	Trank1	0	0	0	0.00798044	0.0080903	0.00467262	24651	#NUM!	2.45445	#NUM!	0.00345723
ENSMUSG00000033192	Lpcat2	0	0	0	0.0262927	0.0266547	0.0153946	27029	#NUM!	2.45445	#NUM!	0.0113903
ENSMUSG00000084777	AC164408.1	0	0	0	0.0211045	0.021395	0.0123569	33256	#NUM!	2.45445	#NUM!	0.00914274
ENSMUSG00000060244	Refbp2	6.57558	4.51832	5.81517	3.02118	3.36201	2.35857	18501	0.951802	1.81744	UP	4.27514
ENSMUSG00000029576	Radil	0.49218	0.547462	0.714529	0.39324	0.191847	0.324535	32378	0.947451	1.46418	UP	0.443966
ENSMUSG00000087692	AL591165.2	0.816324	0.935652	0.930083	0.433128	0.452501	0.507202	9389	0.94532	3.18182	UP	0.679148
ENSMUSG00000002885	Cd97	23.8225	20.819	13.3213	11.3905	9.19055	9.54795	24159	0.943975	1.35663	UP	14.682
ENSMUSG00000038387	Rras	17.9341	19.3368	18.452	8.94719	12.8293	7.22086	11170	0.942352	2.19051	UP	14.12
ENSMUSG00000028453	Fancg	6.02947	4.24254	4.42252	2.36968	2.37272	2.91847	11327	0.939701	1.76687	UP	3.7259
ENSMUSG00000025956	Fam119a	16.6272	16.7696	15.3218	7.28623	10.6109	7.50615	8394	0.939456	2.57667	UP	12.3537
ENSMUSG00000072844	G530011O06Rik	2.54115	2.91974	2.46952	1.33974	1.06558	1.73487	25412	0.937702	2.20986	UP	2.01177
ENSMUSG00000024885	Aldh3b1	10.0385	9.65972	6.22981	4.35796	5.30499	3.89579	15463	0.935292	1.49111	UP	6.58114
ENSMUSG00000043753	Dmrta1	1.19744	1.61528	1.06398	0.6113	0.480814	0.938003	4015	0.933267	1.3414	UP	0.98447
ENSMUSG00000034758	Tle6	24.9046	39.653	42.8576	18.4428	19.6139	18.2547	31676	0.931698	1.42936	UP	27.2878
ENSMUSG00000087385	AL645563.2	0.626078	0.425691	0.669701	0.277364	0.241195	0.385125	8949	0.92975	1.45988	UP	0.437526
ENSMUSG00000040713	Creg1	21.1825	13.1354	14.7851	9.01808	8.41047	8.40876	14343	0.926355	1.46175	UP	12.49
ENSMUSG00000044681	Cnpy1	2.567	3.43751	3.24688	1.15367	1.41582	2.29932	12910	0.926099	1.54505	UP	2.35337
ENSMUSG00000019820	Utrn	4.84593	4.39039	3.34076	2.6313	1.5446	2.45225	15716	0.92412	1.62404	UP	3.20087
ENSMUSG00000024402	Lta	0.606977	0.421086	0.437803	0.224385	0.211226	0.337833	11799	0.922387	1.49074	UP	0.373218
ENSMUSG00000056216	Cebpg	20.4638	20.2304	17.0719	9.27857	10.8227	10.4406	8452	0.919434	2.80161	UP	14.718
ENSMUSG00000019188	H13	18.5441	21.6179	18.9382	10.7975	10.8417	9.63758	3430	0.918075	3.05365	UP	15.0628
ENSMUSG00000028378	Ptgr1	10.4481	16.1243	15.9607	5.75817	10.2351	6.51665	30954	0.918022	1.34402	UP	10.8405
ENSMUSG00000019990	Pde7b	4.28167	3.96646	4.03883	2.20644	1.75905	2.5587	26147	0.913257	2.81	UP	3.13519
ENSMUSG00000038855	Itpkb	31.4031	27.4172	24.0492	18.9134	11.5975	13.5369	22145	0.911773	1.87807	UP	21.1529
ENSMUSG00000038349	Plcl1	4.30586	6.93448	6.87221	3.99568	2.49463	3.15976	25401	0.908379	1.36048	UP	4.6271
ENSMUSG00000038156	Spon1	77.8917	52.7435	68.64	40.6698	30.7302	34.8188	18743	0.907722	1.76748	UP	50.9157
ENSMUSG00000083294	BX119993.1	0.03593	0.0510497	0.0316635	0.0172811	0.0214421	0.0246094	8804	0.905611	1.37652	UP	0.0303293
ENSMUSG00000040690	Col16a1	35.9063	22.3772	24.887	16.461	14.3176	13.642	24946	0.904841	1.41803	UP	21.2652
ENSMUSG00000031431	Tsc22d3	7.10678	4.44905	5.16132	2.99573	3.27972	2.67877	18860	0.900689	1.47564	UP	4.27856
ENSMUSG00000031490	Eif4ebp1	139.165	166.669	145.972	86.7659	89.3312	66.0759	28649	0.899665	2.49171	UP	115.663
ENSMUSG00000039853	Trim14	0.0980318	0.140675	0.106082	0.0515686	0.0568023	0.0764734	11670	0.899404	1.6142	UP	0.0882723
ENSMUSG00000006575	Rundc3a	45.2784	29.3753	31.9576	20.4507	21.267	15.4595	23953	0.898848	1.45701	UP	27.2981
ENSMUSG00000082186	AL954379.1	0.430014	0.385176	0.293619	0.244298	0.138874	0.213743	7454	0.893415	1.54481	UP	0.284287
ENSMUSG00000019944	Rhobtb1	4.06455	3.276	3.13423	2.38794	1.70911	1.54218	10713	0.893351	1.84694	UP	2.68567
ENSMUSG00000023022	Lima1	28.4946	22.2782	19.3198	13.1949	10.9278	13.703	28388	0.889896	1.71659	UP	17.9864
ENSMUSG00000051339	2900026A02Rik	3.25462	3.96952	2.57027	2.29591	1.56821	1.42361	16562	0.889311	1.43768	UP	2.51369
ENSMUSG00000023963	Cyp39a1	11.8813	10.4206	7.16613	4.21318	5.56542	6.15275	26755	0.887281	1.39585	UP	7.56656
ENSMUSG00000027122	2700007P21Rik	19.9897	15.1407	13.9479	8.10689	8.48007	9.9904	7108	0.884886	1.74703	UP	12.6093
ENSMUSG00000010307	Tmem86a	4.18018	4.20162	3.44052	1.92274	2.43001	2.07144	16820	0.879926	2.4534	UP	3.04108
ENSMUSG00000037499	Nenf	36.8969	43.2066	34.9735	22.9837	24.3619	15.2444	14157	0.878595	2.01082	UP	29.6112
ENSMUSG00000078804	AC188454.1	0.84352	0.990377	0.909975	0.475724	0.496417	0.521313	6760	0.87756	3.1421	UP	0.706221
ENSMUSG00000029049	Morn1	0.712558	0.577791	0.463172	0.34894	0.286116	0.324489	5499	0.869831	1.62714	UP	0.452178
ENSMUSG00000014776	Nol3	15.2939	9.83057	11.898	6.81385	7.45621	6.03026	18950	0.866896	1.55951	UP	9.55379
ENSMUSG00000048174	Tmem81	4.17084	3.67251	3.30518	1.67741	2.28022	2.17261	24174	0.86284	2.23325	UP	2.87979
ENSMUSG00000029710	Ephb4	14.1554	13.6064	8.59203	7.85572	5.94384	6.2559	29972	0.85811	1.36004	UP	9.40154
ENSMUSG00000041216	Rlbp1l1	0.0781596	0.117646	0.0889381	0.0479986	0.0465039	0.062814	28386	0.855991	1.5227	UP	0.0736766
ENSMUSG00000064442	SNORA36	0.0184025	0.0258652	0.0190092	0.0149007	0.00799894	0.0120932	35279	0.85462	1.40743	UP	0.0163783
ENSMUSG00000025779	Ly96	2.76859	3.55958	3.84371	1.06695	2.19933	2.37389	28024	0.850774	1.35547	UP	2.63534
ENSMUSG00000028552	Eps15	29.5298	20.6374	18.7453	12.0458	12.0455	14.1231	11939	0.850649	1.4042	UP	17.8545
ENSMUSG00000029499	Pxmp2	3.02852	2.71398	2.13927	1.3347	1.61971	1.42562	6260	0.84758	1.88658	UP	2.04363
ENSMUSG00000040972	Igsf21	0	0	0	0.246769	0.37525	0.223296	4348	#NUM!	2.40191	#NUM!	0.140886
ENSMUSG00000036533	Cdc42ep3	4.96153	4.01639	3.37732	2.33839	2.58152	1.9609	29667	0.844474	1.67801	UP	3.20601
ENSMUSG00000020593	Lpin1	42.6837	31.6319	28.2175	24.1103	13.82	19.2466	19950	0.842585	1.33908	UP	26.6183
ENSMUSG00000043773	1700048O20Rik	0	0	0	0.539337	0.505755	0.836836	23370	#NUM!	2.40088	#NUM!	0.313655
ENSMUSG00000072591	5930412G12Rik	7.36294	8.78101	9.93789	4.54881	5.93276	4.09808	32532	0.839088	1.84111	UP	6.77692
ENSMUSG00000079671	AC103620.1	1.0314	1.38064	1.2955	0.581566	0.743511	0.750233	3893	0.837135	1.9931	UP	0.963808
ENSMUSG00000000555	Itga5	25.1623	21.3731	18.884	13.4475	11.388	12.0067	28895	0.828355	2.10993	UP	17.0436
ENSMUSG00000033910	Gucy1a3	3.02062	2.1577	2.62574	1.32102	1.18576	1.89071	23693	0.827546	1.58081	UP	2.03359
ENSMUSG00000048334	AC110537.1	4.95549	3.68575	4.80948	2.05771	2.45693	3.08551	14562	0.823583	1.75493	UP	3.50848
ENSMUSG00000038225	Ccdc111	3.33986	2.23309	2.89183	1.31909	1.71128	1.75547	27063	0.822701	1.60509	UP	2.20843
ENSMUSG00000039740	Alg2	39.7117	36.692	36.5136	22.6755	19.765	21.4574	24918	0.821427	3.58889	UP	29.4692
ENSMUSG00000003458	Ncstn	56.518	50.9772	42.4474	27.9969	26.3292	30.5421	2838	0.821115	2.14931	UP	39.1351
ENSMUSG00000080463	SNORD75	217.622	163.28	228.095	76.9003	139.469	129.593	604	0.815817	1.45697	UP	159.16
ENSMUSG00000087419	AC131742.1	3.27001	2.89364	2.47837	1.83546	1.20956	1.86561	33450	0.81546	1.78271	UP	2.25878
ENSMUSG00000025007	Aldh18a1	43.1978	61.4695	54.9541	32.371	29.1961	29.3201	30195	0.812504	1.86579	UP	41.7514
ENSMUSG00000025608	Podxl	8.5743	8.75485	6.16616	5.1355	3.9353	4.32387	23774	0.810715	1.68696	UP	6.14833
ENSMUSG00000042626	Shc1	12.1025	12.4761	7.75284	6.30539	5.55267	6.62269	16378	0.806916	1.39036	UP	8.4687
ENSMUSG00000063659	Zfp238	56.1415	44.6465	37.5611	25.9517	24.1366	29.047	25584	0.805922	1.61344	UP	36.2474
ENSMUSG00000026158	Ogfrl1	3.68896	6.14091	4.86426	3.22361	2.44868	2.77504	26647	0.798672	1.31292	UP	3.85691
ENSMUSG00000026571	Dcaf6	19.2883	14.973	15.6172	8.70663	9.48247	10.5016	9040	0.797833	2.09491	UP	13.0949
ENSMUSG00000006010	BC003331	15.027	12.5785	13.1305	7.20038	7.83889	8.44216	25340	0.794781	2.65521	UP	10.7029
ENSMUSG00000071103	1700029J07Rik	1.29218	0.920031	1.05573	0.468708	0.622625	0.79491	12503	0.792867	1.48328	UP	0.859031
ENSMUSG00000048232	Fbxo10	12.3222	11.3738	10.6842	7.15379	5.55063	7.14539	25691	0.792453	2.60856	UP	9.03834
ENSMUSG00000061402	AC155307.1	23.2337	15.1842	16.5176	10.4179	8.87147	12.5045	11779	0.78899	1.33466	UP	14.4549
ENSMUSG00000070955	AC107738.1	25.2913	27.5293	27.2464	17.848	11.5667	16.9398	7163	0.788499	2.24364	UP	21.0703
ENSMUSG00000020635	Fkbp1b	1.26093	1.30519	1.3181	0.887874	0.877594	0.493866	9565	0.781726	1.84257	UP	1.02393
ENSMUSG00000035637	Grhpr	23.0005	31.7569	32.187	17.8183	18.3586	14.4404	19435	0.780461	1.69779	UP	22.927
ENSMUSG00000020150	Gamt	19.6146	18.5425	17.2192	11.8262	11.9579	8.50708	17568	0.778128	2.35967	UP	14.6113
ENSMUSG00000041797	Abca9	0.498964	0.655505	0.514188	0.375038	0.204078	0.393967	28990	0.778052	1.38191	UP	0.44029
ENSMUSG00000028419	Chmp5	67.2256	86.734	91.1371	36.7464	60.309	46.0775	19488	0.775995	1.5575	UP	64.7049
ENSMUSG00000065360	SNORA32	1.52017	1.50643	1.79998	1.14441	0.770229	0.906119	35569	0.774917	1.99937	UP	1.27456
ENSMUSG00000037470	Uggt1	56.9192	55.0617	46.1267	33.3455	23.9154	35.2514	12820	0.77319	1.97299	UP	41.77
ENSMUSG00000038764	Ptpn3	1.52053	2.277	1.67006	1.17621	1.01885	1.00815	32735	0.771389	1.4732	UP	1.44513
ENSMUSG00000078433	Gm4924	1.43714	0.968518	1.13574	0.63753	0.692471	0.74656	20118	0.770121	1.59236	UP	0.936326
ENSMUSG00000082760	AC129215.1	7.36755	8.41918	6.76049	4.61849	5.28919	3.33997	17750	0.767213	1.84103	UP	5.96581
ENSMUSG00000068739	Sars	96.4694	67.5335	65.1383	40.1608	53.3589	41.753	10763	0.760366	1.34328	UP	60.7356
ENSMUSG00000037636	Slc25a43	1.36056	1.86485	1.40202	1.04489	0.640405	1.04656	28459	0.760328	1.3983	UP	1.22655
ENSMUSG00000044317	Gpr4	0.467577	0.508139	0.336751	0.245228	0.287449	0.242297	5256	0.760061	1.53785	UP	0.347907
ENSMUSG00000064210	Ano6	67.7422	68.3781	55.7191	42.9273	31.3068	39.1771	24315	0.758335	2.08876	UP	50.8751
ENSMUSG00000031486	Gpr124	1.67045	1.69418	1.25886	1.10429	0.796721	0.835355	25108	0.756719	1.67096	UP	1.22664
ENSMUSG00000040297	AI848100	18.7954	25.182	21.0252	13.0076	9.90423	15.5605	27980	0.756676	1.62668	UP	17.2458
ENSMUSG00000028468	Rgp1	24.149	15.967	17.1359	12.6424	9.62457	11.6191	19539	0.756632	1.34674	UP	15.1897
ENSMUSG00000020707	Rnf135	4.07189	3.32766	3.13434	2.31829	2.17184	1.7452	9678	0.756499	1.89677	UP	2.79487
ENSMUSG00000033021	Gmppa	29.9513	19.4683	22.5978	13.2348	15.6062	13.8052	28909	0.755926	1.42875	UP	19.1106
ENSMUSG00000083307	AL808107.1	4.14359	4.37788	3.59203	2.60247	2.92352	1.64732	15226	0.755903	1.67038	UP	3.21447
ENSMUSG00000034723	Tmx4	7.56764	9.13436	8.30537	4.89986	4.24626	5.67851	18964	0.754357	2.28315	UP	6.63867
ENSMUSG00000026411	Tmem9	83.0254	61.7602	61.7126	38.5452	44.4572	39.4727	19718	0.753641	1.72672	UP	54.8289
ENSMUSG00000071753	C230004F18Rik	0	0	0	0.0608761	0.0617142	0.0998019	16830	#NUM!	2.35007	#NUM!	0.0370654
ENSMUSG00000026615	Eprs	96.0983	123.836	101.169	62.9479	59.8551	67.6688	13385	0.753461	2.1052	UP	85.2626
ENSMUSG00000085343	AC166290.3	1.46584	1.45459	1.5005	0.854346	1.06922	0.699277	18159	0.75322	2.28544	UP	1.17396
ENSMUSG00000063065	Mapk3	67.7812	63.8443	48.8679	33.3851	42.4099	31.3982	16408	0.751734	1.66423	UP	47.9478
ENSMUSG00000028464	Tpm2	0.929349	1.05761	1.16679	0.502644	0.764345	0.606442	32293	0.751384	1.85132	UP	0.837863
ENSMUSG00000037375	Hhat	0.698507	0.545608	0.494371	0.381527	0.329177	0.324539	22291	0.747861	1.66739	UP	0.462288
ENSMUSG00000055401	Fbxo6	10.4974	8.02562	7.90481	5.38092	6.28953	4.07929	27443	0.746731	1.54642	UP	7.0296
ENSMUSG00000031938	4931406C07Rik	18.683	20.8873	19.1759	10.4768	13.3534	11.2297	14287	0.744669	2.71502	UP	15.6344
ENSMUSG00000042745	Id1	16.0772	18.7625	17.7206	9.9091	11.9387	9.52846	5236	0.744301	2.54565	UP	13.9894
ENSMUSG00000056220	Pla2g4a	9.23387	10.67	9.50442	4.91658	5.69919	6.96322	23226	0.742371	2.22106	UP	7.83121
ENSMUSG00000085054	AC118698.2	0.392867	0.369888	0.30801	0.165981	0.220849	0.255107	33422	0.738137	1.77079	UP	0.28545
ENSMUSG00000028436	Dcaf12	54.1932	50.0223	52.7675	32.2508	31.3882	30.5076	28826	0.737627	4.03097	UP	41.8549
ENSMUSG00000005034	Prkacb	28.9366	37.2695	39.781	21.944	19.1262	22.544	18592	0.736468	1.82917	UP	28.2669
ENSMUSG00000006931	1110036O03Rik	27.2373	22.549	18.1771	15.0795	14.4552	11.3158	13070	0.734406	1.46459	UP	18.1357
ENSMUSG00000041959	S100a10	45.9568	53.6684	55.6069	24.8769	42.0733	26.4787	20216	0.732484	1.52736	UP	41.4435
ENSMUSG00000008307	1700109H08Rik	0.629988	0.497491	0.674585	0.241314	0.429613	0.4139	5401	0.732184	1.38702	UP	0.481149
ENSMUSG00000022770	Dlg1	13.4415	10.5931	10.2587	6.77966	6.19322	7.68124	8397	0.731499	1.84172	UP	9.15791
ENSMUSG00000057396	Zfp759	1.85496	1.94419	1.40868	1.04023	0.951668	1.15128	28325	0.728458	1.76445	UP	1.39183
ENSMUSG00000038936	Sccpdh	16.4481	24.0346	24.3137	10.6841	15.9153	12.5113	9310	0.728349	1.33607	UP	17.3178
ENSMUSG00000067928	Zfp760	4.71088	5.30004	5.79909	2.9644	2.77609	3.80374	26030	0.728138	2.0265	UP	4.22571
ENSMUSG00000045917	6330416G13Rik	4.04032	3.94044	4.00949	2.24945	2.50546	2.48424	31266	0.72797	4.26756	UP	3.2049
ENSMUSG00000073096	Lrrc61	10.7642	7.8042	7.2165	5.89128	5.15518	4.53758	26457	0.72646	1.36302	UP	6.89483
ENSMUSG00000038034	Igsf8	39.8916	26.3091	31.7967	22.7061	17.7992	18.8261	14439	0.723947	1.42216	UP	26.2215
ENSMUSG00000046862	Pramef8	6.16223	6.00334	5.40957	2.97656	3.6189	4.05621	8048	0.722457	2.39588	UP	4.70447
ENSMUSG00000041180	Hectd2	4.98057	7.22104	7.86922	4.17285	3.38738	4.61187	28218	0.721522	1.30462	UP	5.37382
ENSMUSG00000040044	Orc3l	10.8146	13.071	11.6905	6.49434	6.77389	8.33821	22716	0.719445	2.22716	UP	9.53042
ENSMUSG00000083614	AL645668.4	0.0865315	0.0514548	0.0976914	0	0	0	11681	#DIV/0!	2.31281	#DIV/0!	0.0392796
ENSMUSG00000082560	BX119986.4	0.0662874	0.0394169	0.0748363	0	0	0	21509	#DIV/0!	2.31281	#DIV/0!	0.0300901
ENSMUSG00000073198	CT030242.2	30.6121	34.2559	43.0476	21.0603	21.0548	23.4372	24091	0.719186	1.69654	UP	28.9113
ENSMUSG00000062054	Iah1	25.993	29.4756	27.5242	14.3247	21.6194	14.4725	25883	0.719089	1.84969	UP	22.2349
ENSMUSG00000025316	Banp	11.9594	11.7908	12.9744	8.15144	7.19318	7.02622	22651	0.71513	3.14494	UP	9.84925
ENSMUSG00000042851	Zc3h6	2.87825	2.05395	2.46056	1.81276	1.31289	1.37999	32628	0.714379	1.55539	UP	1.98307
ENSMUSG00000007872	Id3	56.0533	70.4137	75.3549	42.2514	49.759	31.0798	21030	0.713367	1.52689	UP	54.152
ENSMUSG00000046110	Serinc4	2.13965	1.74676	1.72883	0.998308	1.16122	1.26555	19625	0.713211	2.03461	UP	1.50672
ENSMUSG00000033460	Armcx1	7.32406	9.12183	9.33477	4.39936	5.70342	5.68135	28171	0.707816	1.908	UP	6.92746
ENSMUSG00000028088	Fmo5	0.418256	0.375504	0.388869	0.280653	0.201533	0.241923	18984	0.707718	2.3723	UP	0.31779
ENSMUSG00000044328	Trp53i13	13.1847	9.85687	11.1109	7.28949	7.84282	5.80019	28006	0.706244	1.73559	UP	9.18082
ENSMUSG00000035759	Bbs10	2.48933	2.03692	1.98167	1.27418	1.34298	1.37367	14952	0.705503	2.16581	UP	1.74979
ENSMUSG00000050732	Vamp8	0	0	0	0.708126	1.35814	1.12058	26039	#NUM!	2.30005	#NUM!	0.531141
ENSMUSG00000026705	Klhl20	6.01601	4.67974	4.41591	3.32603	2.46848	3.49955	23527	0.701281	1.52077	UP	4.06762
ENSMUSG00000078803	AC127420.1	0.937218	1.22894	1.0494	0.676666	0.643595	0.658558	7440	0.700428	2.07001	UP	0.86573
ENSMUSG00000074393	AC132246.1	0.937218	1.22894	1.0494	0.676666	0.643595	0.658558	30099	0.700428	2.07001	UP	0.86573
ENSMUSG00000082782	AC101941.1	5.22226	6.81275	6.82826	2.93803	3.87715	4.80482	32940	0.69897	1.47704	UP	5.08054
ENSMUSG00000037408	Cnnm4	3.24453	3.85255	3.13144	2.62695	1.61267	2.0679	24160	0.697454	1.62029	UP	2.75601
ENSMUSG00000026553	Copa	46.0505	48.0812	44.3123	30.2597	25.2934	29.8369	7058	0.697162	3.10637	UP	37.3057
ENSMUSG00000028411	Aptx	7.10661	5.57186	5.45913	2.9953	4.50045	3.71265	11120	0.694404	1.54996	UP	4.891
ENSMUSG00000072623	Zfp9	3.7015	4.95605	5.3498	2.82198	2.32218	3.512	20952	0.694383	1.37644	UP	3.77725
ENSMUSG00000059713	Rcan3	9.38631	8.97003	7.27077	6.10844	4.67714	5.06281	10295	0.693335	1.86441	UP	6.91258
ENSMUSG00000053470	Kdm3a	27.1011	24.2514	31.9966	17.1191	16.616	17.8508	4530	0.692191	2.00638	UP	22.4892
ENSMUSG00000080717	B230307C23Rik	0.33191	0.376305	0.346986	0.17203	0.173028	0.309146	21488	0.689705	1.32112	UP	0.284901
ENSMUSG00000042229	Rabif	17.617	16.4357	14.4943	9.09494	10.8146	10.1898	28596	0.689653	2.38789	UP	13.1077
ENSMUSG00000008129	4930432K21Rik	0.710453	0.548058	0.639128	0.437686	0.388145	0.352677	22676	0.687243	1.97133	UP	0.512691
ENSMUSG00000039899	Fgl2	1.8042	2.63468	2.0161	1.29505	1.15912	1.55752	27384	0.686205	1.3811	UP	1.74444
ENSMUSG00000020695	Mrc2	4.80481	5.79325	4.10586	3.58347	2.25786	3.30099	16195	0.685568	1.36561	UP	3.97437
ENSMUSG00000070705	AC148986.1	11.1522	8.66832	10.3422	6.36073	6.81933	5.5864	31903	0.684608	2.01844	UP	8.15485
ENSMUSG00000067657	AC124479.1	5.97348	6.61767	7.2107	4.70157	4.37747	3.2412	10209	0.684605	1.92654	UP	5.35368
ENSMUSG00000054770	Kctd18	6.8764	5.32666	6.15768	3.41854	4.38977	3.62106	29043	0.683879	1.89987	UP	4.96502
ENSMUSG00000025420	Katnal2	5.02506	3.82229	3.61549	2.15339	2.62074	2.98886	10864	0.682947	1.45088	UP	3.37097
ENSMUSG00000032501	Trib1	10.2137	13.9515	11.4757	8.75525	6.91823	6.56109	4297	0.680727	1.58846	UP	9.6459
ENSMUSG00000005374	Tbl2	12.0301	14.4137	15.6016	9.05669	7.94541	9.25165	32458	0.679425	2.0228	UP	11.3832
ENSMUSG00000038827	BC026590	12.4347	13.627	10.7108	8.63925	5.8801	8.48628	31566	0.676642	1.69046	UP	9.96303
ENSMUSG00000032558	Acad11	5.38749	4.27999	4.01515	3.12921	2.46826	2.97728	11279	0.674178	1.66528	UP	3.70956
ENSMUSG00000037509	Arhgef4	41.1193	34.8884	35.5146	26.9031	20.7846	22.2324	7634	0.673553	2.16243	UP	30.2404
ENSMUSG00000061455	Stx17	9.03316	7.36709	6.79877	4.72576	4.26942	5.55578	26847	0.672948	1.69969	UP	6.29166
ENSMUSG00000028447	Dctn3	74.0336	57.9589	73.0642	39.3918	53.195	36.1832	11920	0.671228	1.58423	UP	55.6378
ENSMUSG00000027890	Gstm4	0	0	0	1.9239	2.71473	1.44613	12875	#NUM!	2.26861	#NUM!	1.01413
ENSMUSG00000026273	Mterfd2	5.18697	4.32382	4.34187	2.5126	3.4178	2.79342	15692	0.667131	1.92393	UP	3.76275
ENSMUSG00000087730	U6	2.0899	2.44597	1.92497	1.82047	1.06477	1.19095	3843	0.664499	1.32972	UP	1.75617
ENSMUSG00000026627	Tmem206	30.7499	27.6312	24.8471	17.3095	18.3681	16.8491	14261	0.664024	2.3582	UP	22.6258
ENSMUSG00000027939	Nup210l	0.436662	0.450776	0.427842	0.227029	0.250081	0.353156	17819	0.663724	1.83134	UP	0.357591
ENSMUSG00000026074	Map4k4	271.184	343.921	310.767	227.459	158.437	198.582	21595	0.663667	1.76343	UP	251.725
ENSMUSG00000045210	Vcpip1	13.4306	13.7758	12.9005	9.58726	6.59175	9.16445	10234	0.662236	2.14787	UP	10.9084
ENSMUSG00000056947	Mab21l1	0.159203	0.23667	0.202202	0.151338	0.105477	0.121838	28598	0.659451	1.31163	UP	0.162788
ENSMUSG00000028076	Cd1d1	23.089	18.7797	15.741	10.3909	13.8215	12.2839	12244	0.658565	1.39565	UP	15.6843
ENSMUSG00000036214	1700022C21Rik	4.10709	4.2029	5.36464	2.45146	3.75083	2.472	18049	0.656685	1.32268	UP	3.72482
ENSMUSG00000087471	AC027184.2	0	0	0	0.0509406	0.0260761	0.0406047	33106	#NUM!	2.25528	#NUM!	0.0196036
ENSMUSG00000086350	AC166710.1	0.490469	0.45368	0.42042	0.241753	0.280093	0.343761	17373	0.656662	2.00625	UP	0.371696
ENSMUSG00000020014	4930485B16Rik	0.97115	0.765791	0.643538	0.461586	0.50863	0.540525	8806	0.655996	1.37683	UP	0.648537
ENSMUSG00000048965	Mrgpre	2.24888	2.07754	1.82356	1.43003	1.19034	1.29624	32140	0.650977	2.20215	UP	1.67776
ENSMUSG00000026509	Capn2	66.8127	63.6543	58.6268	41.8806	38.9443	39.6126	20694	0.650818	3.07313	UP	51.5886
ENSMUSG00000048027	Rgmb	12.1814	11.7087	11.2469	8.69264	6.64139	7.04622	26211	0.650766	2.4703	UP	9.58621
ENSMUSG00000039632	Ccdc151	1.57301	1.51681	1.3919	0.929506	0.932059	0.993819	16992	0.650367	3.15137	UP	1.22285
ENSMUSG00000081516	AL807745.1	8.10235	8.93784	6.0037	4.94007	4.85459	4.89975	11857	0.649118	1.47764	UP	6.28972
ENSMUSG00000088524	snR39B	4.06003	4.88751	5.25052	2.98433	2.50783	3.56162	4451	0.649101	1.67425	UP	3.87531
ENSMUSG00000040183	Ankrd6	3.66019	3.54312	3.26736	2.17662	2.02612	2.48728	1236	0.646269	2.66967	UP	2.86012
ENSMUSG00000053286	1190005F20Rik	14.3861	13.5105	13.2249	8.79734	8.62003	8.89347	20707	0.644238	3.79328	UP	11.2387
ENSMUSG00000028300	3110043O21Rik	7.4434	5.34257	6.07832	3.61545	4.10478	4.36556	30335	0.642344	1.58699	UP	5.15835
ENSMUSG00000079724	Rnaset2b	15.1961	16.1689	13.5289	7.56542	12.6893	8.61759	3096	0.636834	1.42641	UP	12.2944
ENSMUSG00000042429	Adora1	13.1537	19.2789	15.9557	11.6493	9.73112	9.75621	22331	0.636044	1.42305	UP	13.2542
ENSMUSG00000026457	Adipor1	37.1425	40.742	34.6355	25.7038	25.076	21.6882	26791	0.634767	2.45308	UP	30.8313
ENSMUSG00000015702	Anxa9	0.913802	0.912189	0.932616	0.68955	0.622534	0.466017	4970	0.633603	2.09791	UP	0.756118
ENSMUSG00000027556	Car1	0	0	0	0.0753141	0.0381755	0.0661457	29758	#NUM!	2.23336	#NUM!	0.0299392
ENSMUSG00000083805	AL772378.3	0	0	0	0.212364	0.107644	0.186512	18962	#NUM!	2.23336	#NUM!	0.0844199
ENSMUSG00000066150	Slc31a1	36.8631	45.8225	43.1113	25.1405	27.49	28.6429	10491	0.630241	2.19049	UP	34.5117
ENSMUSG00000037709	Fam13a	3.3836	3.08595	3.93053	2.50282	1.95014	2.27081	10120	0.629253	1.84883	UP	2.85398
ENSMUSG00000045838	A430105I19Rik	6.1385	8.91686	8.1952	4.96457	4.37563	5.71057	19458	0.627427	1.38945	UP	6.38355
ENSMUSG00000022261	Sdc2	32.6967	27.6229	24.4193	16.1666	20.3716	18.3466	13722	0.626618	1.67661	UP	23.2706
ENSMUSG00000032667	Pon2	17.9205	21.1078	19.0601	10.5993	14.727	12.3336	9411	0.62522	1.96194	UP	15.9581
ENSMUSG00000050565	Tor1aip2	21.3587	22.1707	21.3396	16.5608	10.5668	14.9475	24856	0.624563	1.86135	UP	17.824
ENSMUSG00000039934	Pion	11.107	11.665	12.556	6.51348	6.99906	9.41585	24712	0.623676	1.85201	UP	9.70939
ENSMUSG00000026466	Tor1aip1	23.7788	20.2077	17.0185	14.2788	10.066	15.2617	23492	0.623192	1.32479	UP	16.7686
ENSMUSG00000028641	Lepre1	17.8414	23.0608	18.0584	13.393	12.3177	12.5778	4192	0.62284	1.78183	UP	16.2082
ENSMUSG00000026504	Sdccag8	7.42662	5.05984	6.11522	3.67187	4.5932	3.81707	24083	0.622556	1.36807	UP	5.11397
ENSMUSG00000074661	AI452195	3.18304	4.24752	3.08423	2.14426	2.33077	2.35752	11005	0.621925	1.50089	UP	2.89123
ENSMUSG00000041633	Kctd12b	5.03247	5.37071	4.92718	3.27932	2.72624	3.96147	24664	0.621155	2.02683	UP	4.21623
ENSMUSG00000010290	AI597479	14.247	15.7836	16.9349	9.93672	10.08	10.5354	12382	0.620329	2.62284	UP	12.9196
ENSMUSG00000029675	Eln	9.07257	7.65321	9.18475	6.4771	5.38817	5.07036	30712	0.613477	1.99617	UP	7.14103
ENSMUSG00000085885	AL831754.1	1.35722	1.27326	1.32388	1.09236	0.667827	0.828	27794	0.6115	1.64659	UP	1.09042
ENSMUSG00000058318	Phf21a	7.39001	5.04525	5.7878	4.4207	3.41778	4.11315	21194	0.608558	1.30127	UP	5.02911
ENSMUSG00000024854	Pold4	25.2284	23.1207	22.773	16.5043	18.3018	11.9151	21659	0.60622	1.78036	UP	19.6405
ENSMUSG00000004371	Il11	0.121009	0.119927	0.159385	0.076687	0.0971784	0.0898019	29670	0.602437	1.47742	UP	0.110665
ENSMUSG00000086605	AL591711.7	1.00749	1.21279	1.08194	0.770845	0.639373	0.765905	4759	0.601679	2.15106	UP	0.913058
ENSMUSG00000075273	Ttc30b	4.36801	3.49831	3.25201	2.50866	2.37466	2.44389	7925	0.601606	1.68465	UP	3.07426
ENSMUSG00000036019	Tmtc2	10.3002	7.89007	8.06769	6.29806	4.86499	6.17593	20495	0.598734	1.52376	UP	7.26615
ENSMUSG00000040520	Manea	18.0346	16.0093	13.3363	10.2207	8.64834	12.4527	19556	0.597115	1.42215	UP	13.117
ENSMUSG00000081650	CR974444.2	2.11608	1.72311	1.77479	1.03289	1.38079	1.30535	13061	0.594098	1.75237	UP	1.5555
ENSMUSG00000029186	Pi4k2b	2.77065	2.99954	2.64405	1.79521	1.98157	1.80487	23375	0.592141	2.84558	UP	2.33265
ENSMUSG00000043219	Hoxa6	5.76151	3.02268	3.91482	0	0	0	22654	#DIV/0!	2.20048	#DIV/0!	2.1165
ENSMUSG00000040043	Rbms2	14.3871	16.6706	13.7856	10.3678	9.50991	9.8847	22905	0.591403	2.27486	UP	12.4343
ENSMUSG00000044629	Cnrip1	4.60797	5.81267	6.31091	2.85089	4.31853	3.94063	24965	0.590704	1.30976	UP	4.64027
ENSMUSG00000028309	Rnf20	17.4117	21.3841	22.0792	12.789	12.7401	14.9868	10393	0.587365	1.84899	UP	16.8985
ENSMUSG00000057335	Cep170	26.0721	32.3089	30.2796	22.4459	13.7328	22.8624	23522	0.586573	1.32168	UP	24.617
ENSMUSG00000040841	Six5	7.22283	6.59272	6.79222	5.3936	4.2423	4.0927	27437	0.586004	2.15099	UP	5.72273
ENSMUSG00000087651	AC125276.1	4.66557	5.41272	3.99979	2.93967	3.42716	3.01585	33184	0.585379	1.64119	UP	3.91013
ENSMUSG00000089555	mmu-mir-1933	1.63398	1.86793	1.81519	1.12502	1.06638	1.35855	35462	0.582843	2.17698	UP	1.47784
ENSMUSG00000023175	Bsg	202.103	214.784	275.276	139.938	172.457	150.374	12050	0.580816	1.44841	UP	192.489
ENSMUSG00000025026	Add3	23.6417	28.8181	28.3589	17.3165	17.5017	19.2469	27529	0.579992	2.14174	UP	22.4806
ENSMUSG00000085491	AL844532.1	2.3966	3.32525	2.55537	1.64537	2.1171	1.77854	6199	0.578999	1.33635	UP	2.30304
ENSMUSG00000030352	Tspan9	21.7761	18.1202	16.2451	13.3133	13.1596	11.128	18874	0.578296	1.60047	UP	15.6237
ENSMUSG00000050812	AI314180	17.1273	18.1664	20.2971	13.0866	10.9446	13.2538	25134	0.576254	2.16054	UP	15.4793
ENSMUSG00000031644	Nek1	5.24404	6.20528	6.32879	3.90364	3.43373	4.58814	15820	0.576052	1.81709	UP	4.9506
ENSMUSG00000017718	Afmid	1.98159	1.5822	1.5735	1.29766	0.960958	1.19183	20412	0.574226	1.54826	UP	1.43129
ENSMUSG00000031399	Fam3a	8.42304	8.34403	8.11505	5.02884	6.04717	5.64871	6649	0.573127	3.02904	UP	6.93447
ENSMUSG00000026698	Pigc	14.2262	11.1647	12.4353	7.4713	9.46769	8.52952	28422	0.570669	1.75241	UP	10.5491
ENSMUSG00000026031	Cflar	8.88585	6.60954	6.64776	5.3486	4.12159	5.44257	4351	0.570313	1.30616	UP	6.17598
ENSMUSG00000028466	Creb3	22.4966	21.901	19.6993	12.1984	18.2677	12.8666	15148	0.564798	1.52132	UP	17.9049
ENSMUSG00000041028	Ghitm	140.117	118.636	107.244	74.1477	92.8378	81.1105	13943	0.560933	1.6231	UP	102.349
ENSMUSG00000048000	Gigyf2	25.5269	24.0806	24.1374	17.9708	13.7335	18.3197	3235	0.559923	2.15834	UP	20.6282
ENSMUSG00000014554	Dguok	7.5071	5.55154	6.01432	3.67929	4.89811	4.3677	25353	0.559122	1.38618	UP	5.33635
ENSMUSG00000030555	Ttc23	4.92302	3.80563	3.50482	2.63326	2.90318	2.76869	26145	0.558758	1.39292	UP	3.4231
ENSMUSG00000044968	Napepld	1.95693	1.5172	1.465	1.03921	1.12217	1.19504	30172	0.557332	1.50305	UP	1.38259
ENSMUSG00000020646	Mboat2	23.4429	18.4524	18.4274	13.5185	13.2919	14.1897	28987	0.557074	1.72364	UP	16.8871
ENSMUSG00000052423	B4galt3	15.8171	13.9635	12.0455	9.84887	9.66975	8.96253	5720	0.554393	1.77962	UP	11.7179
ENSMUSG00000020886	Dlg4	24.973	31.26	32.4103	24.8287	16.5769	19.0139	31311	0.552998	1.30905	UP	24.8438
ENSMUSG00000036241	Ube2r2	58.6798	55.2475	57.1739	39.3422	44.733	32.8569	25591	0.549178	2.14145	UP	48.0056
ENSMUSG00000031841	Cdh13	10.8298	8.85003	10.7882	7.53175	6.72923	6.57077	28152	0.54851	1.95764	UP	8.54995
ENSMUSG00000073012	Fnd3c2	0	0	0	0.0253063	0.0495744	0.0345759	22339	#NUM!	2.17415	#NUM!	0.0182428
ENSMUSG00000035696	Rnf38	20.1277	15.3337	16.2559	12.8246	9.6795	12.8817	5609	0.547476	1.40181	UP	14.5172
ENSMUSG00000040410	Fbxl4	3.68497	5.18066	4.64435	2.61881	3.34652	3.28671	5922	0.546181	1.33914	UP	3.79367
ENSMUSG00000024357	Sil1	12.3553	11.8058	12.7142	7.82995	10.3601	7.06647	20034	0.546	1.7042	UP	10.3553
ENSMUSG00000036104	Rab3gap1	10.9946	8.72628	8.44534	6.75672	5.64398	6.89728	15661	0.545516	1.51885	UP	7.9107
ENSMUSG00000028343	Erp44	25.3394	30.8207	32.3194	16.709	21.9912	21.9818	27249	0.544077	1.549	UP	24.8602
ENSMUSG00000037015	Tmem185b	19.42	20.6187	18.5656	14.0161	13.8886	12.3394	16825	0.542231	2.79803	UP	16.4747
ENSMUSG00000074364	Ehd2	18.7092	22.9772	17.6979	16.2327	12.8652	11.7333	18291	0.54041	1.37012	UP	16.7026
ENSMUSG00000021130	Galntl1	44.2921	46.2653	38.1753	31.5004	30.024	26.993	25012	0.540345	2.07371	UP	36.2083
ENSMUSG00000084099	AL606935.2	98.0104	78.2406	72.4267	54.9698	54.9555	61.097	11655	0.540092	1.4961	UP	69.95
ENSMUSG00000013997	Nit1	15.2642	12.0027	12.3856	9.21882	9.66322	8.44213	13800	0.537235	1.70847	UP	11.1628
ENSMUSG00000009585	Apobec3	10.0948	9.203	7.3518	5.68633	6.60264	6.10827	24377	0.534626	1.49756	UP	7.50781
ENSMUSG00000010025	Aldh3a2	9.42277	7.44127	7.29784	5.71152	5.23509	5.73349	21221	0.534605	1.61921	UP	6.807
ENSMUSG00000026751	Nr5a1	0.0219548	0.0130552	0.0123932	0	0	0	29178	#DIV/0!	2.16369	#DIV/0!	0.00790053
ENSMUSG00000074121	Ntf5	0.04744	0.0282095	0.0267791	0	0	0	22384	#DIV/0!	2.16369	#DIV/0!	0.0170714
ENSMUSG00000006574	Slc4a1	0.00954941	0.00567843	0.00539049	0	0	0	23599	#DIV/0!	2.16369	#DIV/0!	0.00343639
ENSMUSG00000035601	Rg9mtd3	5.26313	5.2931	5.63285	2.97164	4.10184	4.10898	28499	0.533784	1.86809	UP	4.56192
ENSMUSG00000049411	6030446N20Rik	3.02409	3.38002	2.8688	2.03624	2.16546	2.20525	5440	0.533386	2.40623	UP	2.61331
ENSMUSG00000059714	Flot1	58.0636	46.4015	50.1747	35.7668	41.9396	29.297	19363	0.531254	1.46941	UP	43.6072
ENSMUSG00000021973	Efha1	22.6976	24.5277	25.7277	15.2111	18.3057	16.9793	20665	0.530797	2.39917	UP	20.5748
ENSMUSG00000052544	St6galnac3	1.48832	1.19694	1.4117	0.83496	0.881724	1.12034	32305	0.530177	1.55726	UP	1.15567
ENSMUSG00000034595	2310014H01Rik	12.4453	13.9317	14.31	10.212	9.23118	8.7814	23870	0.527617	2.37381	UP	11.4853
ENSMUSG00000052748	1200016B10Rik	2.24273	2.67026	2.47994	1.5381	1.68757	1.90374	20053	0.527352	2.0084	UP	2.08706
ENSMUSG00000024424	Ttc39c	2.0481	1.94648	2.00727	1.28058	1.46349	1.42366	8231	0.526148	3.20264	UP	1.69493
ENSMUSG00000026123	Plekhb2	14.1872	11.0214	11.975	8.90064	8.37626	8.58217	10835	0.523997	1.78279	UP	10.5071
ENSMUSG00000028278	Rragd	12.0346	10.1192	10.6332	7.92649	6.69706	8.17833	10199	0.523972	1.97957	UP	9.26481
ENSMUSG00000029761	Cald1	19.4355	21.3276	16.7379	13.7696	13.0048	13.2616	13854	0.522287	1.9017	UP	16.2562
ENSMUSG00000031700	Gpt2	50.6017	42.9558	36.4175	32.5307	28.8035	29.1653	21494	0.522254	1.43417	UP	36.7457
ENSMUSG00000025982	Sf3b1	87.9376	108.208	115.302	66.863	69.12	80.9534	16512	0.521717	1.56056	UP	88.064
ENSMUSG00000034640	Tiparp	14.0447	19.5482	17.3818	11.3193	11.7181	12.5698	14500	0.517615	1.44886	UP	14.4303
ENSMUSG00000028923	Necap2	44.51	43.2645	38.0107	29.4001	33.6066	24.8908	12379	0.517068	1.76885	UP	35.6138
ENSMUSG00000070802	Pnmal2	22.4921	21.097	19.6	17.6399	12.7338	13.7823	17814	0.517061	1.68547	UP	17.8908
ENSMUSG00000042417	Ccno	0.570609	0.619601	0.686213	0.495252	0.346667	0.469482	9651	0.516876	1.53082	UP	0.531304
ENSMUSG00000057181	5730455P16Rik	10.4405	8.66302	8.43558	5.89993	5.83278	7.5302	11736	0.515655	1.51354	UP	7.80033
ENSMUSG00000031557	Plekha2	35.7655	43.6767	40.5815	29.4065	29.4221	25.2988	22498	0.512672	1.95418	UP	34.0252
ENSMUSG00000051285	Pcmtd1	17.4149	16.9693	19.7856	10.3805	12.9215	14.675	28642	0.512365	1.6216	UP	15.3578
ENSMUSG00000026470	Stx6	49.626	36.8895	44.3741	30.7489	33.8221	27.4245	12533	0.508716	1.457	UP	37.1475
ENSMUSG00000021928	Ebpl	14.9187	13.7771	14.2702	8.85147	12.3202	9.03478	17058	0.50834	1.65119	UP	12.1954
ENSMUSG00000032245	Cln6	12.5193	10.4922	10.7054	7.4849	8.46703	7.76619	20920	0.507485	2.03715	UP	9.57251
ENSMUSG00000050945	Zfp438	2.33862	2.14209	2.12367	1.36699	1.77775	1.50375	17515	0.506658	2.02823	UP	1.87548
ENSMUSG00000014177	Fam18b	17.986	21.2911	22.6024	12.119	17.4334	14.0057	25003	0.506524	1.3741	UP	17.5729
ENSMUSG00000035495	Tstd2	11.8825	12.7284	11.2626	8.70318	7.55733	8.99958	21310	0.506061	2.35327	UP	10.1889
ENSMUSG00000020142	Slc1a4	52.5635	54.3034	47.2986	35.4907	32.3219	40.8474	31941	0.504658	2.01616	UP	43.8042
ENSMUSG00000027224	Duoxa1	0.136889	0.125312	0.138784	0.0976333	0.107183	0.0781949	23463	0.502688	1.84037	UP	0.113999
ENSMUSG00000036120	Rfxank	15.6791	14.5359	15.6408	10.4815	11.7576	10.178	16951	0.500349	2.7316	UP	13.0455
ENSMUSG00000035356	Nfkbiz	3.91021	4.14772	3.5704	2.60457	2.58672	3.03449	22515	0.49942	2.15546	UP	3.30902
ENSMUSG00000002804	Nudt14	7.94915	8.96712	6.92872	5.77844	6.50575	4.58702	25025	0.499123	1.33943	UP	6.78603
ENSMUSG00000024352	Spata24	16.884	17.0127	14.557	9.80566	14.1373	10.3452	22900	0.498899	1.39421	UP	13.7903
ENSMUSG00000020743	Mif4gd	16.5375	13.2213	12.6779	8.82206	11.5074	9.72357	32784	0.497803	1.33963	UP	12.0816
ENSMUSG00000087305	AC137558.1	0.26205	0.253031	0.288572	0.162295	0.217354	0.189838	33348	0.496911	1.8203	UP	0.228856
ENSMUSG00000027428	Rbbp9	17.4351	16.7476	17.0785	10.368	12.63	13.3376	27331	0.496487	2.2516	UP	14.5995
ENSMUSG00000073168	Gm5433	0	0	0	0.173661	0.107066	0.093449	27175	#NUM!	2.13561	#NUM!	0.0623626
ENSMUSG00000002459	Rgs20	7.71162	9.76565	9.46269	5.63894	6.72756	6.74393	20726	0.495387	1.61955	UP	7.67507
ENSMUSG00000035299	Mid1	36.8851	28.3054	33.3767	26.7692	18.8073	24.4087	23594	0.49406	1.30096	UP	28.0921
ENSMUSG00000043964	Orai3	9.64993	11.1921	9.44678	7.37573	6.94318	7.20969	32113	0.492529	2.17582	UP	8.63623
ENSMUSG00000027243	Harbi1	1.54571	1.24412	1.61989	0.988472	1.18124	0.965442	17009	0.49215	1.4732	UP	1.25748
ENSMUSG00000050926	Dcaf12l2	0	0	0	0.0153161	0.015527	0.0269032	18754	#NUM!	2.13432	#NUM!	0.00962439
ENSMUSG00000041886	Macc1	0	0	0	0.0207379	0.0210234	0.0364267	29272	#NUM!	2.13432	#NUM!	0.0130313
ENSMUSG00000046027	Stard5	2.75938	2.75692	2.11588	1.71191	1.868	1.84831	32179	0.491619	1.54199	UP	2.17673
ENSMUSG00000083814	AL833778.3	0	0	0	0.000683303	0.00130551	0.000834083	11161	#NUM!	2.132	#NUM!	0.000470483
ENSMUSG00000031555	Adam9	83.8861	63.1132	63.4	48.5453	47.2859	53.8872	18208	0.490879	1.32104	UP	60.0196
ENSMUSG00000050533	AC107701.1	5.06387	4.88159	4.32879	3.84366	2.9104	3.40342	6573	0.490872	1.76941	UP	4.07195
ENSMUSG00000019856	Fam184a	1.68994	1.53897	1.53432	1.01105	1.10469	1.27605	27154	0.489894	2.10084	UP	1.35917
ENSMUSG00000056429	Tgoln1	26.4282	23.1454	19.3266	16.256	15.0497	17.8247	31085	0.487892	1.39448	UP	19.6718
ENSMUSG00000068335	Dok1	6.68867	5.72792	6.07561	4.16419	4.95914	4.06362	25548	0.487806	1.94344	UP	5.27986
ENSMUSG00000049439	Cyp20a1	20.1775	25.8321	27.0148	16.0713	17.2382	18.797	17527	0.486917	1.43902	UP	20.8551
ENSMUSG00000056989	AC121292.2	1.64994	1.83508	1.44612	1.26475	1.29376	0.964908	17997	0.484948	1.41998	UP	1.40909
ENSMUSG00000022159	Rab2b	11.2533	9.54772	9.58823	7.24708	7.11046	7.35754	25071	0.484862	2.15742	UP	8.68405
ENSMUSG00000041684	Bivm	8.9356	11.3084	11.0321	6.98209	7.08384	8.29984	25786	0.483769	1.5848	UP	8.94032
ENSMUSG00000004864	Mapk13	0	0	0	0.117713	0.0745833	0.155074	26204	#NUM!	2.11903	#NUM!	0.0578951
ENSMUSG00000084841	AC154235.1	0.189858	0.177126	0.217486	0.139789	0.121063	0.157249	33215	0.483279	1.60382	UP	0.167095
ENSMUSG00000052395	Rft1	4.7206	4.41107	3.75234	2.7372	3.31645	3.16957	7169	0.48224	1.6623	UP	3.68454
ENSMUSG00000000056	Narf	10.6534	8.99882	10.5106	7.93211	6.24303	7.42686	32544	0.481606	1.76218	UP	8.62747
ENSMUSG00000029633	RP24-350P11.3	36.8402	33.0361	35.4173	25.2522	24.0049	26.1624	11163	0.481409	2.84014	UP	30.1188
ENSMUSG00000028397	Kdm4c	9.30936	9.32525	9.62742	6.66159	6.2447	7.34146	28738	0.481103	2.86814	UP	8.08496
ENSMUSG00000022543	4930451G09Rik	0.356007	0.433471	0.411491	0.338419	0.27773	0.245325	24270	0.47932	1.46969	UP	0.34374
ENSMUSG00000019818	Cd164	96.8361	117.199	122.659	70.6182	81.8016	89.3473	6405	0.477823	1.52827	UP	96.4103
ENSMUSG00000005501	Usp40	11.9334	12.6338	11.9932	8.55179	8.12291	9.62764	24146	0.475093	2.61944	UP	10.4771
ENSMUSG00000024493	Lars	50.4902	68.6989	63.7408	41.3258	47.4308	42.8587	5800	0.474963	1.39084	UP	52.4242
ENSMUSG00000086111	AC113060.2	0.0554173	0.0659064	0.0312822	0	0	0	8624	#DIV/0!	2.11393	#DIV/0!	0.0254343
ENSMUSG00000070877	Ldlrad1	0.042709	0.0507927	0.0241086	0	0	0	14244	#DIV/0!	2.11393	#DIV/0!	0.0196017
ENSMUSG00000046804	Phgr1	0.0849496	0.101028	0.0479527	0	0	0	19531	#DIV/0!	2.11393	#DIV/0!	0.0389884
ENSMUSG00000074883	AC132901.1	0.0406184	0.0483064	0.0229284	0	0	0	23345	#DIV/0!	2.11393	#DIV/0!	0.0186422
ENSMUSG00000068102	AC132350.1	1.37589	1.3855	1.33019	0.890804	1.20796	0.84567	10876	0.474669	1.531	UP	1.17267
ENSMUSG00000013878	Rnf170	5.02591	4.66777	4.47786	2.92674	3.83201	3.44501	21638	0.473895	1.8982	UP	4.06255
ENSMUSG00000037938	Chchd5	12.1489	11.6131	11.4044	7.57961	9.99434	7.75139	32684	0.473617	1.81236	UP	10.082
ENSMUSG00000028420	Tmem38b	3.7187	4.1495	4.69232	2.9534	3.07428	3.02912	27270	0.471824	1.8332	UP	3.60289
ENSMUSG00000038425	Poli	3.72643	3.50287	3.89893	2.50467	2.70239	2.83875	25113	0.467915	2.62211	UP	3.19567
ENSMUSG00000039671	Zmynd8	10.4824	9.81328	9.08863	8.15714	5.49885	7.6023	20698	0.467021	1.3968	UP	8.44043
ENSMUSG00000002578	Ikzf4	0.628567	0.502974	0.565078	0.354082	0.400087	0.475104	24294	0.464857	1.43253	UP	0.487649
ENSMUSG00000041891	Lman1	24.3525	31.3724	30.4993	20.677	19.0853	22.7494	20150	0.463967	1.49342	UP	24.7893
ENSMUSG00000031953	Tmem170	1.96409	1.72339	1.82529	1.3889	1.23491	1.37314	29712	0.463879	2.3924	UP	1.58495
ENSMUSG00000037216	Lipt1	2.16347	2.45446	2.27857	1.38875	2.0122	1.60064	26691	0.463477	1.4547	UP	1.98302
ENSMUSG00000002227	Mov10	4.6567	5.59071	5.8754	4.22686	3.61351	3.86621	21822	0.461784	1.64308	UP	4.63823
ENSMUSG00000079608	Stard6	0.553598	0.695361	0.69594	0.456698	0.547753	0.407833	24465	0.461664	1.32672	UP	0.55953
ENSMUSG00000046841	Ckap4	39.5125	45.1225	41.6999	34.6793	29.4151	27.6475	12718	0.4616	1.90487	UP	36.3461
ENSMUSG00000026439	Rbbp5	14.4957	15.9421	15.8341	11.3606	9.77136	12.5025	23738	0.460197	1.99425	UP	13.3177
ENSMUSG00000049800	Sertad2	11.5693	11.5254	10.8541	10.1763	6.42131	8.10204	32509	0.458865	1.30111	UP	9.77474
ENSMUSG00000031337	Mtm1	1.9962	1.83685	1.53171	1.27363	1.21291	1.418	6536	0.458364	1.50823	UP	1.54488
ENSMUSG00000028423	Nfx1	16.4185	16.4382	17.3781	11.9248	11.7208	13.0169	19843	0.454382	3.04304	UP	14.4829
ENSMUSG00000035572	Dcaf10	9.28901	8.38343	8.22274	7.12297	5.00116	6.77647	30417	0.454252	1.46902	UP	7.46596
ENSMUSG00000038332	Sesn1	14.4055	10.7909	12.0551	8.51198	9.71625	9.00836	10480	0.451749	1.39577	UP	10.748
ENSMUSG00000038271	Iffo1	16.5248	13.0839	15.7575	11.9387	9.70593	11.5441	22226	0.450924	1.50297	UP	13.0925
ENSMUSG00000054452	Aes	458.223	420.806	397.163	354.577	338.642	240.585	29997	0.450653	1.34038	UP	368.333
ENSMUSG00000086041	AL626784.1	0.86554	0.704807	0.717595	0.472757	0.56215	0.640758	13533	0.449318	1.34745	UP	0.660601
ENSMUSG00000036707	Cab39	69.4257	54.8346	56.9028	42.8678	45.4787	44.5171	28561	0.447344	1.59742	UP	52.3378
ENSMUSG00000025512	Chid1	5.73992	5.5655	5.55298	4.15186	4.34203	3.87419	9596	0.446846	3.262	UP	4.87108
ENSMUSG00000042406	Atf4	216.705	202.518	213.479	131.416	179.151	154.092	5566	0.445352	1.74835	UP	182.893
ENSMUSG00000056763	Cspp1	5.60366	6.20952	6.46493	4.33056	3.80785	5.29188	19007	0.444626	1.48515	UP	5.28474
ENSMUSG00000025008	Tctn3	4.07917	4.44515	4.06346	2.89507	3.02831	3.33881	30858	0.442598	2.44193	UP	3.64166
ENSMUSG00000033569	Bai3	4.24681	4.92987	5.23159	3.76403	2.86466	3.98068	15908	0.441557	1.32045	UP	4.16961
ENSMUSG00000056211	R3hdm1	27.6459	28.9572	32.4119	23.6315	17.6469	24.6025	20649	0.43419	1.38484	UP	25.816
ENSMUSG00000037325	Bbs7	3.50453	4.29414	3.9565	2.40039	3.17825	3.13928	24794	0.431238	1.38486	UP	3.41218
ENSMUSG00000041303	Gtf3c3	10.2829	11.9516	11.9076	9.05025	6.88863	9.39448	11599	0.430516	1.42715	UP	9.91258
ENSMUSG00000087443	5530401N12Rik	2.49159	2.57226	2.68674	2.23948	1.48728	2.03306	23638	0.428283	1.34118	UP	2.25174
ENSMUSG00000049641	Vgll2	0	0	0	0.443195	0.38939	0.207596	19347	#NUM!	2.08339	#NUM!	0.173363
ENSMUSG00000048550	Thnsl1	3.45055	4.19256	4.53184	2.65686	3.31969	3.07923	14023	0.427005	1.30442	UP	3.53846
ENSMUSG00000057254	Zfp870	2.58505	2.29766	2.48324	1.50027	1.91864	2.0648	17601	0.425721	1.53235	UP	2.14161
ENSMUSG00000023806	Rsph3b	9.04206	7.97231	8.75381	5.90216	7.39731	5.89023	27871	0.425258	1.67867	UP	7.49298
ENSMUSG00000002778	Kdelr1	79.0319	74.0147	78.776	51.916	66.2968	54.5769	19886	0.424004	1.85596	UP	67.4354
ENSMUSG00000064132	AC123935.1	292.477	250.28	267.023	202.317	234.28	167.193	9212	0.423483	1.39614	UP	235.595
ENSMUSG00000019986	Ahi1	14.0982	15.983	15.1515	11.4564	10.1182	12.1857	27074	0.422045	2.02899	UP	13.1655
ENSMUSG00000031156	Slc35a2	10.9135	12.1139	12.0564	8.76591	8.63188	8.81896	23066	0.420317	2.76882	UP	10.2168
ENSMUSG00000011831	Evi5	17.0738	14.4257	14.6316	11.7893	10.1108	12.6409	15761	0.417432	1.57238	UP	13.4453
ENSMUSG00000037395	Rcor3	9.24825	7.56716	7.24519	6.60303	5.49558	5.99111	20261	0.411502	1.33281	UP	7.02505
ENSMUSG00000028618	Tmem59	100.416	92.3601	92.9636	57.8614	84.7776	72.9608	12859	0.406348	1.33272	UP	83.5566
ENSMUSG00000085945	AC127694.1	0.414296	0.364903	0.328176	0.268103	0.272319	0.295469	33478	0.405757	1.57735	UP	0.323878
ENSMUSG00000049858	Suox	10.3506	7.77389	8.95057	6.75612	6.9456	6.74153	26073	0.405338	1.37997	UP	7.91971
ENSMUSG00000026176	Ctdsp1	41.448	43.3116	36.9105	33.8435	30.1272	28.0636	14315	0.40273	1.74962	UP	35.6174
ENSMUSG00000038949	Cnst	4.02854	4.62551	4.1597	3.61981	2.79146	3.28586	8993	0.402063	1.5839	UP	3.75181
ENSMUSG00000070738	Dgkd	33.2443	29.7389	28.8311	25.5977	20.4412	23.4451	22452	0.402036	1.68133	UP	26.883
ENSMUSG00000024952	Rps6ka4	14.6826	15.2856	14.6285	12.1256	11.8751	9.77655	21377	0.400886	2.0181	UP	13.0623
ENSMUSG00000033933	Vhl	17.798	19.5968	20.7509	13.1688	15.9917	14.885	27387	0.400674	1.77589	UP	17.0319
ENSMUSG00000025212	Sfxn3	24.8878	23.1365	20.3475	18.6398	17.6906	15.4644	21048	0.400594	1.56624	UP	20.0277
ENSMUSG00000062590	Armc9	1.82316	2.19736	2.01028	1.53081	1.40683	1.63122	13664	0.400516	1.74378	UP	1.76661
ENSMUSG00000026404	Ddx59	8.12294	8.88292	8.31542	6.17916	6.68553	6.35014	27009	0.39813	2.76634	UP	7.42269
ENSMUSG00000047368	Fam108b	48.5924	52.1091	53.7235	36.771	43.5385	36.9576	10303	0.397109	1.99901	UP	45.282
ENSMUSG00000058240	Cryzl1	7.53674	7.70025	8.02479	4.99995	6.56026	6.12087	32420	0.395755	1.72871	UP	6.82381
ENSMUSG00000033964	Zbtb41	10.0627	9.84254	9.44712	7.64501	6.03125	8.66435	19006	0.393806	1.38494	UP	8.61549
ENSMUSG00000026111	Unc50	43.3334	41.7873	46.1664	30.164	36.968	32.9409	20102	0.391675	1.93836	UP	38.56
ENSMUSG00000026027	Stradb	6.26066	6.19071	6.51408	5.01231	4.85568	4.66276	13999	0.384265	3.3304	UP	5.5827
ENSMUSG00000037847	BC016495	1.77383	1.57184	1.5314	1.19026	1.27368	1.27766	22882	0.382361	2.03703	UP	1.43644
ENSMUSG00000018377	Vezf1	32.5424	36.3385	33.5255	26.4454	22.3655	29.8873	777	0.379903	1.49143	UP	30.1841
ENSMUSG00000046523	Kctd4	3.99886	4.04844	3.72102	2.61084	3.20233	3.23893	12649	0.378584	1.78433	UP	3.47007
ENSMUSG00000042302	Ehbp1	5.07944	5.36477	5.26357	4.10538	3.49584	4.49335	18538	0.37712	1.78762	UP	4.63373
ENSMUSG00000081467	AL929257.1	9.57746	8.52873	9.54845	6.77711	8.2126	6.3339	4334	0.37507	1.47452	UP	8.16304
ENSMUSG00000030826	Bcat2	6.40379	5.79433	5.52139	4.32397	5.20961	4.14004	30041	0.373944	1.48495	UP	5.23219
ENSMUSG00000034951	Cog7	11.7643	9.18259	10.3256	8.434	8.12395	7.62606	25946	0.370841	1.40598	UP	9.24275
ENSMUSG00000028266	Lmo4	30.2638	29.0988	24.3833	23.165	21.921	19.6935	23127	0.370478	1.42498	UP	24.7542
ENSMUSG00000030990	Pgap2	4.03349	3.50591	3.47334	2.93435	2.70206	2.89784	19191	0.367838	1.87371	UP	3.25783
ENSMUSG00000056418	BC043934	1.09015	0.972361	0.999976	0.906751	0.787915	0.6826	30581	0.365398	1.43766	UP	0.906625
ENSMUSG00000028141	Oaz3	4.36434	3.57222	4.43449	2.92851	3.19149	3.4865	27919	0.364885	1.34647	UP	3.66292
ENSMUSG00000036975	Tmem177	6.29029	5.70169	5.67181	4.25975	4.95542	4.5235	21865	0.362552	1.99159	UP	5.23374
ENSMUSG00000008226	Scrn3	5.95841	6.0446	5.56452	4.15591	4.95327	4.55577	30965	0.362431	2.04903	UP	5.20541
ENSMUSG00000026455	Klhl12	5.47903	6.86401	6.05096	4.41242	5.0049	4.89134	27416	0.362346	1.43614	UP	5.45044
ENSMUSG00000026634	Angel2	13.5228	15.3936	14.3309	11.0647	10.2254	12.3773	10082	0.361256	1.73994	UP	12.8191
ENSMUSG00000072676	AC175032.1	5.03821	6.32565	5.32302	4.31424	4.38927	4.299	30579	0.359923	1.45679	UP	4.94823
ENSMUSG00000030284	Creld1	17.874	17.7287	17.1261	13.2306	14.4364	13.4615	24542	0.358451	3.05428	UP	15.6429
ENSMUSG00000040795	Iqcc	3.00429	3.54121	3.27534	2.45078	2.74325	2.46817	17479	0.358089	1.77829	UP	2.91384
ENSMUSG00000073471	Rsph3a	19.4018	17.2742	19.3696	15.7505	15.5039	12.4916	12279	0.357454	1.50276	UP	16.6319
ENSMUSG00000011658	Fuz	23.8989	22.625	19.7977	16.9566	19.5245	15.2971	29119	0.357134	1.31496	UP	19.6833
ENSMUSG00000022656	Pvrl3	9.31173	8.93052	8.52505	7.86663	5.90735	7.12831	20764	0.356811	1.4745	UP	7.94493
ENSMUSG00000026307	Scly	5.08334	4.45488	4.1075	3.4975	3.64935	3.51951	16360	0.355381	1.57649	UP	4.05201
ENSMUSG00000060227	Casc4	21.3153	22.8606	22.0834	17.6923	14.8403	19.3061	21514	0.354093	1.59758	UP	19.683
ENSMUSG00000024647	Cbln2	0	0	0	0.0611797	0.108538	0.13433	29949	#NUM!	2.04123	#NUM!	0.0506746
ENSMUSG00000009907	Vps4b	9.85858	9.28854	9.81711	6.6751	8.45473	7.5386	27124	0.353588	1.73618	UP	8.60544
ENSMUSG00000027739	Rab33b	10.1655	8.73028	9.52093	7.59539	6.74286	7.95835	23653	0.349919	1.68577	UP	8.45222
ENSMUSG00000026709	Dars2	16.1467	16.0257	18.4724	11.8222	14.572	13.415	21389	0.347312	1.48522	UP	15.0757
ENSMUSG00000073968	Trim68	2.89918	3.00496	2.80712	1.91385	2.42525	2.5101	24600	0.346947	1.47712	UP	2.59341
ENSMUSG00000057367	Birc2	10.2917	8.88595	9.54835	6.5852	8.10368	7.92838	8587	0.344933	1.49943	UP	8.55721
ENSMUSG00000005514	Por	35.3621	31.1526	28.1165	25.7197	24.6804	24.1174	3580	0.344737	1.44724	UP	28.1915
ENSMUSG00000049878	Rlf	7.46926	8.26375	9.0569	6.7862	5.68226	7.08333	21015	0.342452	1.30695	UP	7.39028
ENSMUSG00000031960	Aars	51.9866	50.2415	42.2893	39.3173	39.882	34.8741	12141	0.341281	1.40015	UP	43.0985
ENSMUSG00000028389	Zfp37	4.77785	4.4228	5.34423	3.46327	3.82074	4.21694	1412	0.338758	1.37134	UP	4.34097
ENSMUSG00000028199	Cryz	13.2242	13.4152	13.3934	9.69468	11.0175	10.9682	11438	0.337593	2.5063	UP	11.9522
ENSMUSG00000037012	Hk1	22.6587	22.7139	21.7399	20.1061	16.622	16.4918	18216	0.334618	1.71142	UP	20.0554
ENSMUSG00000021902	Phf7	3.98023	3.83728	3.23057	2.8209	2.95052	3.01494	29449	0.330459	1.47619	UP	3.30574
ENSMUSG00000040359	1810074P20Rik	11.1045	11.8164	12.9132	8.9967	9.20907	10.338	18090	0.328155	1.65153	UP	10.7297
ENSMUSG00000027997	Casp6	8.74747	9.34294	8.96354	6.24972	8.16131	7.17899	23062	0.325475	1.46087	UP	8.10733
ENSMUSG00000026277	Stk25	53.4572	48.3659	56.3065	38.2555	44.6633	43.3896	29051	0.324157	1.60049	UP	47.4063
ENSMUSG00000058638	Zfp110	8.79114	8.35598	9.58642	6.73277	7.26159	7.36153	7447	0.324016	1.92391	UP	8.01491
ENSMUSG00000020381	3010026O09Rik	1.45902	1.6703	1.39207	1.33337	1.17799	1.10238	9376	0.323275	1.3127	UP	1.35586
ENSMUSG00000029392	Rilpl1	16.4003	13.5447	13.8749	12.5389	11.8535	10.7417	27096	0.318713	1.30092	UP	13.159
ENSMUSG00000071640	Stxbp3b	8.6865	9.11358	8.59238	5.99718	7.17818	7.9894	26911	0.318462	1.35679	UP	7.9262
ENSMUSG00000041654	Slc39a11	8.33066	7.10077	6.8901	5.74583	6.3836	5.85261	30307	0.31188	1.3764	UP	6.71726
ENSMUSG00000048949	RP23-181M13.5	32.7276	35.5184	34.1088	25.6873	28.7486	28.1537	26104	0.309547	2.22469	UP	30.8241
ENSMUSG00000039354	Smarcal1	10.9862	10.8057	11.7783	9.12831	8.78735	9.24454	13993	0.305686	2.5392	UP	10.1217
ENSMUSG00000000439	Mkrn2	9.04951	10.8184	9.1895	8.414	7.5619	7.55113	18568	0.304587	1.35546	UP	8.76408
ENSMUSG00000029782	Tmem209	13.0097	12.6222	13.3268	9.66172	10.2417	11.722	20453	0.300862	1.71214	UP	11.764
ENSMUSG00000031255	Sytl4	1.47956	1.45717	1.35196	1.14275	1.03818	1.30215	3293	0.300172	1.44681	UP	1.2953
ENSMUSG00000026342	Slc35f5	17.305	16.0637	16.5781	13.7383	12.8841	13.9645	2837	0.299379	2.51343	UP	15.089
ENSMUSG00000004768	Rab23	6.82534	5.78702	6.56626	5.20548	4.85182	5.53871	29345	0.298322	1.49521	UP	5.79577
ENSMUSG00000014592	Camta1	2.53303	2.63603	2.36518	2.0127	2.20539	1.91015	14762	0.297988	1.79279	UP	2.27708
ENSMUSG00000025235	Bbs4	2.98157	2.67615	2.58279	2.31732	2.06912	2.32746	22150	0.295581	1.58787	UP	2.4924
ENSMUSG00000034098	Fstl5	0	0	0	0.0744258	0.165048	0.130731	22460	#NUM!	2.02193	#NUM!	0.0617008
ENSMUSG00000054196	Cthrc1	0	0	0	0.479151	0.485747	0.87671	15055	#NUM!	2.02162	#NUM!	0.306935
ENSMUSG00000041483	Zfp281	16.4119	16.506	16.53	14.0526	11.6555	14.5797	28096	0.295568	1.56039	UP	14.9559
ENSMUSG00000036879	Phkb	18.1192	18.6835	17.8041	14.8575	14.0269	15.929	24937	0.285148	2.23662	UP	16.57
ENSMUSG00000073643	Wdfy1	17.7158	16.7812	17.9427	14.407	13.3952	15.2354	19530	0.285062	2.0938	UP	15.9129
ENSMUSG00000041926	Rnpep	18.1681	18.7455	18.9297	15.1911	15.918	14.754	32585	0.28405	2.90271	UP	16.9511
ENSMUSG00000026181	Ppm1f	18.7988	19.2305	17.8337	16.7734	14.0017	15.1788	19135	0.281707	1.66501	UP	16.9695
ENSMUSG00000053483	Usp21	16.7408	15.5019	15.8032	12.7998	13.2869	13.7424	9003	0.270589	2.39258	UP	14.6458
ENSMUSG00000036555	Iqce	4.37058	4.24795	4.31856	3.93406	3.25394	3.5391	30017	0.270256	1.67233	UP	3.94403
ENSMUSG00000026427	Lgtn	7.11126	6.8112	7.00518	5.20431	6.31722	5.84754	15674	0.26889	1.6227	UP	6.38279
ENSMUSG00000026353	Ubxn4	34.5317	33.3607	36.6579	28.6791	29.0794	29.0578	22624	0.268157	2.42951	UP	31.8944
ENSMUSG00000024576	Csnk1a1	134.918	116.096	117.864	104.698	98.1553	104.082	21083	0.265212	1.50336	UP	112.635
ENSMUSG00000038605	Samd10	9.18321	9.2368	8.01819	7.42822	7.59461	6.99485	32835	0.263961	1.55629	UP	8.07598
ENSMUSG00000034793	G6pc3	17.7577	17.6945	16.3007	14.2528	15.4378	13.4618	20679	0.262199	1.73582	UP	15.8176
ENSMUSG00000026585	Kifap3	17.9303	19.9809	20.3873	15.1297	16.4544	17.0821	8818	0.260538	1.55097	UP	17.8275
ENSMUSG00000003190	Bcl2l12	11.6534	11.4794	10.8816	9.36137	9.38687	9.6576	4778	0.259955	2.75256	UP	10.4034
ENSMUSG00000032386	Trip4	8.32931	9.09529	8.52484	7.11416	7.00215	7.74844	17586	0.247097	1.8517	UP	7.96903
ENSMUSG00000040234	Tm7sf3	44.0168	42.512	42.158	34.9958	36.0766	37.5111	23769	0.245059	2.7153	UP	39.545
ENSMUSG00000041225	Arhgap12	19.3808	18.7251	21.5473	16.4586	16.8254	17.9705	17644	0.218921	1.35369	UP	18.4846
ENSMUSG00000030103	Bhlhe40	55.0287	57.9489	64.0723	50.6846	52.8819	48.6527	20069	0.218006	1.32198	UP	54.8782
ENSMUSG00000027742	Cog6	14.8885	14.5581	15.0779	12.6505	12.4135	13.7144	27897	0.199346	1.95776	UP	13.8838
ENSMUSG00000027487	Cdk5rap1	2.88212	2.97493	2.77036	2.45542	2.49577	2.59538	13510	0.193106	2.12031	UP	2.69566
ENSMUSG00000039599	Fam149b	6.69045	6.19784	6.21751	5.63394	5.28132	5.81318	31484	0.191708	1.61646	UP	5.97237
ENSMUSG00000019295	Tmem129	19.2407	17.3183	18.2135	15.7711	16.919	15.4068	26652	0.187511	1.44004	UP	17.1449
ENSMUSG00000014077	1500003O03Rik	30.3263	29.7993	29.7605	25.1976	28.2182	25.5667	23768	0.186564	1.7009	UP	28.1448
ENSMUSG00000033373	Fntb	5.83128	5.84185	6.54707	5.40696	5.50045	5.15444	655	0.181902	1.30442	UP	5.71368
ENSMUSG00000030738	Eif3c	129.164	132.229	117.025	110.963	113.636	110.914	5203	0.173612	1.40906	UP	118.988
ENSMUSG00000013973	Dedd	3.99881	4.13809	4.07951	3.83296	3.93758	3.65441	11829	0.0966337	1.34125	UP	3.94023
ENSMUSG00000042211	Fbxo38	16.5555	15.7407	16.134	15.4868	15.0802	15.1433	25176	0.0833873	1.56239	UP	15.6901
ENSMUSG00000071646	Mta2	48.3953	46.5765	45.7781	49.171	49.2171	51.0138	23665	-0.086064	1.36902	DOWN	48.3586
ENSMUSG00000024712	Rfk	22.348	23.12	21.4427	25.0879	23.5279	24.0106	19362	-0.118258	1.33259	DOWN	23.2562
ENSMUSG00000020864	Ankrd40	34.055	33.1848	35.2986	36.9363	39.3312	36.7888	15995	-0.140877	1.56941	DOWN	35.9325
ENSMUSG00000039901	9130011E15Rik	4.5542	5.03315	4.56814	5.3008	5.36128	5.12772	9023	-0.157631	1.46739	DOWN	4.99088
ENSMUSG00000025162	Csnk1d	38.5306	36.7404	40.5578	44.7534	42.6528	41.8652	32335	-0.158409	1.48338	DOWN	40.8501
ENSMUSG00000028959	Fastk	22.9568	22.5594	24.1328	26.4548	25.3193	26.0235	7675	-0.159625	2.03422	DOWN	24.5744
ENSMUSG00000022019	Tdrd3	9.8269	9.80292	9.7201	10.7026	11.3502	11.0386	27548	-0.1731	2.55694	DOWN	10.4069
ENSMUSG00000038417	Fig4	8.67412	8.65762	8.70692	10.3862	9.09426	9.89075	31065	-0.17375	1.37694	DOWN	9.23499
ENSMUSG00000003360	Ddx23	59.0105	53.3756	59.1092	63.944	65.9129	64.8192	28166	-0.182907	1.75779	DOWN	61.0286
ENSMUSG00000073139	BC023829	13.9625	13.8487	14.1618	15.2292	15.3763	17.1835	213	-0.187219	1.42124	DOWN	14.9603
ENSMUSG00000020705	Ddx42	23.727	26.1284	25.4761	27.8933	27.5395	30.362	19316	-0.187637	1.42267	DOWN	26.8544
ENSMUSG00000042535	Gtpbp1	24.9497	24.1549	25.4579	30.2816	27.3584	27.3451	14607	-0.188758	1.53038	DOWN	26.5913
ENSMUSG00000000441	Raf1	26.9074	27.0527	30.0619	31.8549	30.6637	33.6905	19453	-0.195406	1.39914	DOWN	30.0385
ENSMUSG00000035929	H2-gs10	3.13484	3.26822	3.68322	3.86211	3.84634	3.91829	22752	-0.205053	1.43388	DOWN	3.61884
ENSMUSG00000039536	Stau1	15.8729	15.3035	16.9798	19.2695	17.4859	18.8098	22286	-0.206457	1.56362	DOWN	17.2869
ENSMUSG00000003184	Irf3	16.8546	15.0915	15.3993	17.2997	18.9257	18.7188	6186	-0.214741	1.56202	DOWN	17.0483
ENSMUSG00000031916	Cog8	11.3319	11.2665	11.5406	13.3468	13.6179	12.7286	10595	-0.217471	2.59097	DOWN	12.3054
ENSMUSG00000036712	Cyld	2.616	2.27645	2.5441	2.93339	2.69707	3.01858	11743	-0.217906	1.33945	DOWN	2.68093
ENSMUSG00000041740	Rnf10	59.1136	57.1967	60.3113	73.1485	67.2347	65.2097	16208	-0.219128	1.7149	DOWN	63.7024
ENSMUSG00000074689	AC158600.2	0.69282	0.795716	0.714095	0.827536	0.848752	0.896509	22272	-0.224111	1.52317	DOWN	0.795905
ENSMUSG00000019039	Dalrd3	26.654	31.4196	29.2609	34.3764	33.7716	33.8999	29435	-0.224623	1.61503	DOWN	31.5638
ENSMUSG00000085321	AC121800.1	0.00190941	0.00340622	0.00431133	0	0	0	10429	#DIV/0!	1.99275	#DIV/0!	0.00160449
ENSMUSG00000057457	Phex	0.140638	0.136636	0.133891	0.154853	0.160719	0.165021	30141	-0.2251	2.54908	DOWN	0.148626
ENSMUSG00000022394	L3mbtl2	16.0433	16.8884	17.5624	19.9042	18.8518	20.3251	29169	-0.22658	2.00275	DOWN	18.2625
ENSMUSG00000020792	Exoc7	12.2958	10.5985	11.1837	13.467	13.1011	13.3659	10726	-0.228775	1.7303	DOWN	12.3353
ENSMUSG00000029924	Slc37a3	11.967	11.4241	13.0726	14.4782	13.9024	14.4227	9536	-0.231261	1.81938	DOWN	13.2112
ENSMUSG00000025104	Hdgfrp3	2.87531	3.31354	3.26767	3.75539	3.47286	3.89584	30649	-0.234306	1.38972	DOWN	3.4301
ENSMUSG00000051557	Pusl1	14.1424	15.105	16.6862	18.3771	18.8098	16.9564	20130	-0.237229	1.37502	DOWN	16.6795
ENSMUSG00000024457	Trim26	7.0399	5.94453	6.42072	7.75691	7.20269	7.95191	11162	-0.239633	1.40226	DOWN	7.05278
ENSMUSG00000032034	Kcnj5	0	0	0	0.0196668	0.00996879	0.0115151	15624	#NUM!	1.98544	#NUM!	0.00685846
ENSMUSG00000086749	AL662817.2	0	0	0	0.144352	0.0731696	0.0845195	8503	#NUM!	1.98544	#NUM!	0.0503402
ENSMUSG00000085013	AC138765.1	0	0	0	0.0136164	0.00690194	0.00797255	33303	#NUM!	1.98544	#NUM!	0.00474849
ENSMUSG00000019880	Rspo3	0	0	0	0.0188205	0.0095398	0.0110196	10022	#NUM!	1.98544	#NUM!	0.00656331
ENSMUSG00000040046	Tph1	0	0	0	0.0203088	0.0102942	0.011891	31920	#NUM!	1.98544	#NUM!	0.00708234
ENSMUSG00000025081	Tdrd1	0	0	0	0.00815578	0.00413403	0.00477529	18139	#NUM!	1.98544	#NUM!	0.00284418
ENSMUSG00000079511	Ccdc142	8.66306	7.84202	8.03562	9.98683	9.64707	9.35237	10981	-0.240194	2.06549	DOWN	8.92116
ENSMUSG00000056167	Cnot10	24.6378	25.6306	25.393	27.7032	31.276	30.5597	21359	-0.242958	1.82386	DOWN	27.5334
ENSMUSG00000039990	2700050L05Rik	4.81167	4.53697	5.07972	5.34262	5.70549	6.07806	32952	-0.247296	1.56743	DOWN	5.25909
ENSMUSG00000017764	Zswim1	5.51752	5.26422	4.79184	6.39636	6.18258	5.94791	16495	-0.250518	1.77565	DOWN	5.6834
ENSMUSG00000032512	Wdr48	20.0593	19.2014	20.1058	23.7131	21.9175	25.1025	23749	-0.252737	1.76158	DOWN	21.6833
ENSMUSG00000022536	Glyr1	51.0974	60.0888	58.3329	65.4092	66.8472	69.7958	25843	-0.253279	1.63041	DOWN	61.9286
ENSMUSG00000058440	Nrf1	4.43184	4.69783	4.21716	5.33175	5.13618	5.4482	6191	-0.253993	2.1722	DOWN	4.87716
ENSMUSG00000028709	Mobkl2c	2.51894	2.29795	2.11961	2.69195	2.84209	2.74304	22005	-0.254913	1.64857	DOWN	2.5356
ENSMUSG00000033653	Vps8	6.23811	6.30856	6.08919	7.74583	7.00741	7.49668	5311	-0.255718	2.2223	DOWN	6.8143
ENSMUSG00000020978	Klhdc2	20.0443	18.8027	20.2659	24.6212	24.6508	21.4452	7004	-0.25859	1.5414	DOWN	21.6383
ENSMUSG00000028096	Gpr89	5.21958	5.43998	5.73897	6.40542	6.40603	6.81179	11668	-0.258997	2.21859	DOWN	6.00363
ENSMUSG00000020289	Mare	5.51087	4.78277	5.16945	6.2749	6.19083	6.04038	23234	-0.259172	1.99378	DOWN	5.66153
ENSMUSG00000033545	Znrf1	22.9261	21.716	23.5284	29.3242	26.3083	25.9715	25590	-0.259493	1.703	DOWN	24.9624
ENSMUSG00000022194	Pabpn1	29.542	26.9371	29.3319	32.7215	33.2079	36.873	6124	-0.26064	1.66007	DOWN	31.4356
ENSMUSG00000000085	Scmh1	2.75935	3.32503	2.80918	3.73443	3.54786	3.37376	14943	-0.260839	1.31829	DOWN	3.25827
ENSMUSG00000024068	Spast	18.6049	19.5848	21.4554	24.1601	22.438	24.957	28999	-0.262651	1.62288	DOWN	21.8667
ENSMUSG00000049305	Ccdc71	15.1027	17.4008	16.5265	20.2626	20.854	17.7168	21250	-0.262971	1.30574	DOWN	17.9772
ENSMUSG00000024826	Dpf2	15.3077	12.6464	14.2735	16.887	16.4533	17.5383	27449	-0.268874	1.58339	DOWN	15.5177
ENSMUSG00000079042	Trim61	0	0	0	0.0290699	0.0221026	0.0127655	9913	#NUM!	1.96977	#NUM!	0.0106563
ENSMUSG00000033318	Gstt2	0	0	0	0.198525	0.150943	0.0871785	26513	#NUM!	1.96977	#NUM!	0.0727744
ENSMUSG00000028973	Abcb8	15.9907	16.2747	16.7817	19.6599	20.2954	19.1468	22627	-0.269044	2.93489	DOWN	18.0249
ENSMUSG00000024037	Wdr4	16.9674	15.2107	15.0429	18.9711	19.1655	18.7884	29708	-0.269629	2.17865	DOWN	17.3577
ENSMUSG00000046671	Fam54b	14.8626	15.0594	15.8456	17.4217	20.3951	17.3593	32579	-0.269711	1.39813	DOWN	16.824
ENSMUSG00000028668	Tceb3	13.3787	14.3511	13.7785	17.9794	14.9041	17.1944	19976	-0.270772	1.38177	DOWN	15.2644
ENSMUSG00000004789	Dlst	82.1817	81.7861	86.4333	100.111	102.933	99.1351	13868	-0.271163	3.11279	DOWN	92.0967
ENSMUSG00000020009	Ifngr1	10.683	12.7185	11.7264	12.97	15.0254	14.4528	16117	-0.273089	1.34443	DOWN	12.9294
ENSMUSG00000029312	Klhl8	2.81795	3.27214	3.13631	3.50371	3.88699	3.76088	28663	-0.273408	1.66382	DOWN	3.39633
ENSMUSG00000053581	Zfand2a	4.54008	4.94403	5.14876	6.35667	5.36356	5.98243	24196	-0.274754	1.40141	DOWN	5.38926
ENSMUSG00000027865	Gdap2	4.55385	4.98724	5.29671	5.88481	5.86889	6.19957	27202	-0.27497	1.90213	DOWN	5.46518
ENSMUSG00000028385	Snx30	2.29792	2.48937	2.91338	3.07355	3.15167	3.10076	16821	-0.276272	1.37963	DOWN	2.83777
ENSMUSG00000021901	Bap1	34.4838	37.2928	37.7702	46.8697	41.8729	44.2929	29633	-0.280265	1.94018	DOWN	40.4304
ENSMUSG00000031622	Sin3b	26.401	23.6405	25.638	29.5714	34.0223	28.468	25328	-0.282698	1.35294	DOWN	27.9569
ENSMUSG00000026927	Sdccag3	23.4949	21.3105	22.9301	27.0414	28.0681	27.2975	4964	-0.282855	2.60195	DOWN	25.0237
ENSMUSG00000029681	Bcl7b	12.4456	11.539	12.2998	15.461	15.3376	13.3577	32539	-0.283271	1.62716	DOWN	13.4068
ENSMUSG00000034931	Dhx8	9.67569	9.71424	10.07	12.2489	11.4699	12.1338	17526	-0.283319	2.83576	DOWN	10.8854
ENSMUSG00000043505	Gimap5	0	0	0	0.0101335	0.00513648	0.0118665	4319	#NUM!	1.96017	#NUM!	0.00452273
ENSMUSG00000030732	Chrdl2	0	0	0	0.0257411	0.0130477	0.0301433	9926	#NUM!	1.96017	#NUM!	0.0114887
ENSMUSG00000020123	Avpr1a	0	0	0	0.0165499	0.00838888	0.0193803	18978	#NUM!	1.96017	#NUM!	0.00738651
ENSMUSG00000071332	E230015B07Rik	0	0	0	0.0576654	0.0292296	0.0675273	19443	#NUM!	1.96017	#NUM!	0.0257371
ENSMUSG00000028107	Tars2	13.6646	14.3466	15.5146	17.0672	18.7518	17.1664	24650	-0.283724	1.83049	DOWN	16.0852
ENSMUSG00000018841	Rad51l3	3.58793	4.39385	4.6101	5.10408	5.2227	5.01339	18267	-0.284821	1.35154	DOWN	4.65534
ENSMUSG00000074247	Dda1	23.9536	26.8043	23.4686	32.8955	29.8164	27.7571	24328	-0.285491	1.38789	DOWN	27.4493
ENSMUSG00000049734	Trex1	5.21485	4.44109	5.35273	6.02029	6.41141	5.86898	17943	-0.286102	1.54849	DOWN	5.55156
ENSMUSG00000025228	Actr1a	80.6637	80.357	82.4513	98.2474	102.229	96.6787	28608	-0.287459	3.2627	DOWN	90.1044
ENSMUSG00000015474	Ppt2	27.8309	32.3947	31.327	37.7082	37.9753	36.0978	27104	-0.288007	1.96632	DOWN	33.889
ENSMUSG00000001098	Kctd10	21.7642	20.8706	19.5988	26.7113	25.0563	24.2783	13931	-0.289179	2.07198	DOWN	23.0466
ENSMUSG00000028990	Lzic	17.3314	20.3695	19.7835	24.3919	21.6474	24.2132	2765	-0.289379	1.52849	DOWN	21.2895
ENSMUSG00000024096	Ralbp1	15.5229	16.782	14.6874	19.8713	19.2236	18.3366	30620	-0.289415	2.00366	DOWN	17.404
ENSMUSG00000032305	2310046O06Rik	6.16645	7.1733	7.14243	8.37629	8.96246	7.79265	29338	-0.295121	1.51541	DOWN	7.60226
ENSMUSG00000055116	Arntl	8.80065	8.07814	8.01175	9.67397	10.3469	10.5358	15714	-0.295886	2.18426	DOWN	9.24119
ENSMUSG00000002820	Atg4d	14.5971	14.7469	14.7152	19.5019	18.3506	16.2461	27942	-0.296143	1.60651	DOWN	16.3596
ENSMUSG00000022855	Senp2	15.278	17.6765	17.8103	20.3009	20.3406	21.7329	17110	-0.297129	1.82197	DOWN	18.8565
ENSMUSG00000068114	Ccdc134	11.3385	10.1472	11.0308	11.9879	14.4522	13.5322	23470	-0.297829	1.4394	DOWN	12.0815
ENSMUSG00000038957	Edc3	7.63342	6.91546	8.35204	9.10666	9.9408	9.11117	15738	-0.298172	1.609	DOWN	8.50992
ENSMUSG00000053510	Nrd1	23.1296	28.9162	29.0692	31.6873	33.522	34.5368	4983	-0.298291	1.365	DOWN	30.1435
ENSMUSG00000078923	Ube2v1	25.7207	26.4933	27.2555	33.3371	35.5603	28.9008	23783	-0.299407	1.41738	DOWN	29.5446
ENSMUSG00000028710	Atpaf1	4.14454	3.70097	4.0961	5.23645	4.88314	4.59494	21800	-0.301243	1.78228	DOWN	4.44269
ENSMUSG00000070291	Ddx43	0	0	0	0.141188	0.224921	0.318858	7644	#NUM!	1.94872	#NUM!	0.114161
ENSMUSG00000030669	Calca	0	0	0	7.62564	12.7667	6.20637	22008	#NUM!	1.94867	#NUM!	4.43312
ENSMUSG00000027498	Cstf1	11.7298	14.5344	14.7723	17.2242	17.0709	16.2882	26537	-0.301753	1.45063	DOWN	15.27
ENSMUSG00000033712	2610301G19Rik	39.5759	47.0132	45.1414	56.2457	52.0755	54.2383	30059	-0.303378	1.81033	DOWN	49.0483
ENSMUSG00000038069	Cdkn2aip	6.71735	7.17342	7.09895	8.59736	8.5422	8.81114	31126	-0.306091	3.27101	DOWN	7.8234
ENSMUSG00000062040	Zfp27	3.90305	3.82635	4.39898	4.73806	4.84776	5.43093	14314	-0.308185	1.57921	DOWN	4.52419
ENSMUSG00000036940	Kdm1a	35.9655	37.8432	35.6323	46.626	46.2345	42.9655	26049	-0.311604	2.54378	DOWN	40.8778
ENSMUSG00000020935	Dcakd	26.729	29.3548	31.0399	39.836	35.7569	32.558	27933	-0.311908	1.33762	DOWN	32.5458
ENSMUSG00000049090	Zadh2	14.0984	15.6263	17.0073	19.6703	19.5161	18.8342	23250	-0.312153	1.89235	DOWN	17.4588
ENSMUSG00000020923	Ubtf	35.2969	35.9057	39.0627	47.0266	46.1264	43.7488	22714	-0.312163	2.3657	DOWN	41.1945
ENSMUSG00000025178	Pi4k2a	18.0545	19.093	20.2259	26.2411	24.0047	21.0266	28940	-0.312962	1.32605	DOWN	21.441
ENSMUSG00000085072	AL603828.2	0.94536	0.962148	1.01269	1.29987	1.07359	1.25472	13509	-0.313179	1.51396	DOWN	1.0914
ENSMUSG00000019854	Reps1	8.641	10.308	11.4328	12.8576	12.0872	12.8333	5735	-0.314344	1.3564	DOWN	11.36
ENSMUSG00000000884	Gnb1l	1.01431	1.03674	0.967635	1.16909	1.31471	1.27219	27639	-0.315275	2.16907	DOWN	1.12911
ENSMUSG00000029684	Wasl	17.3731	15.31	17.7418	21.5803	19.159	22.0149	7630	-0.315572	1.61238	DOWN	18.8632
ENSMUSG00000048728	Zfp454	2.6168	2.62011	2.79136	3.21914	3.27273	3.50194	21884	-0.315946	2.4867	DOWN	3.00368
ENSMUSG00000024926	Kat5	14.9468	15.5603	17.1332	17.9643	20.9285	20.4335	17176	-0.316493	1.58977	DOWN	17.8278
ENSMUSG00000038848	Ythdf1	22.7985	25.6027	26.3728	34.3098	29.1678	29.6682	32230	-0.316953	1.44829	DOWN	27.9866
ENSMUSG00000062647	Rpl7a	11.496	12.167	13.0966	13.7813	16.015	16.0256	23899	-0.317916	1.57904	DOWN	13.7636
ENSMUSG00000024382	Ercc3	11.8104	15.6717	14.2169	17.4589	17.3897	17.1717	27250	-0.319058	1.41849	DOWN	15.6199
ENSMUSG00000037993	Dhx38	19.4456	17.3676	18.1902	25.1702	21.5935	21.8622	27145	-0.319234	1.60205	DOWN	20.6049
ENSMUSG00000037957	Wdr20a	6.48348	5.85235	6.74439	8.08604	7.79434	7.92639	14738	-0.319294	2.32108	DOWN	7.14783
ENSMUSG00000056228	Cars2	7.36601	7.19498	8.11229	8.77784	10.3	9.22749	23513	-0.320079	1.61485	DOWN	8.49643
ENSMUSG00000033530	Ttc7b	11.1229	11.133	11.715	16.0111	12.7828	13.6428	13742	-0.321013	1.34022	DOWN	12.7346
ENSMUSG00000020079	Supv3l1	14.6801	17.9242	19.3135	21.6207	22.239	21.0041	23356	-0.321184	1.41672	DOWN	19.4636
ENSMUSG00000016181	AA408296	4.39829	4.31738	5.3967	5.92042	5.46401	6.26485	23333	-0.322649	1.32221	DOWN	5.29361
ENSMUSG00000042502	Cd2bp2	30.7158	28.6125	29.448	35.3659	37.3165	38.3874	25344	-0.32322	2.63839	DOWN	33.3077
ENSMUSG00000025961	4933402D24Rik	0.397158	0.503818	0.418487	0.55372	0.523069	0.574732	19434	-0.323846	1.43495	DOWN	0.495164
ENSMUSG00000032560	Dnajc13	17.4231	18.2856	16.9929	21.6775	19.7061	24.5866	20352	-0.323967	1.40443	DOWN	19.7786
ENSMUSG00000079138	AC117550.1	2.08792	2.7232	2.20674	2.99827	3.01966	2.76927	15946	-0.32437	1.31038	DOWN	2.63418
ENSMUSG00000001100	Poldip2	23.5231	27.7557	28.1821	32.16	35.8844	31.4701	16680	-0.324661	1.52586	DOWN	29.8293
ENSMUSG00000029613	Eif2ak1	5.60462	6.74736	6.89665	7.43246	8.81158	7.88426	16999	-0.32597	1.32291	DOWN	7.22949
ENSMUSG00000042138	BC024479	6.95486	7.46104	7.62224	8.75702	9.32831	9.55288	27995	-0.326662	2.41293	DOWN	8.27939
ENSMUSG00000050505	Pcdh20	0	0	0	0.157595	0.12553	0.263639	28362	#NUM!	1.92106	#NUM!	0.0911273
ENSMUSG00000059552	Trp53	17.4684	22.855	22.3716	26.6365	25.6447	26.4202	715	-0.328038	1.4218	DOWN	23.5661
ENSMUSG00000078762	Haus5	10.8128	10.5579	11.2936	13.6814	14.7694	12.5595	29880	-0.328273	1.83916	DOWN	12.2791
ENSMUSG00000033487	Fndc3a	7.77752	6.6004	6.90086	8.70137	8.41453	9.60129	5527	-0.328353	1.64582	DOWN	7.99933
ENSMUSG00000031161	Hdac6	10.1888	8.01936	8.51393	11.6759	10.445	11.4311	28633	-0.328368	1.40245	DOWN	10.0457
ENSMUSG00000024889	Rce1	22.7605	20.7094	22.8111	28.8331	27.9988	26.416	24368	-0.328818	2.33184	DOWN	24.9215
ENSMUSG00000082461	AL954720.1	2.61351	3.26745	3.04213	3.58404	4.0846	3.53867	452	-0.328825	1.36985	DOWN	3.35507
ENSMUSG00000068115	Ninl	4.71423	3.84094	4.43977	5.35777	5.00058	5.97757	32308	-0.330099	1.35341	DOWN	4.88848
ENSMUSG00000057177	Gsk3a	38.8021	37.6174	42.3834	54.542	49.5186	45.3069	1040	-0.330297	1.54935	DOWN	44.6951
ENSMUSG00000051390	Zbtb22	18.3613	16.8514	16.5834	23.7887	21.216	20.15	28610	-0.331025	1.66952	DOWN	19.4918
ENSMUSG00000038544	1110054O05Rik	4.88886	5.82803	6.49183	6.89722	7.50069	7.25614	16136	-0.331498	1.39078	DOWN	6.47713
ENSMUSG00000015488	5930434B04Rik	9.59891	10.2305	10.4338	12.9895	12.8052	12.3078	5219	-0.332315	2.89423	DOWN	11.3943
ENSMUSG00000004056	Akt2	11.2448	11.1962	10.9225	15.1623	14.0292	12.8242	16459	-0.332656	1.87242	DOWN	12.5632
ENSMUSG00000048486	Fitm2	5.60598	6.02	6.46839	8.0716	7.1996	7.52426	11174	-0.333206	1.93263	DOWN	6.81497
ENSMUSG00000030689	Ino80e	7.901	9.936	9.26235	10.8174	12.1072	11.2352	19630	-0.334044	1.53187	DOWN	10.2099
ENSMUSG00000036678	Aaas	30.1875	34.5553	36.8977	40.1797	45.3448	42.6496	20233	-0.334631	1.63657	DOWN	38.3024
ENSMUSG00000042572	Ube2q1	24.8911	27.0887	27.3202	32.0158	35.0795	33.0227	28317	-0.336307	2.36797	DOWN	29.903
ENSMUSG00000031776	Arl2bp	103.821	93.9214	103.545	117.909	144.684	118.024	6877	-0.337204	1.3065	DOWN	113.651
ENSMUSG00000033352	Map2k4	10.9544	13.5736	13.598	15.9794	15.2577	16.9754	28798	-0.338633	1.53737	DOWN	14.3898
ENSMUSG00000085590	AC127255.1	4.43288	4.12631	3.67843	5.65505	4.90254	4.92204	15915	-0.339047	1.51097	DOWN	4.61954
ENSMUSG00000078789	Dph1	8.36486	9.89426	9.54738	12.5178	11.5102	11.1612	26940	-0.339713	1.79002	DOWN	10.4993
ENSMUSG00000033434	Gtpbp6	12.0109	9.73244	11.3422	13.9775	15.0138	12.8804	22694	-0.339776	1.48364	DOWN	12.4929
ENSMUSG00000030882	Fxc1	2.9346	2.89532	3.22376	3.97254	4.18184	3.31108	11096	-0.340716	1.33337	DOWN	3.41986
ENSMUSG00000071659	Hnrnpul2	41.7572	46.9558	48.2706	58.7796	55.3711	59.3644	18764	-0.341058	2.18308	DOWN	51.7498
ENSMUSG00000028646	Rragc	23.2658	23.2954	26.3454	27.0345	34.2754	31.0848	32563	-0.341759	1.30562	DOWN	27.5502
ENSMUSG00000005103	Wdr1	47.2994	52.6902	48.0359	66.1137	65.8868	55.645	16816	-0.342164	1.57885	DOWN	55.9452
ENSMUSG00000035382	Pcsk7	7.52966	7.87293	7.40715	9.80544	9.25422	9.87661	21053	-0.34323	2.97295	DOWN	8.62434
ENSMUSG00000029703	Lrwd1	6.58006	7.97447	8.45767	10.045	10.0228	9.13002	18074	-0.34346	1.49489	DOWN	8.70166
ENSMUSG00000004934	Pias4	8.0782	6.10268	7.62297	9.92004	8.70528	9.04327	12275	-0.343666	1.31109	DOWN	8.24541
ENSMUSG00000040482	Dom3z	14.4387	13.0985	13.13	16.7822	18.2993	16.538	16302	-0.344048	2.17726	DOWN	15.3811
ENSMUSG00000040414	Slc25a28	14.8942	13.1935	16.1376	18.9851	18.7571	18.4809	16497	-0.346291	2.00514	DOWN	16.7414
ENSMUSG00000038346	Zfp384	7.79394	7.78286	7.41772	10.214	8.56769	10.4775	6919	-0.347597	1.57307	DOWN	8.70894
ENSMUSG00000030722	Nfatc2ip	5.87029	6.27017	7.67503	8.3116	8.18755	8.75362	32740	-0.349813	1.46612	DOWN	7.51138
ENSMUSG00000036285	2610024G14Rik	10.1318	10.005	11.8208	14.4004	13.7143	12.6291	32620	-0.350422	1.70188	DOWN	12.1169
ENSMUSG00000066415	Msl2	11.7412	11.5849	12.6295	15.7714	14.2459	15.8269	24362	-0.350519	2.24143	DOWN	13.6333
ENSMUSG00000078765	U2af1l4	6.81311	6.36623	7.31676	8.57286	9.7868	7.78686	25011	-0.351269	1.36756	DOWN	7.77377
ENSMUSG00000027710	Acad9	5.01202	6.69909	6.73515	7.74747	7.82178	7.97029	18563	-0.351758	1.38438	DOWN	6.99763
ENSMUSG00000006930	Hap1	13.3686	10.311	13.0936	15.7018	15.0952	16.1344	10918	-0.351901	1.52912	DOWN	13.9508
ENSMUSG00000032612	Usp4	30.7206	35.1099	36.872	42.812	46.121	42.1941	16649	-0.352494	1.90171	DOWN	38.9716
ENSMUSG00000029466	Anapc7	12.0882	12.4175	13.253	15.0021	17.4744	15.7808	12972	-0.353932	1.90879	DOWN	14.336
ENSMUSG00000024947	Men1	25.8467	27.1026	28.7467	38.6791	32.4037	33.367	9036	-0.354471	1.63148	DOWN	31.0243
ENSMUSG00000032178	Ilf3	40.4328	44.1824	48.125	60.0274	49.7136	60.0243	31004	-0.354936	1.40532	DOWN	50.4176
ENSMUSG00000036282	Nat12	7.10922	6.43854	7.13892	8.98947	8.14969	9.32079	25438	-0.355108	2.0041	DOWN	7.85777
ENSMUSG00000025155	Dus1l	9.41254	12.7169	12.0195	13.6158	15.44	14.667	32108	-0.356544	1.31548	DOWN	12.9786
ENSMUSG00000031935	Med17	18.7999	23.1757	22.4268	26.3558	28.3419	27.7704	12629	-0.35672	1.82251	DOWN	24.4784
ENSMUSG00000025733	Rhot2	22.5302	20.0586	21.9004	29.8994	26.195	26.5337	24384	-0.357573	1.90905	DOWN	24.5196
ENSMUSG00000060181	Slc35e3	7.43051	8.40778	8.3511	10.6078	9.16975	11.217	23293	-0.357639	1.52933	DOWN	9.19732
ENSMUSG00000050248	Evc2	12.2932	11.7582	12.8162	16.6294	15.2032	15.408	28977	-0.357676	2.5152	DOWN	14.018
ENSMUSG00000026816	Gtf3c5	10.325	12.916	13.8673	14.6952	16.8094	16.0501	10048	-0.357842	1.3294	DOWN	14.1105
ENSMUSG00000039201	Tbc1d25	2.14926	1.86256	1.80573	2.62908	2.36021	2.46667	22425	-0.357982	1.84186	DOWN	2.21225
ENSMUSG00000031060	Rbm10	9.58853	9.46639	10.0952	13.8644	11.3367	12.1878	24205	-0.35911	1.63516	DOWN	11.0898
ENSMUSG00000064181	Rab3ip	15.6674	21.0811	20.8573	25.034	25.4688	23.4374	14000	-0.360144	1.35829	DOWN	21.9244
ENSMUSG00000034189	Hsdl1	13.0838	10.071	10.3465	14.8319	14.6791	13.5005	32022	-0.360508	1.40722	DOWN	12.7521
ENSMUSG00000038250	Usp38	9.49477	8.7066	10.2662	13.2937	11.2791	11.9855	19564	-0.360877	1.65568	DOWN	10.8376
ENSMUSG00000032615	Nt5m	6.83462	8.00164	7.59125	10.1255	10.3582	8.34009	14612	-0.361988	1.37606	DOWN	8.54188
ENSMUSG00000037536	Fbxo34	7.20434	7.78556	8.44046	9.91733	9.41246	10.8024	29088	-0.362928	1.83903	DOWN	8.9271
ENSMUSG00000087041	AC156800.1	1.59483	1.72426	1.26854	1.99841	1.8862	2.01739	20235	-0.363457	1.43829	DOWN	1.74827
ENSMUSG00000066643	Wdr35	9.97807	12.2251	10.8578	13.3528	13.5315	15.6723	15185	-0.364254	1.4799	DOWN	12.6029
ENSMUSG00000043384	Gprasp1	9.90064	8.08643	8.2851	10.9742	10.5989	12.26	7187	-0.364897	1.52416	DOWN	10.0175
ENSMUSG00000000759	Tubgcp3	16.1766	19.8637	21.3021	25.1379	22.9783	25.7688	377	-0.365679	1.4665	DOWN	21.8713
ENSMUSG00000037814	Larp1b	3.83802	4.48295	4.56513	5.31624	6.08953	5.20311	6492	-0.36614	1.57853	DOWN	4.91583
ENSMUSG00000032513	Gorasp1	6.6382	7.36979	7.33863	9.78875	8.50586	9.23165	25455	-0.366801	2.01979	DOWN	8.14548
ENSMUSG00000083399	AL928986.2	9.47327	9.21042	8.70435	11.5688	13.0941	10.6608	18349	-0.367089	1.62382	DOWN	10.4519
ENSMUSG00000033767	D930015E06Rik	7.65559	7.08639	5.6292	8.78178	8.20902	9.28604	30898	-0.367263	1.35525	DOWN	7.77467
ENSMUSG00000035047	Kri1	11.2538	13.1856	14.3177	15.1587	17.4651	17.3776	28545	-0.367504	1.48391	DOWN	14.7931
ENSMUSG00000028833	Ncdn	19.9899	18.4532	18.07	27.9369	22.2508	22.727	25521	-0.367626	1.33679	DOWN	21.5713
ENSMUSG00000029504	Ddx51	5.45361	5.293	5.00457	7.12855	5.77708	7.41905	15246	-0.367774	1.36264	DOWN	6.01264
ENSMUSG00000065162	U6	3.17332	3.54086	3.34914	4.14401	4.28447	4.5584	2301	-0.367948	2.42034	DOWN	3.8417
ENSMUSG00000027628	0610011L14Rik	8.62415	10.7463	10.0125	11.9667	14.2402	11.7279	7034	-0.368543	1.31647	DOWN	11.2196
ENSMUSG00000050705	2310061I04Rik	10.1231	10.4841	10.5169	13.9908	13.9079	12.2936	25824	-0.368883	2.22563	DOWN	11.8861
ENSMUSG00000022718	Dgcr8	6.52314	5.96019	6.62669	8.51304	7.36301	8.80266	17766	-0.368937	1.72622	DOWN	7.29812
ENSMUSG00000024182	Axin1	16.4092	15.7096	16.7752	22.3364	20.5125	20.3755	32218	-0.370826	2.60595	DOWN	18.6864
ENSMUSG00000027374	Mrps5	5.88795	6.96268	8.08593	8.39747	9.51516	9.16815	32231	-0.371245	1.33921	DOWN	8.00289
ENSMUSG00000038375	Trp53inp2	43.0076	37.3522	35.865	56.9345	45.5485	47.9441	7643	-0.372146	1.30529	DOWN	44.442
ENSMUSG00000006673	Qrich1	27.0596	31.8587	29.6306	41.5664	35.9579	37.3	27763	-0.374881	1.79434	DOWN	33.8955
ENSMUSG00000022528	Hes1	29.7417	26.6614	25.0026	36.6628	37.4449	31.5233	25064	-0.375832	1.59689	DOWN	31.1728
ENSMUSG00000041650	Pcca	4.06578	4.80491	5.31784	5.83758	6.47545	6.1129	29599	-0.377013	1.59004	DOWN	5.43575
ENSMUSG00000030753	Prkrir	20.4867	25.6456	26.8478	31.5283	30.5816	32.8075	21059	-0.379167	1.62674	DOWN	27.9829
ENSMUSG00000038705	Gmeb2	7.01166	6.62328	6.12405	9.12368	7.8232	8.7561	32595	-0.379425	1.886	DOWN	7.57699
ENSMUSG00000040282	BC052040	2.3614	2.31612	2.71064	3.0855	3.0682	3.45949	13820	-0.3798	1.84838	DOWN	2.83356
ENSMUSG00000045282	Tmem86b	3.43638	2.90616	2.7588	3.95622	3.64273	4.25028	23855	-0.380643	1.55931	DOWN	3.49176
ENSMUSG00000032309	Fbxo22	14.4319	17.2502	19.1267	20.4182	24.1905	21.5617	23409	-0.381112	1.35725	DOWN	19.4965
ENSMUSG00000030374	Strn4	17.824	16.8059	17.9257	25.6499	20.5031	22.2989	9998	-0.381242	1.57159	DOWN	20.1679
ENSMUSG00000041623	D11Wsu47e	7.18947	6.91833	6.40954	8.80594	9.65584	8.2635	30918	-0.381362	1.9483	DOWN	7.87377
ENSMUSG00000032479	Mtap4	48.1405	51.343	49.9801	71.3179	56.5828	66.8042	28505	-0.381495	1.55779	DOWN	57.3614
ENSMUSG00000030166	Rad52	6.41318	6.15514	7.90715	8.58301	8.94512	9.15849	32221	-0.38222	1.652	DOWN	7.86035
ENSMUSG00000057788	Ddx49	15.9821	14.9878	16.0911	20.5068	22.2061	18.6268	27986	-0.382293	1.91856	DOWN	18.0668
ENSMUSG00000030168	Adipor2	20.3376	25.3118	23.0732	32.8245	26.5678	30.1985	30220	-0.382567	1.40066	DOWN	26.3856
ENSMUSG00000027010	Slc25a12	8.33799	9.44667	11.7209	13.5224	12.2544	12.6893	17642	-0.3826	1.31591	DOWN	11.3286
ENSMUSG00000039556	Ppp1r3f	3.59014	3.52965	3.06573	4.47936	4.41866	4.38161	5640	-0.382696	2.44671	DOWN	3.91086
ENSMUSG00000071713	Csf2rb	0	0	0	0.0235269	0.0298135	0.0120533	27532	#NUM!	1.86078	#NUM!	0.0108989
ENSMUSG00000026856	Dolpp1	9.29405	9.86423	9.80546	12.6699	12.5195	12.5826	19666	-0.383068	4.02422	DOWN	11.1226
ENSMUSG00000022100	Xpo7	2.66364	3.39302	3.69377	4.31472	3.90822	4.49902	29631	-0.383783	1.31719	DOWN	3.7454
ENSMUSG00000042165	AC127036.1	81.2844	86.5917	92.9846	111.182	129.192	100.133	27834	-0.384404	1.36032	DOWN	100.228
ENSMUSG00000034157	2310044G17Rik	10.9267	14.1968	12.2772	17.5128	14.9043	16.4191	6110	-0.384883	1.45856	DOWN	14.3728
ENSMUSG00000043059	Zfp513	16.9861	14.7821	14.5629	21.3446	19.5674	19.6077	27465	-0.385427	2.08616	DOWN	17.8085
ENSMUSG00000063904	Dpp3	21.1714	23.2208	25.8404	30.4238	33.5635	27.7547	26865	-0.38544	1.53487	DOWN	26.9958
ENSMUSG00000019082	Slc25a22	5.48019	5.92001	6.40608	8.18317	7.19558	7.88598	32813	-0.385758	1.99568	DOWN	6.84517
ENSMUSG00000019433	Gipc1	44.9614	45.057	44.8799	65.2286	61.9691	49.089	18634	-0.386051	1.31138	DOWN	51.8642
ENSMUSG00000024927	Rela	23.5859	22.2991	23.1174	32.692	30.6009	26.8956	18263	-0.386297	1.8168	DOWN	26.5318
ENSMUSG00000031816	Mthfsd	3.72082	3.6555	3.64203	4.76725	4.78703	4.85162	8958	-0.386753	5.24818	DOWN	4.23738
ENSMUSG00000024560	Cxxc1	29.2122	24.6524	26.9633	34.4712	35.4821	35.7308	6668	-0.386834	2.42171	DOWN	31.0853
ENSMUSG00000005936	Kctd20	16.2976	18.6233	19.3904	23.1376	23.1742	24.7084	29437	-0.386976	2.19604	DOWN	20.8886
ENSMUSG00000025139	Tollip	23.6206	25.8548	26.9035	34.9574	31.5188	33.4053	15305	-0.387045	2.3145	DOWN	29.3767
ENSMUSG00000032977	1810008A18Rik	13.2432	10.9267	11.4608	16.1235	16.4165	14.0657	23942	-0.387384	1.63961	DOWN	13.7061
ENSMUSG00000059820	AU019823	5.67903	6.16119	6.91864	7.27753	8.84956	8.41522	18744	-0.387698	1.50724	DOWN	7.21686
ENSMUSG00000000605	Clcn4-2	19.0349	14.1758	16.4678	22.5939	19.8983	22.509	26339	-0.387846	1.43204	DOWN	19.1133
ENSMUSG00000026942	Traf2	5.5187	4.2768	4.60488	6.17284	6.77404	5.89686	13281	-0.387978	1.51173	DOWN	5.54069
ENSMUSG00000009293	Ube2g2	27.6809	21.5125	22.0279	29.9009	32.4497	30.9201	27521	-0.389117	1.59723	DOWN	27.4153
ENSMUSG00000063535	Zfp773	0.849525	0.590941	0.705744	0.944687	0.903629	0.963505	24411	-0.389713	1.34952	DOWN	0.826338
ENSMUSG00000022407	Adsl	17.5867	24.0023	22.142	27.8631	29.8451	25.8559	13875	-0.390888	1.3853	DOWN	24.5492
ENSMUSG00000083443	AC157095.2	20.4226	23.9567	23.7881	26.3401	31.5367	31.5174	10882	-0.391098	1.56683	DOWN	26.2603
ENSMUSG00000026857	Mettl11a	14.5783	15.2373	15.866	19.5122	23.0081	17.5542	24577	-0.395137	1.36805	DOWN	17.626
ENSMUSG00000033809	Alg3	10.9885	15.4444	15.3888	17.6748	18.3218	19.1372	29823	-0.398686	1.35092	DOWN	16.1593
ENSMUSG00000063511	Snrnp70	89.9263	87.0523	106.436	115.108	139.977	118.566	20064	-0.398778	1.42184	DOWN	109.511
ENSMUSG00000053128	Rnf26	24.5625	23.0059	26.1342	35.9248	29.3115	31.9735	31591	-0.399388	1.67786	DOWN	28.4854
ENSMUSG00000009640	Dmap1	12.5186	11.2081	13.175	14.3709	18.5475	15.7559	3918	-0.399476	1.35135	DOWN	14.2627
ENSMUSG00000056951	Rbm4	8.41244	7.77701	7.47406	10.2455	10.9635	10.0265	25162	-0.400523	2.50898	DOWN	9.14984
ENSMUSG00000021681	Aggf1	24.1742	32.0093	26.1721	36.6561	37.3094	34.8029	13828	-0.401323	1.63049	DOWN	31.854
ENSMUSG00000034574	Daam1	10.0976	12.2211	10.3177	14.9698	12.5955	15.5558	28275	-0.401916	1.43972	DOWN	12.6262
ENSMUSG00000029701	Rbm28	21.0179	27.1173	28.576	32.5476	32.1894	36.6298	27660	-0.402075	1.40876	DOWN	29.6797
ENSMUSG00000024863	Mbl2	0	0	0	0.0403395	0.0613422	0.0944766	23979	#NUM!	1.84563	#NUM!	0.032693
ENSMUSG00000084998	CR974451.4	3.77409	3.70751	3.3767	4.35132	5.30977	4.71905	19518	-0.405279	1.73706	DOWN	4.20641
ENSMUSG00000018921	Pelp1	16.9581	20.6357	21.0626	27.3533	25.4359	24.8921	4786	-0.40528	1.87156	DOWN	22.7229
ENSMUSG00000070369	Itgad	0.0323802	0.0271827	0.0129022	0	0	0	14323	#DIV/0!	1.84523	#DIV/0!	0.0120775
ENSMUSG00000023170	Gps2	19.9854	15.0543	15.5901	21.6566	23.4848	21.9227	25408	-0.405558	1.52153	DOWN	19.6156
ENSMUSG00000045302	Preb	11.1731	13.4424	14.1023	15.8308	18.3425	17.1232	25247	-0.405862	1.66571	DOWN	15.0024
ENSMUSG00000043140	Tmem186	7.90583	8.08703	9.49129	11.1473	11.2207	11.3968	12603	-0.405919	2.25912	DOWN	9.87482
ENSMUSG00000062762	Ei24	61.656	55.9953	58.0206	73.9304	75.5051	83.3279	15720	-0.40598	2.32682	DOWN	68.0726
ENSMUSG00000031681	Smad1	6.6908	5.42536	5.24512	8.14811	7.58928	7.29205	9885	-0.407606	1.65718	DOWN	6.73179
ENSMUSG00000059409	Ppp2r5d	52.3873	59.9662	65.5038	82.3423	76.0734	77.6898	30087	-0.408711	1.99161	DOWN	68.9938
ENSMUSG00000073468	Sft2d1	5.02258	5.21581	6.27463	6.63386	7.22231	8.07033	17793	-0.409072	1.46782	DOWN	6.40659
ENSMUSG00000040312	Cchcr1	4.7339	6.10753	6.72394	8.05781	7.9711	7.31468	29973	-0.410292	1.41634	DOWN	6.81816
ENSMUSG00000037805	Rpl10a	43.911	44.1244	50.3446	54.5331	68.6875	60.6981	6765	-0.410434	1.52129	DOWN	53.7164
ENSMUSG00000022185	Acin1	25.3433	21.282	22.6095	30.5385	27.6945	33.8023	20446	-0.410691	1.62958	DOWN	26.8784
ENSMUSG00000027634	Ndrg3	9.8842	9.86762	10.5857	12.6563	14.6076	13.067	8831	-0.410785	2.18907	DOWN	11.7781
ENSMUSG00000051768	Xrcc1	25.2347	34.3606	35.7056	41.551	43.7514	41.4055	5603	-0.410944	1.44164	DOWN	37.0015
ENSMUSG00000031153	Gripap1	9.3795	7.962	8.38516	10.5768	11.3923	12.2804	12094	-0.412814	1.92926	DOWN	9.99601
ENSMUSG00000049717	Lig4	2.70891	3.0457	3.25137	4.13945	3.64404	4.20929	8844	-0.413212	1.85737	DOWN	3.49979
ENSMUSG00000036093	Arl5a	10.0882	11.3839	13.1709	16.825	13.6917	15.6193	26011	-0.41333	1.39837	DOWN	13.4631
ENSMUSG00000032803	Cdv3	47.5847	57.6323	61.9143	79.9215	76.1952	66.721	31526	-0.415011	1.48671	DOWN	64.9948
ENSMUSG00000020817	Rabep1	12.1015	15.4592	16.3359	18.8883	19.2117	20.473	25572	-0.416127	1.62353	DOWN	17.0783
ENSMUSG00000040842	D4Ertd22e	29.1769	32.5871	31.5043	46.1688	40.0914	38.2252	13217	-0.416518	1.79282	DOWN	36.2923
ENSMUSG00000022682	Rrn3	19.2933	28.6503	26.8824	34.3722	31.6111	33.8914	27594	-0.41658	1.30659	DOWN	29.1168
ENSMUSG00000001729	Akt1	69.9443	77.1445	78.2199	111.532	99.1113	90.2691	7029	-0.417441	1.70613	DOWN	87.7035
ENSMUSG00000031787	Katnb1	14.6896	12.1516	13.1833	18.5242	18.2596	16.6831	21077	-0.417764	2.06142	DOWN	15.5819
ENSMUSG00000029434	Vps33a	14.8562	10.7824	12.5756	17.815	15.0941	18.1469	3494	-0.417971	1.31478	DOWN	14.8784
ENSMUSG00000033885	Pxk	6.86395	7.80096	7.86068	10.3271	9.80302	9.96773	8045	-0.418095	2.6712	DOWN	8.77057
ENSMUSG00000055835	Zfp1	5.23504	6.6728	7.19756	7.63705	9.32809	8.5681	27037	-0.418396	1.31395	DOWN	7.43977
ENSMUSG00000031934	Panx1	13.8722	19.1801	16.3011	22.3229	22.794	20.8544	10934	-0.418688	1.55396	DOWN	19.2208
ENSMUSG00000081402	AC163668.5	6.85653	8.1539	7.44464	11.4364	8.91322	9.67082	30838	-0.418903	1.40513	DOWN	8.74591
ENSMUSG00000024327	Slc39a7	76.1332	89.3419	96.2043	113.31	128.876	107.72	19705	-0.419169	1.5648	DOWN	101.931
ENSMUSG00000009079	Ewsr1	35.2539	34.0051	38.9604	45.3732	49.9278	49.4296	29357	-0.419411	2.37687	DOWN	42.1583
ENSMUSG00000010047	Hyal2	26.8396	30.1807	28.0348	42.7347	36.6597	34.3736	10561	-0.419626	1.63198	DOWN	33.1372
ENSMUSG00000024302	Dtna	8.56071	8.67748	7.10113	10.6672	10.1797	11.7471	19379	-0.421314	1.79472	DOWN	9.48887
ENSMUSG00000031545	Agpat6	31.3846	35.7485	39.4398	45.9241	49.5735	47.2232	31901	-0.421355	2.03253	DOWN	41.5489
ENSMUSG00000027932	Slc27a3	10.837	10.4864	13.8428	16.6437	14.1794	16.3086	27765	-0.422509	1.41236	DOWN	13.7163
ENSMUSG00000004071	5730403B10Rik	17.698	14.0591	16.5455	21.3995	21.2325	22.1138	19713	-0.422688	2.11016	DOWN	18.8414
ENSMUSG00000039041	Adrm1	9.0997	7.13845	7.60015	10.8342	10.5045	10.6353	31774	-0.423618	1.97298	DOWN	9.30205
ENSMUSG00000022560	Gpr172b	12.1788	13.3792	11.8981	17.66	17.7042	14.8846	26149	-0.423889	1.83204	DOWN	14.6175
ENSMUSG00000036435	Exoc1	6.16244	6.95997	6.6788	8.38098	8.44001	9.74637	24343	-0.424066	1.95999	DOWN	7.72809
[truncated: 22,826 more rows]

## Sheet: gsea_report_for_NSCs_WT_highO2
NAME	GS<br> follow link to MSigDB	GS DETAILS	SIZE	ES	NES	NOM p-val	FDR q-val	FWER p-val	RANK AT MAX	LEADING EDGE
[truncated: 1,053 more rows]

[truncated: 3 more sheets: gsea_report_for_NSCs_het_highO2, gsea_report_for_NSCs_WT_lowO2, gsea_report_for_NSCs_het_lowO2]
