# Supplementary material for: SETD5 haploinsufficiency affects mitochondrial compartment in neural cells
Source: Mol Autism. 2023 Jun 1;14:20. doi: 10.1186/s13229-023-00550-9 (PMC10233863; doi:10.1186/s13229-023-00550-9)
Supplement: Supplementary file 2 — Additional file 2: Table S2. Gene list of SETD5 targets, mitochondrial genes and random dataset used to perform comparison in Fig. 1. [file 13229_2023_550_MOESM2_ESM.xlsx]

## Sheet: GO_MITOCHONDRION
AADAT
AARS
AARS2
AASS
ABAT
ABCA12
ABCA8
ABCA9
ABCB10
ABCB6
ABCB7
ABCB8
ABCC12
ABCD1
ABCD3
ABCE1
ABCF2
ABCG1
ABCG2
ABHD10
ABHD11
ABHD6
ABL1
ACAA2
ACACA
ACACB
ACAD10
ACAD11
ACAD8
ACAD9
ACADL
ACADM
ACADS
ACADSB
ACADVL
ACAT1
ACBD3
ACN9
ACO1
ACO2
ACOT13
ACOT2
ACOT7
ACOT8
ACOT9
ACOX1
ACOX2
ACOX3
ACP6
ACSBG2
ACSF2
ACSF3
ACSL1
ACSL3
ACSL4
ACSL5
ACSL6
ACSM1
ACSM2A
ACSM2B
ACSM3
ACSM4
ACSM5
ACSS1
ACSS3
ACYP2
ADAM12
ADAP2
ADC
ADCK1
ADCK3
ADCK4
ADCY10
ADH5
ADHFE1
ADO
ADPRHL2
AFG3L2
AGAP2
AGK
AGMAT
AGPAT5
AGPHD1
AGPS
AGR2
AGTPBP1
AGXT
AGXT2
AGXT2L1
AGXT2L2
AIFM1
AIFM2
AIFM3
AK2
AK3
AK4
AKAP1
AKAP10
AKAP8
AKR1B15
AKR7A2
AKT1
ALAS1
ALAS2
ALDH18A1
ALDH1B1
ALDH1L1
ALDH1L2
ALDH2
ALDH3A2
ALDH4A1
ALDH5A1
ALDH6A1
ALDH7A1
ALDOC
ALKBH1
ALKBH3
ALKBH7
AMACR
AMBRA1
AMT
ANKZF1
ANXA1
ANXA10
ANXA6
AP2M1
APEX1
APEX2
APOA1BP
APOO
APOOL
APOPT1
ARG1
ARG2
ARGLU1
ARL2
ARL2BP
ARMC1
ARMC10
ARMCX3
ARMS2
ARSB
AS3MT
ASAH2
ASB9
ASS1
ATAD1
ATAD3A
ATAD3B
ATCAY
ATF2
ATG13
ATG4D
ATIC
ATP2A1
ATP5A1
ATP5B
ATP5C1
ATP5D
ATP5E
ATP5EP2
ATP5F1
ATP5G1
ATP5G2
ATP5G3
ATP5H
ATP5I
ATP5J
ATP5J2
ATP5L
ATP5L2
ATP5O
ATP5S
ATP5SL
ATP6V1A
ATP6V1E1
ATP7B
ATPAF1
ATPAF2
ATPIF1
ATXN3
AUH
AURKAIP1
BAD
BAG5
BAK1
BAX
BBC3
BBOX1
BCAP31
BCAT2
BCKDHA
BCKDHB
BCKDK
BCL2
BCL2A1
BCL2L1
BCL2L10
BCL2L11
BCL2L13
BCL2L2
BCO2
BCOR
BCS1L
BDH1
BDH2
BECN1
BFSP1
BID
BIK
BLID
BLOC1S1
BLOC1S2
BMF
BNIP1
BNIP3
BNIP3L
BOK
BOLA1
BPHL
BRAF
BRCA1
BRD8
BRI3BP
BRP44
BRP44L
BSG
BTD
BZRAP1
C10orf10
C10orf129
C10orf2
C10orf58
C11orf83
C12orf10
C12orf5
C12orf62
C12orf65
C14orf119
C14orf159
C14orf2
C15orf48
C15orf62
C16orf61
C17orf42
C17orf76-AS1
C17orf89
C17orf90
C18orf19
C18orf55
C19orf12
C19orf2
C19orf70
C19orf79
C1orf177
C1orf31
C1QBP
C20orf7
C20orf72
C21orf2
C21orf33
C22orf29
C22orf32
C2orf18
C2orf47
C2orf56
C3orf15
C3orf23
C3orf78
C4orf49
C5orf63
C6orf125
C6orf136
C6orf203
C6orf57
C7orf10
C7orf30
C7orf44
C7orf55
C7orf73
C8orf38
C9orf102
C9orf46
C9orf89
CA5A
CA5B
CABS1
CAMK2A
CAPN1
CAPN10
CAPRIN2
CARKD
CARS2
CASP1
CASP2
CASP4
CASP8
CASP8AP2
CASP9
CASQ1
CAT
CAV1
CBR4
CCBL2
CCDC109B
CCDC111
CCDC51
CCDC56
CCDC58
CCDC90A
CCDC90B
CCT7
CD3EAP
CDK1
CDK7
CDKN2A
CDS2
CECR5
CEP89
CERK
CHCHD1
CHCHD10
CHCHD2
CHCHD3
CHCHD4
CHCHD5
CHCHD6
CHCHD7
CHCHD8
CHDH
CHMP2B
CHPF
CIAPIN1
CIDEA
CISD1
CISD2
CISD3
CKB
CKMT1A
CKMT1B
CKMT2
CLIC1
CLIC4
CLN3
CLN8
CLPB
CLPP
CLPX
CLU
CLYBL
CMC1
CMPK2
CNP
COA5
COASY
COL4A3BP
COMT
COMTD1
COQ10A
COQ10B
COQ2
COQ3
COQ4
COQ5
COQ6
COQ7
COQ9
COX10
COX11
COX15
COX16
COX17
COX18
COX19
COX4I1
COX4I2
COX4NB
COX5A
COX5B
COX6A1
COX6A2
COX6B1
COX6B2
COX6C
COX7A1
COX7A2
COX7A2L
COX7A2P2
COX7B
COX7B2
COX7C
COX8A
COX8C
CPOX
CPS1
CPT1A
CPT1B
CPT1C
CPT2
CRAT
CREB1
CRLS1
CROT
CRY1
CRYAB
CRYM
CS
CSDE1
CTPS2
CTSB
CTU1
CTU2
CXorf23
CYB5A
CYB5B
CYB5R1
CYB5R2
CYB5R3
CYBA
CYBB
CYC1
CYCS
CYP11A1
CYP11B1
CYP11B2
CYP17A1
CYP1A1
CYP1B1
CYP24A1
CYP27A1
CYP27B1
CYP2D6
CYP2D7P1
CYP2E1
D2HGDH
DACT2
DAO
DAOA
DAP3
DARS2
DBT
DCAF5
DCAKD
DCPS
DDAH1
DDAH2
DDIT4
DDX28
DDX3X
DECR1
DEGS1
DGAT2
DGUOK
DHFRL1
DHODH
DHRS1
DHRS2
DHRS4
DHTKD1
DHX29
DHX30
DHX32
DHX34
DHX57
DIABLO
DIAPH2
DIMT1
DISC1
DLAT
DLD
DLST
DMGDH
DMPK
DNA2
DNAJA1
DNAJA3
DNAJC11
DNAJC15
DNAJC19
DNAJC27
DNAJC30
DNAJC5
DNLZ
DNM1L
DNM3
DPYSL2
DRG2
DTYMK
DUS2L
DUSP18
DUSP21
DUSP26
DUT
DYNLL1
DYNLL2
E2F1
EARS2
ECH1
ECHDC2
ECHDC3
ECHS1
ECI1
ECI2
ECSIT
EEFSEC
EFHA1
EFHA2
EFHD1
EHHADH
ELAC2
ELK1
ELK3
ENDOG
ENOSF1
EPHA4
ERAL1
ERBB4
ERN1
ESR1
ESR2
ETFA
ETFB
ETFDH
ETHE1
EXOG
EYA2
FADS1
FAHD1
FAM110B
FAM162A
FAM32A
FAM36A
FAM54A
FAM54B
FAM5C
FAM65B
FAM72A
FAM73A
FAM73B
FAM82A2
FAM82B
FANCG
FARS2
FASN
FASTK
FASTKD1
FASTKD2
FASTKD3
FASTKD5
FBXL4
FBXO7
FDX1
FDX1L
FDXR
FECH
FEN1
FEZ1
FGR
FH
FHIT
FIBP
FIS1
FITM2
FKBP4
FKBP8
FLAD1
FLVCR1
FOXO1
FOXRED1
FPGS
FSIP2
FTMT
FTSJ2
FUNDC1
FUNDC2
FXC1
FXN
FYN
G0S2
GABARAPL1
GABBR1
GADD45GIP1
GARS
GATC
GATM
GBAS
GBF1
GCAT
GCDH
GCK
GCSH
GDAP1
GDF5OS
GFER
GFM1
GFM2
GGNBP1
GHITM
GIMAP5
GIMAP8
GJA1
GK
GK2
GLDC
GLOD4
GLRX
GLRX2
GLRX5
GLS
GLS2
GLUD1
GLUD2
GLUL
GLYAT
GLYATL1
GLYATL2
GLYATL3
GLYCTK
GM2A
GMPPB
GNB2L1
GNG5
GNL3L
GNPAT
GNRH1
GOLPH3
GOT1
GOT1L1
GOT2
GPAM
GPAT2
GPD1
GPD2
GPER
GPN1
GPT2
GPX1
GPX4
GRAMD4
GRPEL1
GRPEL2
GRSF1
GSDMC
GSK3A
GSK3B
GSR
GSTK1
GSTP1
GSTZ1
GTPBP10
GTPBP3
GTPBP5
GTPBP8
GUF1
GZMB
HADH
HADHA
HADHB
HAGH
HAO2
HAP1
HARS
HARS2
HAUS3
HAX1
HCCS
HCFC1
HCLS1
HDDC2
HDHD3
HEATR1
HEBP2
HEMK1
HERC2
HIBADH
HIBCH
HIF3A
HIGD1A
HIGD2A
HINT2
HIVEP1
HK1
HK2
HK3
HLCS
HMGCL
HMGCS2
HNRNPK
HOGA1
HOXB9
HRK
HRSP12
HS1BP3
HSCB
HSD17B10
HSD17B4
HSD17B8
HSD3B1
HSD3B2
HSDL1
HSDL2
HSH2D
HSP90AB1
HSPA1A
HSPA1L
HSPA2
HSPA5
HSPA9
HSPB7
HSPD1
HSPE1
HTRA2
IARS2
IBA57
ICT1
IDE
IDH1
IDH2
IDH3A
IDH3B
IDH3G
IFI27
IFI6
IFIT3
IKBKE
ILF3
IMMP1L
IMMP2L
IMMT
IRG1
ISCA1
ISCA2
ISCU
IVD
JTB
KANK2
KARS
KCNJ11
KCNJ8
KIAA0141
KIAA0391
KIAA0564
KIAA1279
KIAA1683
KIAA1967
KIF1B
KLK6
KMO
KRAS
KRT5
KYNU
L2HGDH
LACE1
LACTB
LACTB2
LAP3
LARS2
LDHAL6B
LDHB
LDHD
LETM1
LETM2
LETMD1
LGALS12
LGALS3
LIAS
LIG1
LIG3
LIPF
LIPT1
LIPT2
LOC100130097
LOC100505876
LOC100652748
LOC347411
LONP1
LPIN1
LRP5
LRPPRC
LRRC10
LRRC59
LRRK1
LRRK2
LYN
LYPLA1
LYRM2
LYRM4
LYRM5
LYRM7
MACC1
MACROD1
MAFF
MAGEA11
MAOA
MAOB
MAP1LC3B
MAP2K1
MAP2K2
MAPK1
MAPK10
MAPK12
MAPK14
MAPK3
MAPK8
MAPK8IP1
MAPK9
MARCH5
MARK2
MARS2
MAT2B
MAVS
MCART1
MCART2
MCART6
MCAT
MCCC1
MCCC2
MCCD1
MCEE
MCL1
MCU
MDH1
MDH2
ME1
ME2
ME3
MECP2
MECR
METAP1D
METTL12
METTL17
METTL20
MFF
MFN1
MFN2
MGST1
MICU1
MINOS1
MIPEP
MLXIP
MLYCD
MMAA
MMAB
MMACHC
MMADHC
MMP2
MOAP1
MOBP
MOSC1
MOSC2
MPDU1
MPG
MPO
MPST
MPV17
MPV17L
MPV17L2
MRM1
MRP63
MRPL1
MRPL10
MRPL11
MRPL12
MRPL13
MRPL14
MRPL15
MRPL16
MRPL17
MRPL18
MRPL19
MRPL2
MRPL20
MRPL21
MRPL22
MRPL23
MRPL24
MRPL27
MRPL28
MRPL3
MRPL30
MRPL32
MRPL33
MRPL34
MRPL35
MRPL36
MRPL37
MRPL38
MRPL39
MRPL4
MRPL40
MRPL41
MRPL42
MRPL43
MRPL44
MRPL45
MRPL46
MRPL47
MRPL48
MRPL49
MRPL50
MRPL51
MRPL52
MRPL53
MRPL54
MRPL55
MRPL9
MRPS10
MRPS11
MRPS12
MRPS14
MRPS15
MRPS16
MRPS17
MRPS18A
MRPS18B
MRPS18C
MRPS2
MRPS21
MRPS22
MRPS23
MRPS24
MRPS25
MRPS26
MRPS27
MRPS28
MRPS30
MRPS31
MRPS33
MRPS34
MRPS35
MRPS36
MRPS5
MRPS6
MRPS7
MRPS9
MRRF
MRS2
MSRA
MSRB2
MSRB3
MSTO1
MT3
MTCH1
MTCH2
MTCP1
MTCP1NB
MTERF
MTERFD1
MTERFD2
MTERFD3
MTFMT
MTFP1
MTFR1
MTG1
MTHFD1
MTHFD1L
MTHFD2
MTHFD2L
MTHFS
MTIF2
MTIF3
MTO1
MTOR
MTPAP
MTRF1
MTRF1L
MTUS1
MTX1
MTX2
MTX3
MUL1
MUT
MUTYH
MYCBP
MYH10
MYL10
MYO19
MYOC
MYOM2
NADKD1
NAGS
NAIF1
NAPG
NARS
NARS2
NAT8L
NBR1
NCBP1
NDFIP2
NDRG4
NDUFA1
NDUFA10
NDUFA11
NDUFA12
NDUFA13
NDUFA2
NDUFA3
NDUFA4
NDUFA5
NDUFA6
NDUFA7
NDUFA8
NDUFA9
NDUFAB1
NDUFAF1
NDUFAF2
NDUFAF3
NDUFAF4
NDUFB1
NDUFB10
NDUFB11
NDUFB2
NDUFB3
NDUFB4
NDUFB5
NDUFB6
NDUFB7
NDUFB8
NDUFB9
NDUFC1
NDUFC2
NDUFC2-KCTD14
NDUFS1
NDUFS2
NDUFS3
NDUFS4
NDUFS5
NDUFS6
NDUFS7
NDUFS8
NDUFV1
NDUFV2
NDUFV3
NEFH
NEU4
NFKB1
NFS1
NFU1
NGB
NIF3L1
NIPSNAP1
NIT1
NIT2
NLN
NLRP5
NLRX1
NME1
NME3
NME4
NME6
NMNAT3
NMT1
NNT
NOA1
NOL3
NOL6
NOL7
NOP14
NOS1
NOS1AP
NOX4
NR3C1
NRGN
NSUN3
NSUN4
NT5C
NT5C3
NT5DC3
NT5M
NTHL1
NTSR1
NUBPL
NUDT1
NUDT13
NUDT19
NUDT2
NUDT6
NUDT8
NUDT9
NVL
NXNL1
OAS1
OAS2
OAT
OCIAD1
OCIAD2
OGDH
OGDHL
OGG1
OGT
OLFM4
OMA1
OPA1
OPA3
OSGEPL1
OTC
OXA1L
OXCT1
OXCT2
OXNAD1
OXR1
OXSM
P2RY1
P2RY12
P2RY2
P4HA1
PABPC5
PACRG
PACS2
PAK7
PALLD
PAM16
PANK2
PARG
PARK2
PARK7
PARL
PARP1
PARP9
PARS2
PC
PCBD2
PCCA
PCCB
PCK2
PDE12
PDE2A
PDF
PDHA1
PDHA2
PDHB
PDHX
PDK1
PDK2
PDK3
PDK4
PDP1
PDP2
PDPR
PDSS1
PDSS2
PECR
PEMT
PERP
PET112
PET117
PFDN2
PFDN4
PGAM5
PGR
PGS1
PHB
PHB2
PHYH
PHYHIPL
PI4K2A
PI4KB
PIF1
PIN1
PIN4
PINK1
PINX1
PISD
PITRM1
PKM2
PLA2G15
PLA2G4A
PLA2G4B
PLA2G6
PLD6
PLIN5
PLN
PLSCR3
PMAIP1
PMPCA
PMPCB
PNKD
PNPLA7
PNPT1
POLD3
POLDIP2
POLG
POLG2
POLRMT
PON2
POR
PPA2
PPARGC1A
PPARGC1B
PPIF
PPL
PPM1E
PPM1K
PPOX
PPP1CC
PPP1R13B
PPP1R15A
PPP2CA
PPP2R1A
PPP2R2B
PPP3CA
PPP3CC
PPP3R1
PPTC7
PRDX1
PRDX3
PRDX4
PRDX5
PRELID1
PRELID2
PRKACA
PRKAR2B
PRKCA
PRKCE
PRNP
PRODH
PRODH2
PROSC
PRR5L
PRSS35
PSAP
PSEN1
PSMB3
PSTK
PTCD1
PTCD2
PTCD3
PTEN
PTGES2
PTPLAD1
PTPMT1
PTPN11
PTRF
PTRH1
PTRH2
PTS
PUS1
PYCARD
PYCR1
PYCR2
QARS
QDPR
QRSL1
QTRT1
QTRTD1
RAB11A
RAB11B
RAB11FIP5
RAB1B
RAB24
RAB32
RAB35
RAB3D
RAB40AL
RAB8B
RAD51
RAD51C
RAF1
RAI1
RAI14
RANBP2
RAP1GDS1
RARS
RARS2
RBFA
RDH13
RDH14
REEP1
REXO2
RFK
RG9MTD1
RGS2
RHBDD1
RHBDL1
RHBDL2
RHBDL3
RHOT1
RHOT2
RILP
RIPK1
RIPK3
RMND1
RNASEL
RNF144B
RNF185
RNF5
RNMTL1
ROMO1
RPL34
RPL35A
RPP14
RPS14
RPS3
RPS6KA6
RPS6KB1
RPUSD1
RPUSD2
RPUSD3
RPUSD4
RRM2B
RRP15
RSAD1
RSAD2
RTN4IP1
RUNX1T1
SACS
SAMM50
SARDH
SARM1
SARS2
SCCPDH
SCO1
SCO2
SCP2
SDHA
SDHAF1
SDHAF2
SDHB
SDHC
SDHD
SDS
SDSL
SECISBP2
SELRC1
SEPT4
SERAC1
SERHL
SERHL2
SESN2
SFN
SFXN1
SFXN2
SFXN3
SFXN4
SFXN5
SGK1
SH3BP5
SH3GLB1
SHC1
SHMT1
SHMT2
SIAH3
SIRT1
SIRT3
SIRT4
SIRT5
SIVA1
SLC11A2
SLC16A1
SLC1A3
SLC22A4
SLC24A6
SLC25A1
SLC25A10
SLC25A11
SLC25A12
SLC25A13
SLC25A14
SLC25A15
SLC25A16
SLC25A17
SLC25A18
SLC25A19
SLC25A2
SLC25A20
SLC25A21
SLC25A22
SLC25A23
SLC25A24
SLC25A25
SLC25A26
SLC25A27
SLC25A28
SLC25A29
SLC25A3
SLC25A30
SLC25A31
SLC25A32
SLC25A33
SLC25A34
SLC25A35
SLC25A36
SLC25A37
SLC25A38
SLC25A39
SLC25A4
SLC25A40
SLC25A41
SLC25A42
SLC25A43
SLC25A44
SLC25A45
SLC25A46
SLC25A47
SLC25A48
SLC25A5
SLC25A6
SLC27A1
SLC27A2
SLC27A3
SLC3A1
SLC44A1
SLC8A1
SLC8A3
SLC9A1
SLC9A6
SLC9B2
SLIRP
SLIT3
SLMO1
SLMO2
SMCP
SMCR7
SMCR7L
SMURF1
SNCA
SNCB
SND1
SNN
SNPH
SOD1
SOD2
SORD
SOX10
SOX4
SP140
SPARC
SPATA18
SPATA19
SPATA5
SPG20
SPG7
SPHKAP
SPNS1
SPRYD4
SPTLC2
SQRDL
SRC
SRI
SRP19
SSBP1
ST20
STAP1
STAR
STARD13
STARD3
STARD7
STAT3
STK11
STOM
STOML2
STX17
STXBP1
SUCLA2
SUCLG1
SUCLG2
SUOX
SUPV3L1
SURF1
SYBU
SYNE2
SYNJ2BP
TACO1
TAMM41
TAP1
TARS2
TAT
TAZ
TBC1D15
TBRG4
TCHP
TCIRG1
TDH
TDRD7
TDRKH
TERT
TFAM
TFAP2C
TFB1M
TFB2M
TFDP1
TFRC
TGM2
TH
THEM4
THEM5
THG1L
THNSL1
THOP1
THRA
TIMM10
TIMM13
TIMM17A
TIMM17B
TIMM22
TIMM23
TIMM44
TIMM50
TIMM8A
TIMM8B
TIMM9
TIMMDC1
TK2
TMBIM6
TMEM102
TMEM11
TMEM126A
TMEM126B
TMEM143
TMEM14C
TMEM160
TMEM173
TMEM186
TMEM223
TMEM65
TMEM70
TMEM8B
TMLHE
TMTC1
TNFRSF1A
TNNC1
TNRC18
TOMM20
TOMM20L
TOMM22
TOMM34
TOMM40
TOMM40L
TOMM5
TOMM6
TOMM7
TOMM70A
TOP1MT
TP53
TP53AIP1
TP53BP2
TP63
TP73
TPO
TPP1
TRAF3
TRAF6
TRAK1
TRAK2
TRAP1
TRIAP1
TRIM31
TRIM39
TRIT1
TRMT1
TRMT1L
TRMT2B
TRMT5
TRMT61B
TRMU
TRNT1
TSFM
TSPO
TST
TSTD1
TTC19
TTC35
TUFM
TUSC2
TUSC3
TXN
TXN2
TXNDC2
TXNDC8
TXNIP
TXNL1
TXNRD1
TXNRD2
TYMS
UACA
UBA1
UBB
UBIAD1
UCP1
UCP2
UCP3
UNG
UQCC
UQCR10
UQCR11
UQCRB
UQCRC1
UQCRC2
UQCRFS1
UQCRH
UQCRHL
UQCRQ
UROS
USMG5
USP30
USP48
UXS1
VAMP1
VARS
VARS2
VASN
VAT1
VDAC1
VDAC2
VDAC3
VHL
VPS13C
VRK2
WARS2
WASF1
WBSCR16
WDR81
WWOX
XAF1
XPNPEP3
XRCC3
YARS2
YBEY
YJEFN3
YKT6
YME1L1
YRDC
YWHAB
YWHAE
YWHAG
YWHAH
YWHAQ
YWHAZ
ZADH2
ZDHHC8
ZMIZ2
ZNF202
ZNF205

## Sheet: SETD5_Targets
PICALM
ETF1
EIF4E2
SNAPIN
AASDHPPT
SEC24C
GRIA4
SLC24A5
MIR378A
CWF19L2
ALKBH8
HEATR5A
ZMYM4
MIOS
FAM63B
IKBIP
APAF1
CHTOP
Gm10125
CEP290
Mir7118
ST7L
DNAJC18
SLC23A1
Snord35b
NOP14
Slx
snca
DIDO1
Kitl
Zfp532
Mir7008
TMPO
ERCC3
CDH6
IWS1
MED6
DUSP10
PRC1
MYSM1
THAP4
DHX29
RABEP1
STX7
FBRS
B9D1
WSCD1
NUFIP1
mir1a-2
Mir7675
WDR3
Mir6350
DTYMK
Gm2927
ING5
AGPS
CCDC186
Snord95
AHI1
SCCPDH
PRDM14
NEDD1
Prl2c2
MED23
KIF1B
FUS
IGFBP2
Vmn1r3
CDK6
NAA16
Zfp40
Gm14347
SUGT1
Gmcl1l
ATP5G2
BC005561
Mir5103
KCMF1
ARID2
RNF141
C330007P06Rik
SEC24B
Mir6905
Eif2s3x
STAC3
Gm5114
Gm5458
AP2B1
LOC102636514
MPDZ
ZDHHC21
Sirpb1b
Gm16513
TTF2
DKK3
PRRC2A
AKAP11
Mir3094
Gm3086
MIR1258
PTRH2
SCAF11
RBBP6
4930440C22Rik
Zfp97
Mup4
Mir5113
Mir3058
C130074G19Rik
APTX
fktn
FAF2
ANKRD42
BAG1
THOC3
Vmn2r21
atg2b
4833439L19Rik
SUCO
Vmn2r102
TSPYL5
BTBD16
DPYSL2
SCN1B
ANKAR
MYO7A
SZT2
ACER3
PDCD2L
3110056K07Rik
GCFC2
DNAJA1
TTLL4
ARHGAP17
Mir1960
Mir3061
Gm16861
RNF145
SLC5A11
D930016D06Rik
CHMP5
CALCRL
CHCHD3
SNTB1
RAP1GAP
RAD23B
STAG2
BRINP3
Zfp868
NSMCE1
SMARCAL1
ARHGAP5
ELP3
ESCO2
SECISBP2
Mir3471-1
1700007J10Rik
PRKRIR
COPB1
PSMA1
Mir6920
SSR2
Snord53
DCBLD2
PIBF1
EGLN3
PGR
Mdn1
Tdpoz3
APPL1
PUM3
Zfp936
CLDN5
LAT2
INTS10
SHC3
MCAM
CCNI
FGFR1OP2
RNF103
BNIP3L
SAMD1
RNF14
SCO2
TXN2
ERCC6L2
Gm9125
MAN1B1
SFXN1
Mir6925
ASUN
CDH2
TOR4A
DTNA
RFWD2
PLEKHA1
Mir1931
SPTLC1
4930529C04Rik
MPHOSPH6
ALG5
ANKRD37
1700026D11Rik
PTCH1
RHOBTB2
ZFP112
ECI2
MSH6
RAPSN
ACP2
PRPF4B
ADGRG3
Zfp87
USP14
SETDB1
HSPA13
SETX
9330159F19Rik
CUL3
1110037F02Rik
4930533P14Rik
lrrc4b
Mir467f
Mir466i
LEO1
WTAP
ASCC1
CELF2
TCAF1
SMARCA4
SLC1A3
UTP20
PDK1
UCP3
RSC1A1
YY2
RNF138
2810417H13Rik
SH3PXD2B
Zfp410
1700120C14Rik
WRNIP1
Zfp229
BMP1
LONP2
PHF20L1
E030030I06Rik
AP4B1
SLC25A34
LARGE1
Gm10516
TMEM236
RPL10L
SF3A1
SNRNP48
RSRC1
Morc2a
INTS8
D230025D16Rik
SSR1
CBFB
FKBP1A
RIOK1
PRRC2C
4930521E06Rik
Gm15091
BRD2
LDLR
GAS8
INSL6
TMTC3
polr2m
KIF20A
ZXDC
CLCN3
COPS8
MARCKSL1
2410018L13Rik
TEX43
TRMT5
GP5
UNC5D
Dmrtc1c2
Mir1947
TULP3
RAB5A
5031425E22Rik
Zfp729b
SLC24A1
SPATA2
JUP
4930599N23Rik
P4HA2
E2F6
MIPOL1
LRIG2
IFT52
1810058I24Rik
TMEM14C
SLTM
TERB1
USP9X
RSL24D1
SAFB
RNF111
NEDD4
CCNB2
SWAP70
GPBAR1
cox20
DIAPH2
SNX2
NUP153
ZFP41
MCUR1
CSPP1
DEK
rps15a
TCF12
NPM2
MBTPS1
Zfp488
CAB39
MKI67
TANK
CAPN2
ASAP2
Trp53bp2
hsf5
Mir1964
ice2
Olfr641
PPP2R1A
RBM25
PTGES3
Phxr4
NVL
TMEM63A
NOL8
USF3
CDK7
ITGA11
FEM1B
LAS1L
SPIN1
MPEG1
RGS7
MFSD10
UCHL5
TFAP2B
EIF3C
TERF1
ZFYVE26
DIABLO
RDH11
VPS33A
dlg4
DDIT4L
SFSWAP
Olfr461
TRMT6
FBXL20
CTBP1
STAU2
RDH10
AMN1
UBE2W
RSRC2
TRAM1
Zfp382
Mir6955
Zfp568
YWHAH
ZCCHC8
KDM6A
IKBKAP
DCAF12
PABPC4
ADAM19
UBAP2
EYA1
Mir5626
KIF24
UBAP1
PTH2R
PPME1
DNPEP
PIKFYVE
Zfp758
Olfr389
KDM4A
BROX
BCL2L13
KNTC1
UVSSA
TLN1
Gm11944
NAA20
PPP1R12A
ACTR1B
dcaf8
CREB3
Mir3084-1
LETMD1
tmem70
COPA
RAB3GAP2
METTL21A
mir133a-1
CREB1
POLD3
GNAT2
ESF1
USO1
PITPNM2
G3BP2
CTC1
VCP
TAF2
Mir5622
U90926
SEPT10
1700094J05Rik
TMEM39B
Mir7009
P4HA1
ADCY10
idh1
TADA1
SLC9A7
MPZL1
MED1
UNC13B
POU2F1
STOML2
BLMH
Gm10653
ATP6V1E1
CAMKK2
YWHAE
ANAPC5
ZWINT
LIMS1
HTR2B
ATP1B1
BLZF1
LARP1
FAM72A
NME7
ITM2C
SLC16A14
SNAPC3
PSIP1
DCAF6
IFT81
ATP2A2
PLEKHB1
P2RX7
CORO6
EIF2B5
DHRS13
VWC2L
pelp1
SLC17A8
VPS29
Gm16551
TRIP12
ANAPC7
UBQLN4
GNE
KIFAP3
CLTA
TTPA
RECK
SCYL3
PQLC3
Mir7033
LUC7L3
BRAP
ATP2B1
LYPLA1
ANO6
CDK1
ACTR6
RB1CC1
Cxcr6
FARSB
MRPL44
ABL2
BDP1
SERPINE2
Mir7119
Mir7024
PABPC1L
SPRED2
TEX35
TACC3
Mir7116
JADE3
COPS7B
Mir7679
MYBL1
SPAG9
COPS5
PTMA
PDE6D
Mir6992
HACD4
HENMT1
PLIN2
VPS13C
PGM2
CLN5
SAP130
Gt(ROSA)26Sor
FBXL3
NEK7
EDNRB
rnf219
Zfp369
ITSN1
Gbp11
ATP5O
PTDSS1
SETD1A
TMEM183A
1700123O20Rik
Mir5128
SLC25A46
ATP1A1
D830032E09Rik
TAF3
Rprl1
ABCG8
DYNC2LI1
EXOSC7
Mir7063
THADA
dis3
COPS4
SON
UCHL3
SUCLA2
Mir6897
TEX264
IFNAR1
DDX46
Mir7672
C87436
IL10RB
LIN52
FTSJ3
Eif3j2
GTF2H1
AGBL2
Crisp4
NIFK
prox2
COX7A2L
CRISPLD1
ABHD10
ITM2B
RCBTB2
SEC23IP
MED4
COX16
SDE2
Snord58b
PBRM1
CHRNA10
SLC2A3
MTPAP
LYZL1
BAMBI
CUL2
MIXL1
Zfp398
D3Ertd751e
ACBD3
TFCP2L1
UGT3A1
Nlrp4e
CDC42BPA
PTPN4
DDX6
Olfr1440
EPB41L5
ARCN1
TFB2M
PIGP
NSL1
AHCTF1
DBI
CHAF1B
POLR3E
GMFB
EOGT
hectd1
ZCCHC2
1700084J12Rik
mettl3
ALKBH3
ELOVL6
2310057M21Rik
ARHGAP12
Snord85
Rnu6
PHF8
HSPA4L
PLK4
PROS1
PSMG1
MIR16-1
Uqcrc2
Mir7026
UBFD1
ESCO1
2610008E11Rik
UBN1
YBEY
DPH2
MROH2B
ROCK1
SDC3
HADHA
SLC5A9
TTC33
UBLCP1
CHD7
RBBP8
TYMS
ZBTB37
1700109K24Rik
Mir6942
Gm7854
Gm6793
NIPBL
SLC35D2
WAC
Gm15915
SPDL1
3830406C13Rik
USP24
THOC1
PLPP3
Mir684-1
Vmn1r77
PRPF18
Klra1
YTHDF1
MRPL45
FAM196B
PHF21B
PRKRA
PLEKHA3
SLC39A6
CLCN4
KRIT1
PSTK
ELP2
DNAJC3
SNX22
PLEKHJ1
MTMR12
PDE4B
Zfp637
Zfp397
CHTF8
TCTEX1D1
NMB
IMPG2
MIER1
KPNA1
SEC11A
AGBL3
YEATS2
HPX
Zfp27
YKT6
SLC7A6OS
URB2
Gm9733
Xlr3c
Gm10096
RUSC1
USPL1
GLRX
NQO1
SRPR
STX17
GRAMD3
DNER
NSUN2
EPN1
EEF1E1
SLF1
ACAT1
Afg3l1
1010001N08Rik
RHOBTB3
MTRR
CDH15
TTC1
EVI2A
IFT46
ACAD8
ESM1
6030458C11Rik
DROSHA
Zfp960
B3GNT9
CTTN
Cox6b1
ZCCHC11
KMT2A
ST14
Qk
TRPC6
SDHA
MON2
whsc1
2700049A03Rik
WNK3
C6
SPCS2
SNRPA
PDCD6
SNX19
FAM98A
Ube2d2a
2810004N23Rik
SC5D
GRIK4
ZMYM5
Zfp236
GORAB
NUP188
RNF146
HEATR1
RBM7
SCAI
DAD1
GATAD2B
TGFBR1
IKBKE
INO80D
BEGAIN
NAA35
GOLM1
XPOT
NOL4L
BACE1
ENAH
ADCY6
Zfp980
ITGA2B
Olfr393
APOA1
PLEKHH2
Mir5101
TCIRG1
CCNH
BUD13
YTHDC2
atg16l2
SMAD5
SPECC1
ADAM1A
TIPRL
RBM45
LYAR
CETN3
MSH4
ANKRD12
ZYG11A
GYS1
SLC6A14
SYNJ1
1110004E09Rik
Mycs
KDM4B
USP48
LIN7B
ZYG11B
ZC3HAV1L
Gm38437
PPP2R1B
ALG9
Uqcrb
MZT1
SOD1
AREL1
Chil4
Xndc1
IL18BP
FAM172A
Gm2863
PAPD7
SFI1
DAAM1
DDX18
MARVELD3
ETV4
AKAP17B
Zfp763
Gm5169
Mup7
Mir6947
RAB33A
ENOX2
Zfp788
NUPL2
DCK
Scarna6
ARPP19
SPTY2D1
DMXL1
Zfp846
ZSWIM2
Mir7648
Mup14
ATOH1
NFATC3
Mir7061
ZFP90
RCHY1
MED14
FAM212B
TMED2
A230046K03Rik
4930596I21Rik
BIRC5
BIRC2
ATP11B
CDCA4
ZNHIT6
Gm4312
MOCS1
CCNG2
EIF2B1
Snord17
PCBP2
CHEK1
DYNC1I2
NAV2
1700065D16Rik
CHRAC1
ROBO2
CWC22
CEP152
MAML2
mre11a
HINFP
STT3A
AKAP10
CEP57
HYOU1
CYB5B
NCKAP1
Gm10745
Snord89
TFAM
SLC37A2
ITGA4
SSFA2
DNAJC10
Cd55b
SNIP1
PFKFB2
BBC3
MED17
Snord83b
GULP1
Zfp346
MYO5A
RNPC3
NSD1
DEAF1
Mup15
Supt6
ADAT1
SRSF3
CGGBP1
SPAG5
Gm7334
DPP10
FAM193B
DDX41
ANKFY1
PUS3
QSER1
ccdc109b
TLR2
plrg1
Mup17
Mir669n
SDF2
CFDP1
CCNE1
csrnp2
NXPH3
SWI5
ATP2A3
MAMDC2
CNRIP1
Mir7090
UGGT1
ELK4
NEUROG2
Olfr267
TNFRSF11A
NUCKS1
TTC36
Zfp282
DTL
HMCES
TMEM39A
Olfr398
THOC2
PUM1
MMS22L
4933405O20Rik
CC2D1B
SRP68
TMF1
Scarna3b
TIAL1
FBF1
2310035C23Rik
FGFR2
TMEM110
FAF1
HDAC4
CDH7
CAAP1
TMEM135
GPR135
RRP7A
NTRK2
TSNAX
KLF10
2510009E07Rik
RAB43
armc9
AFF1
ATG4D
ATE1
ITGB1
TACC2
1700003C15Rik
INTS2
ILKAP
SCLY
NFIA
LRRFIP1
TMEM9
TPM3
BTF3L4
1700094D03Rik
HEATR5B
USP1
MRPL19
TM2D1
DCTN5
PLK1
RARS
CSNK2A2
SEC61A2
SASS6
UBE2T
Mir101c
ADAR
RNF11
Snora30
EIF2D
GRM5
ANGPTL3
TOP3A
Mir6914
EPS15
UBR5
ASXL2
cds1
PAFAH1B1
Mir6994
Gm12504
ZXDB
CLUH
GLUL
GGA3
ADAMTS9
ADAM32
LAMC2
CFH
SLC10A6
CCDC68
KAT7
NT5C
SUB1
Zfp638
ZC3H15
AVPI1
HNRNPDL
Mir8115
RGL1
ITGAV
RNF2
ADAM10
GOLPH3
DEPDC5
FASTKD1
UBXN4
LCT
MCM6
SLC27A3
DARS
RGS18
TBRG1
COQ8A
RNF40
PSMD12
PRADC1
Gm10324
ATP5F1
ACTR3
SLC35F5
DUSP11
FZD9
HNRNPD
CLP1
Mir7027
SYT2
KLHL12
POLR1A
PTAR1
POLG2
NF1
Vmn1r60
1500009L16Rik
prr14
B230219D22Rik
Snora75
7530416G11Rik
Slco6d1
TOR1AIP1
CCDC93
XPR1
Gm597
MTERF2
GTF3C1
MTRF1L
Zfp35
VPS54
ETAA1
HDAC2
CCT8
SDC2
1500015O10Rik
Gm10696
FAM160B1
TRIO
Ins1
NPM3
CIB1
PNO1
TBK1
CAND1
PODXL
2010009K17Rik
GRIN3A
CSF2RA
IFT88
Gm12669
ARF3
CNTROB
PTP4A1
MTDH
Zfp518b
LAPTM4B
PRR12
KATNA1
RAB1A
TRMT11
Mir6898
2310009B15Rik
MTMR10
STXBP5
BLM
PABPC1
Marf1
BAZ2A
DIEXF
DDX1
4930447A16Rik
MYO9A
SLC1A4
IL1R2
DOCK2
map4k4
YWHAZ
Mir6345
LARP4B
QRICH1
Mir6364
TJP1
Mir6911
Mir7075
POLA1
PHF6
USP19
P4HTM
fam134b
Aldoart1
TICRR
Fam149b
MRPL30
PELI1
BDH1
EIF5B
RAB21
FNDC3A
SLC31A2
0610010F05Rik
AY512931
S100PBP
TRAP1
DNASE1
BRAF
FKBP15
NDUFB2
DHX38
YTHDC1
PARP11
CD320
ARAP2
RAPH1
UQCRC1
4933417G07Rik
WDR12
CARF
TYRP1
CDC42
LYST
SLC19A2
FBXW4
Mir7028
LYSMD3
Gm17026
DDX11
SUMO1
LMNB1
Zbtb11os1
TEX37
SLC12A2
ALS2
STRADB
2001-08-01
PRRC1
Snord8
TRAK2
BUB1B
ATRIP
FBN2
TET2
Gm10058
POLR2A
ZHX3
LRIG3
HYKK
IRF9
BRIX1
CTSC
CLK1
CFLAR
4930430F08Rik
IMPDH2
TARS
PAWR
CTNND2
Sgol2a
Mir7021
ORC2
NIF3L1
PPIL3
ANG4
Mir3066
RCN1
CCT5
ROPN1L
Mir7042
TMEM47
RBM17
KDELC1
TEX30
ERCC5
CDC26
ITGAE
PGLYRP3
SALL3
ATP9B
NACA
RGS20
DDHD2
RAC1
Mup10
Jpx
NOL7
4930550C14Rik
ARMC6
PRPF6
C920006O11Rik
Mup8
Mup2
Mup9
Mup1
ATP6V1A
GTDC1
EHMT1
NUP214
IL20RB
Zfp157
MARCH5
Mup18
CHD2
FAM178A
VEZT
FECH
ARL5A
Ube2d2b
TXNL1
NAPG
grpel2
Bcas1os2
PCSK9
OSBPL1A
4930455D15Rik
RAB24
2810474O19Rik
ABHD3
SRSF6
TMEM171
TTF1
DDX31
SPACA9
FBXO38
CSNK1A1
MED15
C130026I21Rik
KCTD20
Zfp68
NAF1
BMP8A
MIER3
DHDDS
BAG2
Mrgpra3
ZFAND4
STK17B
OSGEPL1
ASNSD1
PMS1
ORMDL1
KCTD5
Gm21951
CARMIL2
Gm10416
TMCO1
SLC41A1
AFG3L2
PRAM1
AU040972
WSB1
MRPS10
GDI2
INPPL1
CNOT6L
TTPAL
Zfp213
CCDC88A
ATP6V1C1
RRM2B
Vmn1r238
NPNT
SMAD4
SEC11C
CLDN20
PLCG1
GPBP1
ARHGEF26
LDHA
Zfp942
COQ6
Zfp946
CEP192
RPL7
Gm5622
Cox15
YES1
GYPA
SEPT7
VBP1
PAPLN
4930558F17Rik
NUMB
DPF3
DCAF4
Gm5434
SLMO1
RAB11FIP2
YTHDF2
BMPR1B
PSMG2
IPO8
USE1
GRM3
Gm16159
AP1S3
RHOT1
RPL8
PHKB
IDE
4921524J17Rik
VMAC
NETO1
KIF18A
SPAG17
FAM171B
Zfp451
GDAP2
CSTF2
PIGH
RDH12
VTI1B
DGKE
1700022A22Rik
Zfp65
HSF3
SCPEP1
plxdc2
HMGB2
RBM22
RICTOR
atf2
DNAJC1
SP3
OLA1
MLLT10
TAF9B
KDM1A
1700030C10Rik
TBX22
C2CD3
SRSF5
Ino80dos
kif1bp
Gm16432
RPS13
TAX1BP1
GTPBP4
UBR3
TMX3
SCGB3A1
GOLGA1
ARPC5L
PSMB7
H2afb3
CLCC1
MIR335
MIR488
KATNBL1
STXBP3
EMC4
PRPF38B
WDR37
pcnx
DZIP3
spryd3
FIZ1
SESN3
Mir674
MSH3
FAM71D
HDDC2
Mir568
CDC7
BC048507
NFRKB
Zfp326
Mir423
MMADHC
Mir138-2
KIF5C
HMGXB3
ORC4
MIR106B
SLC16A4
AHCYL1
ZMYND11
DCUN1D5
FSHB
BIRC3
mir128-1
Skint5
RARS2
CHORDC1
Gpr165
MAP3K7
EPHA7
1700009N14Rik
RLF
POU4F1
Smr2
Mir99a
DARS2
DR1
Gm1553
CENPL
MTF2
4921530L21Rik
MSN
1700128A07Rik
NETO2
RAB39B
BRCC3
CDCA7L
GTF2B
RNGTT
RPL31
Mir1894
fancm
NRDE2
TDP1
UBE2J1
PSMC1
mir205
Mir98
ESYT2
PRDX6
LHFP
STAM
SUOX
Cenpc1
POLR2B
Gm15350
D930015M05Rik
FBXO3
Zfp280c
TCP11L1
TRIP11
CSTF3
RBBP4
PHLPP1
MAGT1
CCDC88C
STK24
MIR199A-1
MIR32
CKAP2L
PPAT
MIR103-1
EPHA5
VIM
EIF3M
PWP1
MIR599
FBXO7
KCTD18
LIN7C
slc35a1
Gm6578
MIR670
SMIM8
PITRM1
MIR664
LMBRD1
GOLGA5
PAX6
MIR30C-2
COQ3
SDCBP
SH3D21
SNORD15B
RUFY2
Snord47
TMEM161B
CCAR1
DDX21
1700016L21Rik
TTC17
CNOT10
DDX50
GATM
FBXO45
CDC14A
CLOCK
Mir148b
CEP162
Mir215
Mir3473d
MIR103-2
TMEM165
ANKRD46
mir181a-1
MIR181B-2
DYNC1LI2
DCAF13
TYSND1
SOCS6
NAT10
TGS1
Mir7036
CAT
TRIM44
KLHL18
TMEM68
FIP1L1
OXR1
SRSF1
DPYS
Mir499
VEZF1
TMEM42
CEP95
Mir350
KANSL1L
RPE
UHRF1BP1
ACADL
MIR301
Snord73a
PTPA
LMO4
KTI12
LANCL1
EIF3H
UTP23
CSMD3
PCBD1
SLC10A4
RAD21
KPNA2
COMMD8
Mir5098
PPID
PFN2
YAP1
TSC22D2
ZNFX1
4930579G24Rik
E130308A19Rik
CNN3
EIF2A
AV039307
FHL5
RNF216
ZDHHC17
Ins2
VCPKMT
CDH10
IZUMO4
MATN2
GNPDA2
POP1
PER2
GUF1
stk3
UBE2K
UGDH
NUP133
PDS5A
ZUFSP
YTHDF3
SPOPL
RPL9
MPV17
PRMT9
GTF2A2
CDH19
YME1L1
Gm10377
4931423N10Rik
STAU1
PFKFB3
LINGO2
MASTL
SLC33A1
GMPS
SSR3
CCNL1
RFX4
LHX2
Mir7013
JMJD6
DPH5
KMT5B
ABI2
ACBD5
MAGI1
PDSS1
Aqp12
ZBTB43
PDCD10
ASB7
DBX1
Ipw
PRMT3
HSP90B1
SLITRK6
SIK2
ODF2
Mfap1a
FAM91A1
PRKAG1
RMDN1
CYLC2
CPNE3
NBN
WNT2B
MMP16
TCEB2
1700030N03Rik
ABHD1
SYCP3
VDAC3
GLRA1
ADGRB3
HNRNPH3
SOCS5
CCNE2
MYO6
Trp53inp1
HERC4
SIRT1
Gm15319
TSHB
FAM92A
NRAS
NGF
TCAIM
DEFA3
Gm1976
TROVE2
GLRX2
Mir7029
DDIAS
NUP54
BARD1
appl2
SYN2
ATIC
IGSF6
MBTD1
CPSF7
Mir6987
ASCL3
FN1
Zfp426
slc39a8
FAM228A
Rab10os
RNF20
FAH
MYH10
USP37
D10Wsu102e
Gm10785
L3MBTL2
3110043O21Rik
IBTK
TMEM97
Zfp85
GEMIN5
RANGAP1
BRMS1L
4932438A13Rik
TNFRSF19
MMRN2
Mir7031
ARHGAP32
1110004F10Rik
4930483K19Rik
CNP
HCFC2
Gm27775
NFYB
Bcs1l
GTSE1
Gm15787
PLCD4
mrps6
MAP2K2
PUS7L
LAP3
PIK3C2A
NCAPD3
TEF
BRD1
CNOT9
IPO5
TTLL8
BAZ1A
DOCK1
TOR3A
PLAC8L1
TARDBP
Mir3474
PHF21A
1700001F09Rik
ARL6IP1
SMG1
NUCB2
Mir7068
XYLT1
DIP2A
Zfp599
TBR1
XRCC5
FAM49B
MSANTD3
Gm5142
BUB3
SMPDL3A
HELB
MTBP
PAQR6
NMT1
SERINC1
Mir7071
HIBCH
ATAD2
Mir3076
Gm20268
AGFG1
FGF14
CTTNBP2
SMAP1
SDHAF4
HAS2
DERL1
TBC1D31
VPS13D
ZHX1
TOMM20
GOPC
GALNT1
Mir6376
VTA1
FKBP3
Gm10436
KLHL28
CIRH1A
Mir3106
CLYBL
LARS
NDUFB9
CYP2R1
RBM27
Mir6399
SQLE
E430025E21Rik
WAPL
BC055324
SUMF2
REPS1
UBR4
TOP2A
ASF1A
HNRNPR
CLASP2
YIPF5
PRIM2
Mir5119
SYBU
Mir6996
DST
ANKHD1
SPG11
EI24
EIF3E
EMC2
ENY2
TMEM101
EBAG9
Mir7065
Mir7041
REV3L
TRAF3IP2
DICER1
PIK3R1
TUBE1
EFTUD2
TRAPPC8
HMGCS1
IK
MAL2
TM4SF20
KBTBD2
Mir5131
PGGT1B
FCHSD2
2610301B20Rik
DCP2
MTMR9
SFR1
NPAS1
TPI1
TMA16
COL17A1
GRIA3
Mir7015
LSMEM1
PISD
SLK
MTR
Irs3
RAB2A
S1PR3
UGGT2
AMPH
CLPX
PWP2
taco1
AP4E1
Reg3b
COG3
DCLRE1A
RPS29
EIF4A3
BLVRA
USP31
Scarna3a
DIAPH1
SOX6
DYNC2H1
MIR1249
NHLRC2
Klra7
UBE2D3
GGPS1
1700019D03Rik
TMC6
NT5C2
PDCD11
MIR1306
Srp54c
BNIP3
C7
IGDCC4
MOV10
RIPK4
PAXIP1
Mir7682
PCGF6
KRR1
CABYR
NR3C1
AOX1
H60c
KDELR2
ANK2
PON1
Mir1933
MYEF2
NDFIP1
IMPACT
PHTF1
AFAP1
5031410I06Rik
COPS2
Gm16405
CYB5R4
RBM33
SEMA6D
SPC25
CCDC85A
SKIV2L2
BCAS3
OTUD4
PPIG
3110002H16Rik
ANKMY2
Zfp738
DENND5A
whsc1l1
SASH1
Mir7064
Mir669m-1
EGFLAM
Zfp281
RORB
Gm4303
GXYLT1
tigd3
WDR33
PAPD4
PAK3
Mir872
IL13RA2
ALG11
MRS2
3300002I08Rik
Mir466p
PKD1
Gm15972
RIOK3
ATAD5
ABCE1
DZIP1
KLHL23
CEP78
ZIC4
SPATS2
Mir877
Gm5591
HPCAL1
PSMF1
ANAPC10
TRIM27
SUZ12
RAG2
KIF14
CENPA
KLF3
tsen15
PCDHA10
LRP4
ANKDD1B
ARFGAP2
ANGEL2
NIT1
WDR11
ADAL
MBNL1
GFPT1
PPARGC1A
NFU1
DHX15
HSD17B4
DNAJB7
DHX36
AMN
WDR76
TRAF3
FDFT1
MYO3B
IFT80
SUV39H2
HSP90AA1
Zfp386
PDIA3
DPYSL3
MFSD1
EPRS
LIAS
DBF4
ADIG
ATRNL1
MTMR11
PPHLN1
YLPM1
zrsr2
FCF1
HNRNPF
Zfp994
ELP6
CCNK
NDUFA9
Gm2012
GORASP2
Supt20
TM6SF2
RFC1
NEK2
CDV3
MIR744
4930548H24Rik
STK4
Zfp646
Gm10922
DNAJB6
Zfp982
Zfp984
RNF32
RALB
MAOA
Mir325
mir9-2
Zfp185
FAM105A
RAB3GAP1
CNTRL
NPM1
MIR762
MARK3
RAB28
MIR186
MIR26A-2
KCTD3
DNAJB11
GATAD1
[truncated: 2,268 more rows]

## Sheet: Random_gene_set
ENSMUSG00000099776	Gm28954
ENSMUSG00000109171	Gm5735
ENSMUSG00000111362	Gm47389
ENSMUSG00000023159	Psg29
ENSMUSG00000102137	Rpl28-ps2
ENSMUSG00000025839	Pramel7
ENSMUSG00000090733	Rps27
ENSMUSG00000099324	Mir8115
ENSMUSG00000081112	Gm12140
ENSMUSG00000114375	Gm31544
ENSMUSG00000042369	Rbm45
ENSMUSG00000100695	Gm28110
ENSMUSG00000059408	Mrgprh
ENSMUSG00000041605	5730559C18Rik
ENSMUSG00000098012	Gm8907
ENSMUSG00000103528	Gm31571
ENSMUSG00000108777	Gm45081
ENSMUSG00000091980
ENSMUSG00000111431	Gm17779
ENSMUSG00000106594	4930432H08Rik
ENSMUSG00000051769	Wfdc15a
ENSMUSG00000106819	Gm43498
ENSMUSG00000092266	Gm20500
ENSMUSG00000081373	Gm16436
ENSMUSG00000082868	Mup-ps5
ENSMUSG00000038276	Asic3
ENSMUSG00000102664	Gm38380
ENSMUSG00000092093	Gm17528
ENSMUSG00000104080	Gm38279
ENSMUSG00000114061	Gm48626
ENSMUSG00000083333	Magea7-ps
ENSMUSG00000097450	Gm26893
ENSMUSG00000106328	Mir7118
ENSMUSG00000067591	Klra3
ENSMUSG00000090306	Adh6-ps1
ENSMUSG00000086130	Gm16211
ENSMUSG00000080543	Gm22709
ENSMUSG00000028940	Hes2
ENSMUSG00000018920	Cxcl16
ENSMUSG00000077696	n-R5s172
ENSMUSG00000005378	Bud23
ENSMUSG00000094659	Mir466c-2
ENSMUSG00000098853	Gm27393
ENSMUSG00000020888	Dvl2
ENSMUSG00000112614	Gm9030
ENSMUSG00000106210	1700001N15Rik
ENSMUSG00000005687	Bcas2
ENSMUSG00000038733	Wdr26
ENSMUSG00000014232	Cluap1
ENSMUSG00000102774	Gm9748
ENSMUSG00000084113	Gm14277
ENSMUSG00000025288	4933436I01Rik
ENSMUSG00000065239	Gm22971
ENSMUSG00000096441	Gm26140
ENSMUSG00000084920	Gm15230
ENSMUSG00000103228	Gm37727
ENSMUSG00000113818	Gm7119
ENSMUSG00000103301	Gm37804
ENSMUSG00000087157	Sox5os2
ENSMUSG00000085430	Gm15619
ENSMUSG00000113269	Gm47494
ENSMUSG00000007338	Mrpl49
ENSMUSG00000051951	Xkr4
ENSMUSG00000099168	Gm27717
ENSMUSG00000021483	Cdk20
ENSMUSG00000106682	Gm42648
ENSMUSG00000034064	Poglut1
ENSMUSG00000096604	Gm26201
ENSMUSG00000100524	Gm28418
ENSMUSG00000102816	Gm37814
ENSMUSG00000021496	Pcbd2
ENSMUSG00000059645	Gm7361
ENSMUSG00000085147	Gm12609
ENSMUSG00000102681	Gm37221
ENSMUSG00000067872	Ccdc87
ENSMUSG00000026991	Pkp4
ENSMUSG00000043659	Npsr1
ENSMUSG00000036782	Klhl13
ENSMUSG00000102644	Thap6
ENSMUSG00000064584	Gm25130
ENSMUSG00000101180	Gm2914
ENSMUSG00000065698	Gm25409
ENSMUSG00000020870	Cdc34b
ENSMUSG00000039633	Lonrf1
ENSMUSG00000037376	Trmt6
ENSMUSG00000084929	Foxo6os
ENSMUSG00000109559	Gm34280
ENSMUSG00000111793	Gm47950
ENSMUSG00000023755	Rhebl1
ENSMUSG00000026003	Acadl
ENSMUSG00000028613	Lrp8
ENSMUSG00000004768	Rab23
ENSMUSG00000104017	Gm37363
ENSMUSG00000109870	Gm35850
ENSMUSG00000104067	Gm37196
ENSMUSG00000104805	Gm43624
ENSMUSG00000112847	Gm47573
ENSMUSG00000097701	Gm17508
ENSMUSG00000046707	Csnk2a2
ENSMUSG00000095259	Gm14357
ENSMUSG00000083878	Gm12034
ENSMUSG00000042554	Zp3r
ENSMUSG00000106683	Gm43263
ENSMUSG00000070890	Gm12794
ENSMUSG00000028878	Fam76a
ENSMUSG00000079190	AC133103.1
ENSMUSG00000109226	Gm45039
ENSMUSG00000059334	Zfp36l3
ENSMUSG00000089455	Gm24229
ENSMUSG00000005360	Slc1a3
ENSMUSG00000024736	Tmem132a
ENSMUSG00000086617	Gm11635
ENSMUSG00000083728	Gm13854
ENSMUSG00000100406	Gm28120
ENSMUSG00000100433	Gm21198
ENSMUSG00000102392	Gm37577
ENSMUSG00000090919	Pabpc4l
ENSMUSG00000059540	Tcea2
ENSMUSG00000094093	Gm25647
ENSMUSG00000084312	Gm13122
ENSMUSG00000029861	Fam131b
ENSMUSG00000114579	Gm4130
ENSMUSG00000102172	Gm37873
ENSMUSG00000020790	Ankfy1
ENSMUSG00000106948	Gm42785
ENSMUSG00000097964	Gm21045
ENSMUSG00000080186	Gm14448
ENSMUSG00000032009	Sesn3
ENSMUSG00000035852	Misp
ENSMUSG00000064497	Gm22062
ENSMUSG00000106327	Ckb-ps2
ENSMUSG00000037375	Hhat
ENSMUSG00000113562	Gm47619
ENSMUSG00000112716	4930471E19Rik
ENSMUSG00000098594	Gm27628
ENSMUSG00000112375	Gm38560
ENSMUSG00000114364	Gm47426
ENSMUSG00000063535	Zfp773
ENSMUSG00000040310	Alx4
ENSMUSG00000049214	Skint7
ENSMUSG00000109624	Saa-ps
ENSMUSG00000026185	Igfbp5
ENSMUSG00000081563	Gm12635
ENSMUSG00000086908	Gm13598
ENSMUSG00000017195	Zpbp2
ENSMUSG00000070692	Rps12-ps10
ENSMUSG00000083847	Xlr3d-ps
ENSMUSG00000022534	Mefv
ENSMUSG00000081081	Gm14856
ENSMUSG00000106549	Gm42653
ENSMUSG00000006058	Snf8
ENSMUSG00000026667	Uhmk1
ENSMUSG00000033411	Ctdspl2
ENSMUSG00000110774	Gm39318
ENSMUSG00000038537	Mc3r
ENSMUSG00000056782	Olfr667
ENSMUSG00000102132	Gm21813
ENSMUSG00000020561	Twistnb
ENSMUSG00000105692	Gm43737
ENSMUSG00000087484	2900089D17Rik
ENSMUSG00000102177	Gm37870
ENSMUSG00000106071	Gm43826
ENSMUSG00000028041	Adam15
ENSMUSG00000017737	Mmp9
ENSMUSG00000046404	Yod1
ENSMUSG00000098101	Gm27006
ENSMUSG00000113235	Gm47872
ENSMUSG00000081168	Gm13730
ENSMUSG00000098169	Gm5205
ENSMUSG00000024905	Tesmin
ENSMUSG00000105820	Gm43400
ENSMUSG00000093102	Mir3475
ENSMUSG00000054716	Zfp771
ENSMUSG00000038665	Dgki
ENSMUSG00000095956	1700036A12Rik
ENSMUSG00000039756	Dnttip2
ENSMUSG00000036223	Ska1
ENSMUSG00000075159	Olfr1110
ENSMUSG00000095010	Gm23490
ENSMUSG00000008822	Acyp1
ENSMUSG00000040447	Spns2
ENSMUSG00000080527	Gm23880
ENSMUSG00000102973	E430014B02Rik
ENSMUSG00000026790	Odf2
ENSMUSG00000108846	Gm10623
ENSMUSG00000113775	Gm48027
ENSMUSG00000097049	6530411M01Rik
ENSMUSG00000109534	Gm44842
ENSMUSG00000107225	Gm43637
ENSMUSG00000096371	Gm22367
ENSMUSG00000092666	Gm22408
ENSMUSG00000111053	AC164092.1
ENSMUSG00000085394	2210414B05Rik
ENSMUSG00000084250	Gm13550
ENSMUSG00000104670	Gm9369
ENSMUSG00000086076	Ncr3-ps
ENSMUSG00000078507	Aadacl3
ENSMUSG00000019822	Smpd2
ENSMUSG00000102304	Gm35843
ENSMUSG00000092664	Gm22406
ENSMUSG00000104466	Gm10513
ENSMUSG00000021877	Arf4
ENSMUSG00000025246	Tbl1x
ENSMUSG00000075534	Gm13262
ENSMUSG00000095430	Vmn1r72
ENSMUSG00000114397	Gm7621
ENSMUSG00000098645	Gm27201
ENSMUSG00000093453	Vmn1r-ps146
ENSMUSG00000112128	Gm19217
ENSMUSG00000039195	1110008P14Rik
ENSMUSG00000056952	Tatdn2
ENSMUSG00000064709	Gm22509
ENSMUSG00000114698	Rpl31-ps3
ENSMUSG00000025059	Gk
ENSMUSG00000106400	Mir216c
ENSMUSG00000103930	Gm36961
ENSMUSG00000081822	Gm15626
ENSMUSG00000108831	Gm7957
ENSMUSG00000105063	Gm43488
ENSMUSG00000099056	Gtpbp4-ps3
ENSMUSG00000104766	4930573H18Rik
ENSMUSG00000072762	4930522L14Rik
ENSMUSG00000101141	Gm21139
ENSMUSG00000076256	Mir19b-1
ENSMUSG00000093958	Gm24495
ENSMUSG00000029752	Asns
ENSMUSG00000101349	Gm28162
ENSMUSG00000020149	Rab1
ENSMUSG00000110582	Gm30052
ENSMUSG00000109775	Gm45297
ENSMUSG00000052934	Fbxo31
ENSMUSG00000106381	Igkv2-95-1
ENSMUSG00000084639	Gm23888
ENSMUSG00000108697	4930486N12Rik
ENSMUSG00000024925	Rnaseh2c
ENSMUSG00000101513	Gm28853
ENSMUSG00000095234	Gm21586
ENSMUSG00000090682	Gm3852
ENSMUSG00000074664	A830092H15Rik
ENSMUSG00000036054	Sugp2
ENSMUSG00000110607	Gm45843
ENSMUSG00000042541	Sem1
ENSMUSG00000032202	Rab27a
ENSMUSG00000079642	Gm6268
ENSMUSG00000112280	A830082N09Rik
ENSMUSG00000038463	Olfml2b
ENSMUSG00000100350	Gm29091
ENSMUSG00000093286	Gm22569
ENSMUSG00000108148	Gm44020
ENSMUSG00000108259	Gm6727
ENSMUSG00000113620	7420701I03Rik
ENSMUSG00000074996	Olfr199
ENSMUSG00000098177	Gm4823
ENSMUSG00000042354	Gnl3
ENSMUSG00000074952	Olfr1308
ENSMUSG00000085158	Gm14264
ENSMUSG00000095894	Gm24795
ENSMUSG00000000125	Wnt3
ENSMUSG00000105986	Gm43065
ENSMUSG00000106149	Gm43430
ENSMUSG00000111044	Gm47106
ENSMUSG00000050122	Vwa3b
ENSMUSG00000074884	Serf2
ENSMUSG00000108676	1700123J17Rik
ENSMUSG00000036473	Tbc1d24
ENSMUSG00000105575	Gm43475
ENSMUSG00000038482	Tfdp1
ENSMUSG00000093234	Mir3085
ENSMUSG00000101335	Gm28229
ENSMUSG00000096981	Gm16845
ENSMUSG00000053007	Creb5
ENSMUSG00000106510	Gm18429
ENSMUSG00000100917	Gm18751
ENSMUSG00000109334	Gm44925
ENSMUSG00000098523
ENSMUSG00000114809	Atp5c1-ps
ENSMUSG00000087629	Gm12246
ENSMUSG00000110030	Gm45546
ENSMUSG00000028523	Tctex1d1
ENSMUSG00000109943	Gm45610
ENSMUSG00000004296	Il12b
ENSMUSG00000110764
ENSMUSG00000081964	Gm11873
ENSMUSG00000100696	Gm8419
ENSMUSG00000018481	Appbp2
ENSMUSG00000090048	Runx2os3
ENSMUSG00000070291	Ddx43
ENSMUSG00000041538	H2-Ob
ENSMUSG00000029992	Gfpt1
ENSMUSG00000100603	1700129L04Rik
ENSMUSG00000035776	Cd99l2
ENSMUSG00000104227	Gm37050
ENSMUSG00000041959	S100a10
ENSMUSG00000078202	Nrarp
ENSMUSG00000101325	Scgb2b4-ps
ENSMUSG00000058728	Cd300c
ENSMUSG00000028630	Dyrk2
ENSMUSG00000106353	Gm43726
ENSMUSG00000084787	Gm12436
ENSMUSG00000081253	Gm8501
ENSMUSG00000111826
ENSMUSG00000024921	Smarca2
ENSMUSG00000081970	Gm16057
ENSMUSG00000103693	Gm37529
ENSMUSG00000095897	Ighd2-5
ENSMUSG00000026068	Il18rap
ENSMUSG00000101653	Gm20792
ENSMUSG00000028096	Gpr89
ENSMUSG00000088950	Gm24939
ENSMUSG00000105724	Gm44360
ENSMUSG00000062382	Ftl1-ps1
ENSMUSG00000082462	Gm15147
ENSMUSG00000083646	Gm6088
ENSMUSG00000002257	Def6
ENSMUSG00000029784	Ssmem1
ENSMUSG00000064686	Gm25810
ENSMUSG00000113772	Gm47448
ENSMUSG00000002105	Slc39a13
ENSMUSG00000022433	Csnk1e
ENSMUSG00000102142	Gm26930
ENSMUSG00000051424	Olfr1184
ENSMUSG00000048226	Olfr1212
ENSMUSG00000098988	Gm28008
ENSMUSG00000090589	Gm17180
ENSMUSG00000081875	Gm15223
ENSMUSG00000006373	Pgrmc1
ENSMUSG00000093026	Gm25301
ENSMUSG00000026958	Dpp7
ENSMUSG00000087539	Gm13584
ENSMUSG00000059410	Tas2r125
ENSMUSG00000103732	Gm38315
ENSMUSG00000101652	Gm6060
ENSMUSG00000026799	Med27
ENSMUSG00000110111	Gm7786
ENSMUSG00000025241	Fyco1
ENSMUSG00000061977	Tas2r104
ENSMUSG00000108990	Gm44648
ENSMUSG00000042284	Itga1
ENSMUSG00000031103	Elf4
ENSMUSG00000026767	Mindy3
ENSMUSG00000076355	Gm27509
ENSMUSG00000108609	Gm7424
ENSMUSG00000024677	Ms4a6b
ENSMUSG00000054325	Lce3a
ENSMUSG00000109799	Gm45515
ENSMUSG00000085262	Gm11574
ENSMUSG00000077125	Gm26399
ENSMUSG00000020151	Ptprr
ENSMUSG00000029865	Sval1
ENSMUSG00000094939	Gm21773
ENSMUSG00000012819	Cdh23
ENSMUSG00000050321	Neto1
ENSMUSG00000032093	Cd3e
ENSMUSG00000110738	Gm47092
ENSMUSG00000099328	Gm28011
ENSMUSG00000073448	Gm10509
ENSMUSG00000065742	Gm25007
ENSMUSG00000108797	Klk1b23-ps
ENSMUSG00000105801	C430019N01Rik
ENSMUSG00000087919	Gm24908
ENSMUSG00000112881	AC139376.1
ENSMUSG00000027239	Mdk
ENSMUSG00000033249	Hsf4
ENSMUSG00000080659	Gm24484
ENSMUSG00000064496	DQ267101
ENSMUSG00000084422	Gm25108
ENSMUSG00000031725	Ces1f
ENSMUSG00000101582	Gm28828
ENSMUSG00000098981	Mir7236
ENSMUSG00000021453	Gadd45g
ENSMUSG00000082516	Gm13342
ENSMUSG00000051341	Zfp52
ENSMUSG00000041849	Card6
ENSMUSG00000070388	Fbxo39
ENSMUSG00000107539	Gm44790
ENSMUSG00000107238	Gm42758
ENSMUSG00000098915	Rpl15-ps2
ENSMUSG00000029182	1700001C02Rik
ENSMUSG00000110798
ENSMUSG00000081303	Gm16011
ENSMUSG00000044526	Znrf4
ENSMUSG00000082015	Gm13452
ENSMUSG00000095465	Gm6214
ENSMUSG00000021646	Mccc2
ENSMUSG00000092958	Mir5128
ENSMUSG00000061701	Fbxw20
ENSMUSG00000107388	Gm42788
ENSMUSG00000028176	Lrrc7
ENSMUSG00000088641	Gm26483
ENSMUSG00000022856	Tmem41a
ENSMUSG00000081327	Gm11819
ENSMUSG00000029660	Tex26
ENSMUSG00000090535	Gm8540
ENSMUSG00000085622	3110056K07Rik
ENSMUSG00000086594	Nudt12os
ENSMUSG00000097570
ENSMUSG00000059864	Olfr1393
ENSMUSG00000062590	Armc9
ENSMUSG00000038015	Prm2
ENSMUSG00000090163	Gm16231
ENSMUSG00000075065	Olfr1270
ENSMUSG00000110065	Gm45588
ENSMUSG00000108767	Gm29763
ENSMUSG00000076928	Trac
ENSMUSG00000058407	Txndc9
ENSMUSG00000028369	Svep1
ENSMUSG00000082597	Gm12645
ENSMUSG00000101678	Gm29609
ENSMUSG00000056656	Apol8
ENSMUSG00000071661	Zbtb3
ENSMUSG00000087597	Gm15345
ENSMUSG00000065709	Gm22341
ENSMUSG00000082394	Gm4596
ENSMUSG00000058114	Olfr127
ENSMUSG00000033021	Gmppa
ENSMUSG00000085565	Gm15721
ENSMUSG00000101361	Gm7356
ENSMUSG00000029720	Gm20605
ENSMUSG00000070459	Olfr290
ENSMUSG00000098951	Mir7647
ENSMUSG00000078591	Hs3st4
ENSMUSG00000038406	Scaf1
ENSMUSG00000081064	Gm6071
ENSMUSG00000098313	Nr1h2-ps
ENSMUSG00000110022	Gm45475
ENSMUSG00000034868	Myl12b
ENSMUSG00000027890	Gstm4
ENSMUSG00000079258	Calhm1
ENSMUSG00000076484	Trbj1-2
ENSMUSG00000060114	Olfr910
ENSMUSG00000014778	Fhod1
ENSMUSG00000088600	Gm24189
ENSMUSG00000064487	Gm23736
ENSMUSG00000104758	Mir691
ENSMUSG00000077844	Gm22231
ENSMUSG00000112700	Gm48757
ENSMUSG00000011034	Slc5a1
ENSMUSG00000095950	Gm20737
ENSMUSG00000100155	Gm2109
ENSMUSG00000083732	Gm14197
ENSMUSG00000097408	Gm26831
ENSMUSG00000025395	Prim1
ENSMUSG00000104232	Gm37590
ENSMUSG00000039492	Ccdc27
ENSMUSG00000106130	Gm44361
ENSMUSG00000111544	4930534H03Rik
ENSMUSG00000111007
ENSMUSG00000082634	Gm12900
ENSMUSG00000083300	Gm12309
ENSMUSG00000088014	Gm23743
ENSMUSG00000078451	Ppil6
ENSMUSG00000103004	2900002M20Rik
ENSMUSG00000040751	Lat2
ENSMUSG00000057058	Skap1
ENSMUSG00000083773	Gm13394
ENSMUSG00000045980	Tmem104
ENSMUSG00000088651	Gm24853
ENSMUSG00000035469	Rcbtb1
ENSMUSG00000050600	Zfp831
ENSMUSG00000088803	Gm24074
ENSMUSG00000107102	Gm42726
ENSMUSG00000106309	Gm40414
ENSMUSG00000096624	Mir467a-1
ENSMUSG00000097635	Gm26826
ENSMUSG00000084303	Gm8216
ENSMUSG00000109812	Gm45640
ENSMUSG00000057447	Olfr1205
ENSMUSG00000029755	Dlx5
ENSMUSG00000093857	Btbd35f22
ENSMUSG00000097757	Gm17518
ENSMUSG00000084513	n-R5s179
ENSMUSG00000099779	Gm8228
ENSMUSG00000109406	Olfr515-ps1
ENSMUSG00000048047	Zbtb33
ENSMUSG00000111090	Gm30698
ENSMUSG00000110316	Gm45311
ENSMUSG00000108485	Gm18805
ENSMUSG00000094328	Gm9125
ENSMUSG00000042641	Rgsl1
ENSMUSG00000100666	1700007F19Rik
ENSMUSG00000089285	Gm26028
ENSMUSG00000007872	Id3
ENSMUSG00000089123	Gm26404
ENSMUSG00000070298	Trcg1
ENSMUSG00000046080	Clec9a
ENSMUSG00000070140	Mir483
ENSMUSG00000008855	Hdac5
ENSMUSG00000105641	Gm5853
ENSMUSG00000057182	Scn3a
ENSMUSG00000094968	Gm22419
ENSMUSG00000038268	Ovca2
ENSMUSG00000020453	Patz1
ENSMUSG00000026621	2001-03-01
ENSMUSG00000062345	Serpinb2
ENSMUSG00000080609	Gm23844
ENSMUSG00000112815	Gm48828
ENSMUSG00000113910	Gm48286
ENSMUSG00000055360	Prl2c5
ENSMUSG00000078765	U2af1l4
ENSMUSG00000083326	Rpl38-ps1
ENSMUSG00000046861	Hectd3
ENSMUSG00000082619	Gm16219
ENSMUSG00000083215	Rbmx2-ps
ENSMUSG00000026312	Cdh7
ENSMUSG00000035831	Krt25
ENSMUSG00000021242	Npc2
ENSMUSG00000084395	Gm15087
ENSMUSG00000076399	Mir450-2
ENSMUSG00000107679	4930404I20Rik
ENSMUSG00000056203	Tas2r135
ENSMUSG00000042308	Setd1a
ENSMUSG00000008843	Cldn13
ENSMUSG00000032207	Lipc
ENSMUSG00000059030	Olfr128
ENSMUSG00000109922	Gm20948
ENSMUSG00000088113	Mir1960
ENSMUSG00000105719	Gm42872
ENSMUSG00000106712	Gm19649
ENSMUSG00000055312	Them7
ENSMUSG00000085877	Spin2-ps4
ENSMUSG00000104959	Gm18131
ENSMUSG00000086932	Gm22000
ENSMUSG00000034292	Traf3ip1
ENSMUSG00000097486	Gm17733
ENSMUSG00000085742	Gm13536
ENSMUSG00000102856	Gm37084
ENSMUSG00000015405	Ace2
ENSMUSG00000108924	4933436H12Rik
ENSMUSG00000098672	Mir6911
ENSMUSG00000086269	Tmcc3os
ENSMUSG00000081907	Gm13731
ENSMUSG00000020877	Scrn2
ENSMUSG00000021337	Scgn
ENSMUSG00000077767	Snora35
ENSMUSG00000098512
ENSMUSG00000032498	Mlh1
ENSMUSG00000059791	Nrm
ENSMUSG00000112380	Gm9736
ENSMUSG00000102382	Gm38141
ENSMUSG00000100534	Gm816
ENSMUSG00000046388	Gm9806
ENSMUSG00000111750	Gm47886
ENSMUSG00000103933	Gm36964
ENSMUSG00000009115	Spatc1l
ENSMUSG00000006216	Clcnkb
ENSMUSG00000090284	Gm17613
ENSMUSG00000031640	Gm45753
ENSMUSG00000066752	Gm10176
ENSMUSG00000088700	Gm25554
ENSMUSG00000092553	Gm20428
ENSMUSG00000081678	Gm12959
ENSMUSG00000106825	2510016D11Rik
ENSMUSG00000088201	Gm23754
ENSMUSG00000104172	Gm37259
ENSMUSG00000112293	Gm48509
ENSMUSG00000102138	Gm31942
ENSMUSG00000105105	Gm31363
ENSMUSG00000062038	Gm10108
ENSMUSG00000110952	Gm18226
ENSMUSG00000113684	Gm48418
ENSMUSG00000083757	Rps15a-ps4
ENSMUSG00000022246	Rai14
ENSMUSG00000111996	Gm47365
ENSMUSG00000037692	Ahdc1
ENSMUSG00000100808	Gm28594
ENSMUSG00000042323	Pbrm1
ENSMUSG00000109980	Gm45538
ENSMUSG00000089781	Gm15756
ENSMUSG00000026851	BC005624
ENSMUSG00000105077	Gm4859
ENSMUSG00000111813
ENSMUSG00000096221	1500002C15Rik
ENSMUSG00000058935	Tex48
ENSMUSG00000042353	Frem3
ENSMUSG00000106092	Gm43072
ENSMUSG00000040028	Elavl1
ENSMUSG00000050577	Olfr1038-ps
ENSMUSG00000114053	AC133498.1
ENSMUSG00000112900	Gm48204
ENSMUSG00000111528	Gm39460
ENSMUSG00000040855	Reps2
ENSMUSG00000024862	Klc2
ENSMUSG00000096976	Gm26882
ENSMUSG00000096284	Tcstv1
ENSMUSG00000022148	Fyb
ENSMUSG00000003484	Cyp4f18
ENSMUSG00000037217	Syn1
ENSMUSG00000080374	Gm22953
ENSMUSG00000095483	Olfr776
ENSMUSG00000113748	Gm18628
ENSMUSG00000100670	Gm28744
ENSMUSG00000091636	Akain1
ENSMUSG00000095943	Gm25197
ENSMUSG00000100667	1700040F15Rik
ENSMUSG00000085538	Gm11455
ENSMUSG00000104319	Ighv5-19
ENSMUSG00000106128	Gm43520
ENSMUSG00000041782	Lad1
ENSMUSG00000092621	Vmn2r-ps66
ENSMUSG00000098788	Gm27342
ENSMUSG00000073471	Rsph3a
ENSMUSG00000103418
ENSMUSG00000036246	Gmip
ENSMUSG00000090699	Gm9071
ENSMUSG00000027463	Slc52a3
ENSMUSG00000108080	Gm10209
ENSMUSG00000086452	Gm14947
ENSMUSG00000023800	Tiam2
ENSMUSG00000030231	Plekha5
ENSMUSG00000024370	Cdc23
ENSMUSG00000087913	Gm24915
ENSMUSG00000101064	Gm18798
ENSMUSG00000108605	Olfr396-ps1
ENSMUSG00000112255	Gm47594
ENSMUSG00000114077	Gm48776
ENSMUSG00000110402	Gm7203
ENSMUSG00000005355	Casp14
ENSMUSG00000083519	Gm13674
ENSMUSG00000056501	Cebpb
ENSMUSG00000029517	Ankrd7
ENSMUSG00000021760	Gpx8
ENSMUSG00000033739	Fkbpl
ENSMUSG00000097012	Gm16531
ENSMUSG00000027983	Cyp2u1
ENSMUSG00000111613	Gm4977
ENSMUSG00000058587	Tmod3
ENSMUSG00000093153	Gm25033
ENSMUSG00000001700	Gramd3
ENSMUSG00000114472	Gm38397
ENSMUSG00000101224	Gm28209
ENSMUSG00000110005	Gm18123
ENSMUSG00000083744	Gm14824
ENSMUSG00000100682	Gm28103
ENSMUSG00000082460	Gm13685
ENSMUSG00000034000	Neu4
ENSMUSG00000046167	Gldn
ENSMUSG00000046845	Il1f10
ENSMUSG00000011148	Adssl1
ENSMUSG00000031342	Gpm6b
ENSMUSG00000030888	Rrp8
ENSMUSG00000094201	Gm25064
ENSMUSG00000044018	Mrpl50
ENSMUSG00000077163	Gm24116
ENSMUSG00000065227	Gm25790
ENSMUSG00000109442	Gm34964
ENSMUSG00000084527	Gm24185
ENSMUSG00000075383	Olfr351
ENSMUSG00000090690	Gm8020
ENSMUSG00000031792	Usb1
ENSMUSG00000104782	Gm43326
ENSMUSG00000029518	Rab35
ENSMUSG00000030522	Mtmr10
ENSMUSG00000080558	Gm22091
ENSMUSG00000102176	Gm37871
ENSMUSG00000022179	4931414P19Rik
ENSMUSG00000092213	Gm18522
ENSMUSG00000092559	Gm20475
ENSMUSG00000057132	Rpgrip1
ENSMUSG00000077156	n-R5s90
ENSMUSG00000031539	Ap3m2
ENSMUSG00000077200	Gm25613
ENSMUSG00000109925	Gm45315
ENSMUSG00000074652	Myh7b
ENSMUSG00000024426	Atat1
ENSMUSG00000096908	Trav7-3
ENSMUSG00000114514	Gm47010
ENSMUSG00000111630	Gm47165
ENSMUSG00000087037	4930432L08Rik
ENSMUSG00000112151	Gm48680
ENSMUSG00000009145	Dqx1
ENSMUSG00000114148	Gm47701
ENSMUSG00000104672	Gm43665
ENSMUSG00000093378	Gm20663
ENSMUSG00000089288	Gm26022
ENSMUSG00000020333	Acsl6
ENSMUSG00000095761	Ighv1-20
ENSMUSG00000100392	Gm28935
ENSMUSG00000085511	Gm11738
ENSMUSG00000095115	Itpripl2
ENSMUSG00000072066	6720489N17Rik
ENSMUSG00000113879	Gm48580
ENSMUSG00000104589	Gm44311
ENSMUSG00000098903	Gm28022
ENSMUSG00000090448	Gm17192
ENSMUSG00000046431	Olfr518
ENSMUSG00000038943	Prc1
ENSMUSG00000020712	Tcam1
ENSMUSG00000076476	Trbv20
ENSMUSG00000036832	Lpar3
ENSMUSG00000113537	Gm48807
ENSMUSG00000082744	Gm15625
ENSMUSG00000096042	Vmn2r125
ENSMUSG00000108915	Gm44966
ENSMUSG00000084228	Gm8080
ENSMUSG00000110694	Gm45782
ENSMUSG00000006586	Runx1t1
ENSMUSG00000102745	Gm37600
ENSMUSG00000099432	Gm18849
ENSMUSG00000079444	Gm21981
ENSMUSG00000023169	Slc38a1
ENSMUSG00000068141	Gm10232
ENSMUSG00000018661	Cog1
ENSMUSG00000089116	Gm25904
ENSMUSG00000066090	Insl5
ENSMUSG00000056598	Drc3
ENSMUSG00000031378	Abcd1
ENSMUSG00000100992	Gm23925
ENSMUSG00000082889	Cyp4a29-ps1
ENSMUSG00000112164	Gm19990
ENSMUSG00000086401	Gm15559
ENSMUSG00000065536	Mir98
ENSMUSG00000048799	Cep120
ENSMUSG00000075268	Gm10819
ENSMUSG00000109628	BC024386
ENSMUSG00000048316	Gm9823
ENSMUSG00000110692	Gm33460
ENSMUSG00000070939	Tgfbrap1
ENSMUSG00000094884	Olfr105-ps
ENSMUSG00000075312	Gm13597
ENSMUSG00000108174	Gm44092
ENSMUSG00000071047	Ces1a
ENSMUSG00000082465	Rps6-ps3
ENSMUSG00000082289	Gm15596
ENSMUSG00000105377	Gm43148
ENSMUSG00000095724	Gm21319
ENSMUSG00000023034	Nr4a1
ENSMUSG00000103162	Gm38147
ENSMUSG00000030611	Mrps11
ENSMUSG00000100195	Gm29244
ENSMUSG00000035150	Eif2s3x
ENSMUSG00000020717	Pecam1
ENSMUSG00000097526	Gm26847
ENSMUSG00000027011	Ube2e3
ENSMUSG00000066487	Gm5786
ENSMUSG00000026070	Il18r1
ENSMUSG00000105837	Gm35986
ENSMUSG00000084663	Mir1900
ENSMUSG00000044309	Apol7c
ENSMUSG00000110055	Gm18857
ENSMUSG00000082262	Gm14730
ENSMUSG00000033268	Duox1
ENSMUSG00000025451	Paip1
ENSMUSG00000112422	Gm31938
ENSMUSG00000100038	Gm29580
ENSMUSG00000038722	Bud31
ENSMUSG00000030084	Plxna1
ENSMUSG00000102637	Gm8684
ENSMUSG00000082724	Gm14416
ENSMUSG00000053192	Mllt11
ENSMUSG00000101843	Gm28746
ENSMUSG00000071757	Zhx2
ENSMUSG00000028109	Hormad1
ENSMUSG00000089926	Gm15734
ENSMUSG00000099600	Gm29126
ENSMUSG00000005881	Ergic3
ENSMUSG00000109690	Gm6376
ENSMUSG00000081242	Gm15719
ENSMUSG00000033953	Ppp3r1
ENSMUSG00000065329	Gm22054
ENSMUSG00000077258	Gm26082
ENSMUSG00000058328	Xlr5a
ENSMUSG00000100640	Gm29073
ENSMUSG00000056413	Adap1
ENSMUSG00000107104
ENSMUSG00000098813	Gm27326
ENSMUSG00000071113	Mboat4
ENSMUSG00000090439	Gm17455
ENSMUSG00000065201	Gm24612
ENSMUSG00000105795	Gm3970
ENSMUSG00000109414	4930505K13Rik
ENSMUSG00000096352	Gm25708
ENSMUSG00000088208	Gm23751
ENSMUSG00000101088	1810018F18Rik
ENSMUSG00000096865	Gm23313
ENSMUSG00000084661	Gm24635
ENSMUSG00000080805	Gm11219
ENSMUSG00000094446	Gm6344
ENSMUSG00000095193	Gm20939
ENSMUSG00000100239	Gm28146
ENSMUSG00000001380	Hars
ENSMUSG00000114287	Gm5197
ENSMUSG00000091785	Rpl29-ps5
ENSMUSG00000025893	Kbtbd3
ENSMUSG00000111455	Olfr1142-ps1
ENSMUSG00000055044	Pdlim1
ENSMUSG00000083970	Gm15081
ENSMUSG00000042599	Kdm7a
ENSMUSG00000095321	Gm2092
ENSMUSG00000038084	Opa1
ENSMUSG00000039662	Icmt
ENSMUSG00000023391	Dlx2
ENSMUSG00000080758	Gm5392
ENSMUSG00000029541	Cyp2w1
ENSMUSG00000056458	Mok
ENSMUSG00000109113	Gm32916
ENSMUSG00000089798	1700028K03Rik
ENSMUSG00000029032	Arhgef16
ENSMUSG00000036309	Skp1a
ENSMUSG00000056076	Eif3b
ENSMUSG00000098030	Gm6771
ENSMUSG00000079871	Gm4984
ENSMUSG00000088707	Gm25551
ENSMUSG00000085148	Mir22hg
ENSMUSG00000105411	Gm44488
ENSMUSG00000107927	Gm44090
ENSMUSG00000023942	Slc29a1
ENSMUSG00000109380	Gm18461
ENSMUSG00000114920	Gm19097
ENSMUSG00000069520	Tmem19
ENSMUSG00000093119	Gm25640
ENSMUSG00000082843	4930448K20Rik
ENSMUSG00000106339	Gm43489
ENSMUSG00000078816	Prkcg
ENSMUSG00000083567	Gm11451
ENSMUSG00000105416	Gm42553
ENSMUSG00000111301	Gm30671
ENSMUSG00000027180	Fbxo3
ENSMUSG00000039095	En2
ENSMUSG00000100848	Gm29281
ENSMUSG00000049565	Aknad1
ENSMUSG00000091296	Gm4181
ENSMUSG00000107366
ENSMUSG00000021200	Asb2
ENSMUSG00000085357	Gm13480
ENSMUSG00000091776	Gm8340
ENSMUSG00000091077	Gm21292
ENSMUSG00000097109	Gm26580
ENSMUSG00000108935	4930588G17Rik
ENSMUSG00000039512	Uhrf1bp1
ENSMUSG00000029471	Camkk2
ENSMUSG00000022114	Spry2
ENSMUSG00000027593	Raly
ENSMUSG00000114870	AC163667.3
ENSMUSG00000028539	Artn
ENSMUSG00000108015	Gm32591
ENSMUSG00000086714	0610009E02Rik
ENSMUSG00000114049	Gm48140
ENSMUSG00000047342	Zfp286
ENSMUSG00000097917	Gm26839
ENSMUSG00000103846	Gm37809
ENSMUSG00000071151	Gm4799
ENSMUSG00000113785	Gm47975
ENSMUSG00000104164	Gm38248
ENSMUSG00000105412	Gm43768
ENSMUSG00000108774	Gm45136
ENSMUSG00000103868
ENSMUSG00000111430	Olfr950-ps1
ENSMUSG00000048707	Tprn
ENSMUSG00000114186	Gm48681
ENSMUSG00000112322	Gm48115
ENSMUSG00000056671	Prelid2
ENSMUSG00000096906	Gm26506
ENSMUSG00000026766	Mmadhc
ENSMUSG00000105833	Gm4751
ENSMUSG00000060477	Irak2
ENSMUSG00000077744	Gm26343
ENSMUSG00000080538	Gm25541
ENSMUSG00000114120	Gm4120
ENSMUSG00000097579	Gm26799
ENSMUSG00000093648	Vmn1r-ps148
ENSMUSG00000076508	Igkv17-127
ENSMUSG00000055839	Elob
ENSMUSG00000055612	Cdca7
ENSMUSG00000080919	Gm11854
ENSMUSG00000081326	Gm14417
ENSMUSG00000099756	Gm28763
ENSMUSG00000031465	Angpt2
ENSMUSG00000105861	Gm43508
ENSMUSG00000105095	8430422M14Rik
ENSMUSG00000094316	Mir297-1
ENSMUSG00000097887	Gm26542
ENSMUSG00000085528	4930401O10Rik
ENSMUSG00000034792	Gna15
ENSMUSG00000108099	Gm43988
ENSMUSG00000040557	Mettl27
ENSMUSG00000025020	Slit1
ENSMUSG00000007670	Khsrp
ENSMUSG00000066068	Gm13611
ENSMUSG00000059043	Olfr15
ENSMUSG00000103084	Gm38119
ENSMUSG00000029060	Mib2
ENSMUSG00000087413	Gm11266
ENSMUSG00000027184	Caprin1
ENSMUSG00000108746	Gm45198
ENSMUSG00000105826	Gm42141
ENSMUSG00000089206	Gm26214
ENSMUSG00000076867	Trdv4
ENSMUSG00000114849	Gm48595
ENSMUSG00000032423	Syncrip
ENSMUSG00000110261	Gm45485
ENSMUSG00000111621	Gm7802
ENSMUSG00000053025	Sv2b
ENSMUSG00000092741	Mir3074-1
ENSMUSG00000040605	Bace2
ENSMUSG00000096870	Gm21816
ENSMUSG00000108961	Gm32540
ENSMUSG00000035890	Rnf126
ENSMUSG00000104985	Gm42917
ENSMUSG00000097383	1500026H17Rik
ENSMUSG00000022002	Erich6b
ENSMUSG00000024325	Ring1
ENSMUSG00000094487	Gm21958
ENSMUSG00000101035	Gm28451
ENSMUSG00000099270	Gm27454
ENSMUSG00000069917	Hba-a2
ENSMUSG00000088176	Gm23094
ENSMUSG00000095487	Scgb1b21
ENSMUSG00000111952	Gm4489
ENSMUSG00000088121	Gm25721
ENSMUSG00000106544	Gm44334
ENSMUSG00000107499	Ccdc142
ENSMUSG00000069662	Marcks
ENSMUSG00000021660	Btf3
ENSMUSG00000114764	Gm20241
ENSMUSG00000101059	Gm4017
ENSMUSG00000059149	Mfsd4a
ENSMUSG00000080592	Gm22030
ENSMUSG00000093029	Gm25306
ENSMUSG00000098565	Gm27760
ENSMUSG00000069622	Gm10273
ENSMUSG00000093473	Gm20620
ENSMUSG00000092245	Gm17973
ENSMUSG00000103725	Gm7103
ENSMUSG00000096670	Ighv2-6
ENSMUSG00000046500	Fam19a4
ENSMUSG00000035596	Mboat7
ENSMUSG00000039501	Znfx1
ENSMUSG00000098599	Gm27627
ENSMUSG00000003309	Ap1m2
ENSMUSG00000072845	Tmprss11a
ENSMUSG00000043257	Pigv
ENSMUSG00000094810	Olfr907
ENSMUSG00000113041	Gm48302
ENSMUSG00000050957	Insl6
ENSMUSG00000029650	Slc46a3
ENSMUSG00000029369	Afm
ENSMUSG00000048065	Cyb5r2
ENSMUSG00000102605	Gm37264
ENSMUSG00000067722	BC003965
ENSMUSG00000084818	Gm14640
ENSMUSG00000075600	Zc3h3
ENSMUSG00000029064	Gnb1
ENSMUSG00000110863	Gm34655
ENSMUSG00000028159	Dapp1
ENSMUSG00000107576	Gm44093
ENSMUSG00000101233	Gm29242
ENSMUSG00000088232	Gm25429
ENSMUSG00000111518	Olfr1073-ps1
ENSMUSG00000020641	Rsad2
ENSMUSG00000113179	1700030L22Rik
ENSMUSG00000101720	Gm29005
ENSMUSG00000026271	Gpr35
ENSMUSG00000037997	Parp11
ENSMUSG00000032773	Chrm1
ENSMUSG00000087774	Gm22320
ENSMUSG00000052496	Pkdrej
ENSMUSG00000101960	Gm29311
ENSMUSG00000030218	Mgp
ENSMUSG00000051185	Fam174a
ENSMUSG00000021277	Traf3
ENSMUSG00000038567	Cyp24a1
ENSMUSG00000095588	Gm12350
ENSMUSG00000092686	Gm25745
ENSMUSG00000030905	Crym
ENSMUSG00000109457	Gm44909
ENSMUSG00000111169	Gm34004
ENSMUSG00000101185	Scgb1b16-ps
ENSMUSG00000098914	Gm27747
ENSMUSG00000019429	Ffar3
ENSMUSG00000089865	Gm44503
ENSMUSG00000085702	Mecomos
ENSMUSG00000030330	Ing4
ENSMUSG00000112533	Gm20758
ENSMUSG00000024769	Cdc42bpg
ENSMUSG00000055679	Ctsr
ENSMUSG00000052906	Ubxn8
ENSMUSG00000065802	Gm23041
ENSMUSG00000097837	Gm26794
ENSMUSG00000096567	Gm24098
ENSMUSG00000104628	Gm44319
ENSMUSG00000110891	Gm40639
ENSMUSG00000081251	Gm12164
ENSMUSG00000083763	Gm9050
ENSMUSG00000091985	Gm17354
ENSMUSG00000016262	Sertad4
ENSMUSG00000089536	Scarna3a
ENSMUSG00000104657	Gm47297
ENSMUSG00000111092	Gm17875
ENSMUSG00000094643	Gm8303
ENSMUSG00000099962	Gm28613
ENSMUSG00000086197	Gm13976
ENSMUSG00000064120	Mocs1
ENSMUSG00000088624	Gm23317
ENSMUSG00000101713	Gm28668
ENSMUSG00000111863	Olfr347
ENSMUSG00000029777	Gars
ENSMUSG00000093058	Gm24810
ENSMUSG00000084353	Gm15452
ENSMUSG00000070883	Ccdc173
ENSMUSG00000021037	Ahsa1
ENSMUSG00000104862	Gm6520
ENSMUSG00000111700	AC069561.1
ENSMUSG00000025041	Nt5c2
ENSMUSG00000112507	Gm47589
ENSMUSG00000085211	B430219N15Rik
ENSMUSG00000101906	Mrgprc2-ps
ENSMUSG00000037400	Atp11b
ENSMUSG00000033632	AW554918
ENSMUSG00000078984	Gm11027
ENSMUSG00000109373	Gm44690
ENSMUSG00000099928	Gm29202
ENSMUSG00000101510	Gm21573
ENSMUSG00000004821	Tmed11
ENSMUSG00000036964	Trim17
ENSMUSG00000038740	Mvb12b
ENSMUSG00000027628	Aar2
ENSMUSG00000030452	Nipa2
ENSMUSG00000079685	Ulbp1
ENSMUSG00000042073	Abhd14b
ENSMUSG00000095744	Gm22476
ENSMUSG00000069305	Hist1h4n
ENSMUSG00000081896	Gm5389
ENSMUSG00000028089	Chd1l
ENSMUSG00000088463	Gm24749
ENSMUSG00000021539	Lect2
ENSMUSG00000037126	Psd
ENSMUSG00000026806	Ddx31
ENSMUSG00000105374	Gm42551
ENSMUSG00000065792	Gm25515
ENSMUSG00000107852	Gm6227
ENSMUSG00000113855	CR974429.1
ENSMUSG00000020111	Micu1
ENSMUSG00000114709	Gm47920
ENSMUSG00000077289	Gm25766
ENSMUSG00000097637	4933417D19Rik
ENSMUSG00000100941	Gm29597
ENSMUSG00000091041	Gm17720
ENSMUSG00000099659	Gm9322
ENSMUSG00000026748	Plxdc2
ENSMUSG00000063137	Olfr177
ENSMUSG00000059873	Olfr1029
ENSMUSG00000074569	Gcnt7
ENSMUSG00000065030	n-R5s160
ENSMUSG00000080461	Gm22488
ENSMUSG00000095385	D630033O11Rik
ENSMUSG00000092833	Gm24823
ENSMUSG00000113518	Gm48304
ENSMUSG00000080054	Rpl12-ps1
ENSMUSG00000098200	Gm7763
ENSMUSG00000086072	Gm11861
ENSMUSG00000099195
ENSMUSG00000074681	Defb23
ENSMUSG00000090152	Gm16285
ENSMUSG00000098741	Obox4-ps2
ENSMUSG00000090582	Gm17024
ENSMUSG00000094554	Gm22391
ENSMUSG00000088030	Gm24991
ENSMUSG00000086904	Gm13404
ENSMUSG00000025932	Eya1
ENSMUSG00000077698	Snord12
ENSMUSG00000044375	BC027072
ENSMUSG00000080193	Gm14756
ENSMUSG00000093133	Gm25994
ENSMUSG00000088500	Gm24419
ENSMUSG00000107496	4933431M02Rik
ENSMUSG00000056459	Zbtb25
ENSMUSG00000097455	Gm26891
ENSMUSG00000093460	Six3os1
ENSMUSG00000080999	Gm11336
ENSMUSG00000038369	Ncoa6
ENSMUSG00000111834	Gm40020
ENSMUSG00000094754	Gm25020
ENSMUSG00000068173	Btg1-ps1
ENSMUSG00000086826	Gm11739
ENSMUSG00000089143	Gm25268
ENSMUSG00000096993	Gm26787
ENSMUSG00000088326	Gm25667
ENSMUSG00000103389	Gm37757
ENSMUSG00000105003	Gm40055
ENSMUSG00000045594	Glb1
ENSMUSG00000087512	Gm11985
ENSMUSG00000058443	Rpl10-ps3
ENSMUSG00000089087	Gm24006
ENSMUSG00000109956	Gm45428
ENSMUSG00000055944	E130018O15Rik
ENSMUSG00000071192	Wfikkn1
ENSMUSG00000083094	Gm4908
ENSMUSG00000109397	Gm45117
ENSMUSG00000039354	Smarcal1
ENSMUSG00000095486	Vmn2r22
ENSMUSG00000113301	Gm48103
ENSMUSG00000018698	Lhx1
ENSMUSG00000064726	Gm25854
ENSMUSG00000110398	Gm45616
ENSMUSG00000104103	Gm9517
ENSMUSG00000102141	Gm3952
ENSMUSG00000105108	Gm42687
ENSMUSG00000031327	Chic1
ENSMUSG00000094931	Vmn1r160
ENSMUSG00000064435	Gm25588
ENSMUSG00000100113	Gm28592
ENSMUSG00000100046	Gm29232
ENSMUSG00000100095	Gm28234
ENSMUSG00000111714
ENSMUSG00000007480	Mc5r
ENSMUSG00000084315	Vmn1r-ps128
ENSMUSG00000035528	Npffr2
ENSMUSG00000100536	Gm28873
ENSMUSG00000009487	Otog
ENSMUSG00000113127	Gm48154
ENSMUSG00000108123	Gm43884
ENSMUSG00000108508	Gm44978
ENSMUSG00000028755	Cda
ENSMUSG00000084802	Gm14089
ENSMUSG00000096078	Ighv1-62-2
ENSMUSG00000064682	Gm25813
ENSMUSG00000084440	Gm26254
ENSMUSG00000080349	Gm24590
ENSMUSG00000026475	Rgs16
ENSMUSG00000086313	Gm15940
ENSMUSG00000101494	Gm21792
ENSMUSG00000083057	Gm13356
ENSMUSG00000050625	Ccdc121
ENSMUSG00000060708	Bloc1s4
ENSMUSG00000099549	Gm29432
ENSMUSG00000081946	Gm11472
ENSMUSG00000112985	Gm48556
ENSMUSG00000073000	Gm10451
ENSMUSG00000100246	Gm20879
ENSMUSG00000102339	Gm21443
ENSMUSG00000082382	Gm14970
ENSMUSG00000062352	Itgb1bp1
ENSMUSG00000078498	Zfp988
ENSMUSG00000092394	Gm20445
ENSMUSG00000036693	Nop14
ENSMUSG00000095558	Btbd35f9
ENSMUSG00000018166	Erbb3
ENSMUSG00000094365	Gm21982
ENSMUSG00000035681	Kcnc2
ENSMUSG00000105349	Gm43604
ENSMUSG00000113656	Gm47370
ENSMUSG00000103598	Gm4856
ENSMUSG00000088845	Gm26355
ENSMUSG00000093458	Gm20688
ENSMUSG00000095194	Olfr936
ENSMUSG00000047867	Gimap6
ENSMUSG00000048387	Osr1
ENSMUSG00000006313	Upk1a
ENSMUSG00000093656	Gm20628
ENSMUSG00000110640	Gm45903
ENSMUSG00000100520	Gm20885
ENSMUSG00000054203	Ifi205
ENSMUSG00000028575	Eqtn
ENSMUSG00000107008	Gm2762
ENSMUSG00000104557	Gm36520
ENSMUSG00000087973	Gm23716
ENSMUSG00000027274	Mkks
ENSMUSG00000110027	C030029H02Rik
ENSMUSG00000008333	Snrpb2
ENSMUSG00000097263	Gm26804
ENSMUSG00000104323	Gm37319
ENSMUSG00000109324	Prmt1
ENSMUSG00000000402	Egfl6
ENSMUSG00000112492	Gm9111
ENSMUSG00000107671	Gm43976
ENSMUSG00000082981	Polr2k-ps
ENSMUSG00000112825	Gm9118
ENSMUSG00000109665	Gm45458
ENSMUSG00000046550	Spin2c
ENSMUSG00000103237	Gm18547
ENSMUSG00000020895	Tmem107
ENSMUSG00000108069	Hspd1-ps1
ENSMUSG00000101020	Gm28377
ENSMUSG00000047940	Stpg2
ENSMUSG00000095068	Gm26189
ENSMUSG00000072708	Olfr381
ENSMUSG00000099464	Gm5260
ENSMUSG00000036916	Zfp280c
ENSMUSG00000107331	Gm42732
ENSMUSG00000073572	Gm10542
ENSMUSG00000107367
ENSMUSG00000107106	Gm43760
ENSMUSG00000101215	Gm28569
ENSMUSG00000082543	Gm14336
ENSMUSG00000099237	Mir7216
ENSMUSG00000102610	Gm37846
ENSMUSG00000031379	Pir
ENSMUSG00000109347	Gm45175
ENSMUSG00000062511	4930512M02Rik
ENSMUSG00000060512	0610040J01Rik
ENSMUSG00000099278	CR524822.1
ENSMUSG00000081829	Gm15460
ENSMUSG00000024679	Ms4a6d
ENSMUSG00000080851	Gm12094
ENSMUSG00000099752	Gm29018
ENSMUSG00000034774	Dsg1c
ENSMUSG00000082018	Gm6322
ENSMUSG00000103145	Gm37744
ENSMUSG00000106632	Gm33466
ENSMUSG00000109716	Gm42196
ENSMUSG00000055108	Phxr2
ENSMUSG00000101184	Gm28861
ENSMUSG00000038022	Mindy4
ENSMUSG00000044903	Psg22
ENSMUSG00000061477	Rps7
ENSMUSG00000083607	Gm12640
ENSMUSG00000039347	Atp6v0e2
ENSMUSG00000114539	Gm47921
ENSMUSG00000113953	Gm48201
ENSMUSG00000087057	Gm11730
ENSMUSG00000103934	Ighv5-3
ENSMUSG00000101073	Vmn1r200
ENSMUSG00000095433	Gm21914
ENSMUSG00000039997	Ifi203
ENSMUSG00000107043	Gm42849
ENSMUSG00000114157	Gm47870
ENSMUSG00000113921	Gm48054
ENSMUSG00000027004	Frzb
ENSMUSG00000084059	Gm13046
ENSMUSG00000102488	Gm37920
ENSMUSG00000103972	Gm37466
ENSMUSG00000025410	Dctn2
ENSMUSG00000095489	Gm25737
ENSMUSG00000018974	Sart3
ENSMUSG00000074243	Gm10651
ENSMUSG00000020973	Dnaaf2
ENSMUSG00000026167	Wnt10a
ENSMUSG00000032456	Nmnat3
ENSMUSG00000071141	Rpl36a-ps3
ENSMUSG00000114059	Gm48153
ENSMUSG00000030703	Gdpd3
ENSMUSG00000085914	Gm14320
ENSMUSG00000109810	Gm45592
ENSMUSG00000029503	P2rx2
ENSMUSG00000076472	Trbv15
ENSMUSG00000075402	Krt76
ENSMUSG00000097835	Gm26910
ENSMUSG00000101718	Gm20862
ENSMUSG00000021965	Ska3
ENSMUSG00000031860	Pbx4
ENSMUSG00000026048	Ercc5
ENSMUSG00000024784	Gpha2
ENSMUSG00000000827	Tpd52l2
ENSMUSG00000077408	Gm25415
ENSMUSG00000107976	Gm44043
ENSMUSG00000084543	Gm23184
ENSMUSG00000067714	Lpar5
ENSMUSG00000095818	Gm24954
ENSMUSG00000110894	Gm48335
ENSMUSG00000100218	Gm8296
ENSMUSG00000103177	Gm18427
ENSMUSG00000109502	Gm18672
ENSMUSG00000105177	Gm43563
ENSMUSG00000095700	Ighv10-3
ENSMUSG00000021178	Psmc1
ENSMUSG00000084415	Gm12837
ENSMUSG00000109308	Gm44743
ENSMUSG00000104780	Gm19843
ENSMUSG00000030397	Mark4
ENSMUSG00000086783	Gm14262
ENSMUSG00000111921	Gm48406
ENSMUSG00000092265	Gm5682
ENSMUSG00000075168	Olfr1099
ENSMUSG00000075389	2810410L24Rik
ENSMUSG00000023263	9530002B09Rik
ENSMUSG00000113477	Gm45965
ENSMUSG00000087063	Gm15857
ENSMUSG00000099267	Mir6955
ENSMUSG00000034764	1700006J14Rik
ENSMUSG00000036944	Tmem71
ENSMUSG00000034040	Galnt17
ENSMUSG00000103901	Gm37499
ENSMUSG00000111385
ENSMUSG00000095562	Gm21887
ENSMUSG00000022615	Tymp
ENSMUSG00000074461	Gm10699
ENSMUSG00000077804	Gm24403
ENSMUSG00000036304	Zdhhc23
ENSMUSG00000041153	Osgin2
ENSMUSG00000024170	Telo2
ENSMUSG00000020232	Hmg20b
ENSMUSG00000074024	4632427E13Rik
ENSMUSG00000020405	Fabp6
ENSMUSG00000101503	Gm28364
ENSMUSG00000105495	Gm42995
ENSMUSG00000081278	Gm13186
ENSMUSG00000035431	Sstr1
ENSMUSG00000102524	Ighv1-2
ENSMUSG00000077821	Gm27450
ENSMUSG00000047502	Mroh7
ENSMUSG00000050493	Fam167b
ENSMUSG00000035868	Zfp983
ENSMUSG00000084209	Gm13811
ENSMUSG00000025102	3110040N11Rik
ENSMUSG00000085612	Gm15868
ENSMUSG00000087288	Gm13061
ENSMUSG00000066245	Gm10156
ENSMUSG00000099447	2310030A07Rik
ENSMUSG00000105230	Gm42433
ENSMUSG00000078713	Tomm5
ENSMUSG00000077177	Gm25760
ENSMUSG00000021361	Tmem14c
ENSMUSG00000093535	4930533I22Rik
ENSMUSG00000079794	AC125149.2
ENSMUSG00000082222	Gm14865
ENSMUSG00000025036	Sfxn2
ENSMUSG00000015932	Dstn
ENSMUSG00000046490	Rnf222
ENSMUSG00000081749	Gm12241
ENSMUSG00000085890	Tnfsf13os
ENSMUSG00000038910	Plcl2
ENSMUSG00000046991	Wdr27
ENSMUSG00000113005	Gm34408
ENSMUSG00000104309	Gm5846
ENSMUSG00000103088	Pcdhgb6
ENSMUSG00000097518	Gm26694
ENSMUSG00000113823	Gm270
ENSMUSG00000103293	Gm5842
ENSMUSG00000098073	Gm8048
ENSMUSG00000104230	Gm37591
ENSMUSG00000101554	Scgb2b1
ENSMUSG00000032057	4833427G06Rik
ENSMUSG00000094790	Gm6625
ENSMUSG00000073794	I0C0044D17Rik
ENSMUSG00000035476	Tab3
ENSMUSG00000079598	Clec2l
ENSMUSG00000082523	Gm12667
ENSMUSG00000092912	Gm24086
ENSMUSG00000097430	Gm10544
ENSMUSG00000055610	Olfr307
ENSMUSG00000105497	Mir191
ENSMUSG00000020397	Med7
ENSMUSG00000112606	Gm46364
ENSMUSG00000090539	Gm9602
ENSMUSG00000038650	Rnh1
ENSMUSG00000109602	Gm31597
ENSMUSG00000006575	Rundc3a
ENSMUSG00000095914	Vmn2r48
ENSMUSG00000047675	Rps8
ENSMUSG00000086451	4933431K23Rik
ENSMUSG00000086417	Gm12996
ENSMUSG00000072477	Gm10360
ENSMUSG00000053134	Supt7l
ENSMUSG00000113307	Gm48516
ENSMUSG00000047731	Wbp1l
ENSMUSG00000021188	Trip11
ENSMUSG00000101759	Gm5734
ENSMUSG00000101062	Gm28821
ENSMUSG00000038702	Dsel
ENSMUSG00000104244	2900018N21Rik
ENSMUSG00000027405	Nop56
ENSMUSG00000084686	Gm22027
ENSMUSG00000087730	Gm24650
ENSMUSG00000039781	Cep131
ENSMUSG00000108617	Gm31749
ENSMUSG00000112083	Gm47107
ENSMUSG00000104874	Gm43387
ENSMUSG00000111971	Gm48678
ENSMUSG00000090176	Cd200r2
ENSMUSG00000039100	2006-03-01
ENSMUSG00000095283	Astx1b
ENSMUSG00000104592	Gm42721
ENSMUSG00000015314	Slamf6
ENSMUSG00000081443	Gm3880
ENSMUSG00000023044	Csad
ENSMUSG00000097038	Gm26821
ENSMUSG00000086043	Gm12473
ENSMUSG00000114467	Gm48430
ENSMUSG00000111548	Gm8162
ENSMUSG00000114109	Gm18629
ENSMUSG00000114242	Gm31219
ENSMUSG00000032034	Kcnj5
ENSMUSG00000100712	Gm28446
ENSMUSG00000094850	Gm24319
ENSMUSG00000031634	Ufsp2
ENSMUSG00000065804	Gm23039
ENSMUSG00000082085	Gm6441
ENSMUSG00000081432	Gm12593
ENSMUSG00000036202	Rif1
ENSMUSG00000021645	Smn1
ENSMUSG00000082309	Gm12123
ENSMUSG00000065372	Gm22741
ENSMUSG00000038195	Rilp
ENSMUSG00000098874	Gm27960
ENSMUSG00000006642	Tcf23
ENSMUSG00000110941	Gm48477
ENSMUSG00000110717	1700047G07Rik
ENSMUSG00000104394	Gm37254
ENSMUSG00000062169	Cnih4
ENSMUSG00000095513	Gm24136
ENSMUSG00000020268	Lyrm7
ENSMUSG00000073900	Olfr704
ENSMUSG00000107949	Gm44157
ENSMUSG00000021982	Cdadc1
ENSMUSG00000103538	Olfr289-ps1
ENSMUSG00000100129	Gm29064
ENSMUSG00000111677
ENSMUSG00000033581	Igf2bp2
ENSMUSG00000093256	Gm22933
ENSMUSG00000085509	Gm11521
ENSMUSG00000058625	Gm17383
ENSMUSG00000089157	Gm22425
ENSMUSG00000073959	Olfr584
ENSMUSG00000100637	Gm20819
ENSMUSG00000108449	Gm44507
ENSMUSG00000039133	9330171B17Rik
ENSMUSG00000057650	Krtap19-2
ENSMUSG00000101841	Gm11993
ENSMUSG00000111471	Gm47350
ENSMUSG00000096922	Gm17308
ENSMUSG00000028013	Ppa2
ENSMUSG00000097729	2310015A10Rik
ENSMUSG00000100187	Gm29324
ENSMUSG00000086567	Gm2830
ENSMUSG00000032741	Tpcn1
ENSMUSG00000021905	Dph3
ENSMUSG00000090574	Traj61
ENSMUSG00000013160	Atp6v0d1
ENSMUSG00000060459	Kng2
ENSMUSG00000114054	Gm47706
ENSMUSG00000111595
ENSMUSG00000112021	Gm30346
ENSMUSG00000094736	Gm4073
ENSMUSG00000077417	Gm23746
ENSMUSG00000005800	Mmp8
ENSMUSG00000022438	Parvb
ENSMUSG00000026009	Icos
ENSMUSG00000104094	Gm37314
ENSMUSG00000106656	Gm42750
ENSMUSG00000102957	Gm21065
ENSMUSG00000069475	Gm6020
ENSMUSG00000081496	Gm13428
ENSMUSG00000098259	Gm27616
ENSMUSG00000081797	Gm8662
ENSMUSG00000104949	Hcfc1r1-ps2
ENSMUSG00000100087	Gm29475
ENSMUSG00000007603	Dus3l
ENSMUSG00000020358	Hnrnpab
ENSMUSG00000065488	Mir196a-2
ENSMUSG00000048617	Rtbdn
ENSMUSG00000064586	Gm25132
ENSMUSG00000084624	n-R5s189
ENSMUSG00000040217	Gm6369
ENSMUSG00000025732	Mcrip2
ENSMUSG00000007946	Phox2a
ENSMUSG00000072594	Gm16439
ENSMUSG00000077572	Gm24886
ENSMUSG00000021819	Zswim8
ENSMUSG00000094269	Olfr951
ENSMUSG00000074401	Vmn1r59
ENSMUSG00000083420	Gm15665
ENSMUSG00000068535	Olfr169
ENSMUSG00000114693	Gm41177
ENSMUSG00000114940	Gm21378
ENSMUSG00000104625	Gm42448
ENSMUSG00000025739	Gng13
ENSMUSG00000082913	Gm14739
ENSMUSG00000086686	F630206G17Rik
ENSMUSG00000042380	Smim12
ENSMUSG00000107650	Gm44032
ENSMUSG00000022472	Desi1
ENSMUSG00000093999	Gm26501
ENSMUSG00000110232	Gm18193
ENSMUSG00000105683	Gm43487
ENSMUSG00000108515	Olfr717-ps1
ENSMUSG00000015357	Clpx
ENSMUSG00000085990	Gm16731
ENSMUSG00000103001	A930005N03Rik
ENSMUSG00000076688	Ighv15-2
ENSMUSG00000106658	Gm36548
ENSMUSG00000100512	Ovol3
ENSMUSG00000019984	Med23
ENSMUSG00000022400	Rbx1
ENSMUSG00000027160	Ccdc34
ENSMUSG00000099384	1700110C19Rik
ENSMUSG00000097205	Gm17540
ENSMUSG00000038879	Nipal2
ENSMUSG00000029601	Iqcd
ENSMUSG00000065449	Mir365-1
ENSMUSG00000076379	Mir190a
ENSMUSG00000023433	Cela3b
ENSMUSG00000111310	Gm47005
ENSMUSG00000031480	Thsd1
ENSMUSG00000091337	Eid1
ENSMUSG00000077903	Mir294
ENSMUSG00000071252	2210408I21Rik
ENSMUSG00000073555	Gm4951
ENSMUSG00000104942	Gm3321
ENSMUSG00000105364	Gm8924
ENSMUSG00000083336	Olfr1332-ps1
ENSMUSG00000112146	Gm46210
ENSMUSG00000103573	Gm18426
ENSMUSG00000092388	Olfr306-ps1
ENSMUSG00000095347	Gm26095
ENSMUSG00000087674	4930447M23Rik
ENSMUSG00000095003	Gm25173
ENSMUSG00000070803	Cited4
ENSMUSG00000106706	C530043K16Rik
ENSMUSG00000040136	Abcc8
ENSMUSG00000097052	Snhg7
ENSMUSG00000040265	Dnm3
ENSMUSG00000033952	Aspm
ENSMUSG00000065199	Gm23461
ENSMUSG00000037661	Gpr160
ENSMUSG00000080807	Gm13117
ENSMUSG00000058740	Kcnt1
ENSMUSG00000087067	Gm11532
ENSMUSG00000095627	Gm8331
ENSMUSG00000088317	Gm26185
ENSMUSG00000105464	Rpl18a-ps2
ENSMUSG00000102020	Gm28620
ENSMUSG00000086754	Gm16098
ENSMUSG00000020799	Tekt1
ENSMUSG00000100570	Gm29399
ENSMUSG00000026535	Ifi202b
ENSMUSG00000049532	Sall2
ENSMUSG00000084613	n-R5s164
ENSMUSG00000102980	Gm38321
ENSMUSG00000064734	Gm23445
ENSMUSG00000104935	Gm43414
ENSMUSG00000081798	Gm8152
ENSMUSG00000090051	Gm8194
ENSMUSG00000111999	Gm5080
ENSMUSG00000095932	Vmn1r49
ENSMUSG00000112430	Gm30624
ENSMUSG00000093436	Gm20646
ENSMUSG00000090126	4930519F09Rik
ENSMUSG00000105133	Gm44320
ENSMUSG00000065489	Mir365-2
ENSMUSG00000022440	C1qtnf6
ENSMUSG00000068068	Gm7735
ENSMUSG00000085712	Gm15124
ENSMUSG00000062593	Lilrb4a
ENSMUSG00000076874	Traj59
ENSMUSG00000014444	Piezo1
ENSMUSG00000105031	Gm3511
ENSMUSG00000084752	Gm22451
ENSMUSG00000099971	Gm28287
ENSMUSG00000025538	Sumf2
ENSMUSG00000110354	Gm45686
ENSMUSG00000021748	Pdhb
ENSMUSG00000114179	Eif1-ps2
ENSMUSG00000100943	Gm29229
ENSMUSG00000103818	Gm38009
ENSMUSG00000024544	Ldlrad4
ENSMUSG00000087170	1700001G01Rik
ENSMUSG00000030361	Klrb1a
ENSMUSG00000090305	Gm5459
ENSMUSG00000109343	Olfr1486-ps1
ENSMUSG00000033540	Idua
ENSMUSG00000081256	Gm15791
ENSMUSG00000034278	Dnajc17
ENSMUSG00000075112	Olfr1211
ENSMUSG00000038630	Zkscan16
ENSMUSG00000111233	Gm47069
ENSMUSG00000027452	Acss1
ENSMUSG00000020720	Psmd12
ENSMUSG00000082842	Gm14748
ENSMUSG00000092042	Gm17163
ENSMUSG00000113702	Gm35558
ENSMUSG00000015653	Steap2
ENSMUSG00000114194	Gm3800
ENSMUSG00000106138	Gm44392
ENSMUSG00000048988	Elfn1
ENSMUSG00000025492	Ifitm3
ENSMUSG00000064720	Gm25856
ENSMUSG00000114884	Gm47675
ENSMUSG00000014355	Anapc1
ENSMUSG00000093873	Gm24540
ENSMUSG00000110610	Gm7769
ENSMUSG00000089269	Gm26468
ENSMUSG00000029501	Ankle2
ENSMUSG00000095659	Spin2g
ENSMUSG00000029465	Arpc3
ENSMUSG00000112279	Gm18774
ENSMUSG00000093362	Gm22802
ENSMUSG00000019891	Dcbld1
ENSMUSG00000003813	Rad23a
ENSMUSG00000084029	Gm8855
ENSMUSG00000107310	Gm7452
ENSMUSG00000084831	Gm14710
ENSMUSG00000020492	Ska2
ENSMUSG00000061517	Sox21
ENSMUSG00000006014	Prg4
ENSMUSG00000060469	Krtap19-3
ENSMUSG00000090235	Gm16244
ENSMUSG00000109100	Olfr1464-ps1
ENSMUSG00000083228	Gm11779
ENSMUSG00000109863	Gm45643
ENSMUSG00000087110	Gm11264
ENSMUSG00000102799	Gm32295
ENSMUSG00000099907	Gm10421
ENSMUSG00000083064	Gm7785
ENSMUSG00000073628	Gm10552
ENSMUSG00000073955	Olfr593
ENSMUSG00000095642	Ighv14-3
ENSMUSG00000097224	Gm26716
ENSMUSG00000087857	Gm22791
ENSMUSG00000020271	Fbxw11
ENSMUSG00000112113	Gm47698
ENSMUSG00000029373	Pf4
ENSMUSG00000044937	Ttc41
ENSMUSG00000113614	AC126554.2
ENSMUSG00000019905	Gprc6a
ENSMUSG00000068303	Spr-ps1
ENSMUSG00000113919	Gm34466
ENSMUSG00000083686	Gm13504
ENSMUSG00000056605	Krt72
ENSMUSG00000099215	Gm27682
ENSMUSG00000088304	Gm24504
ENSMUSG00000087834	Gm23957
ENSMUSG00000100796	Gm28163
ENSMUSG00000034216	Vps18
ENSMUSG00000066515	Klk1b3
ENSMUSG00000077393	Gm24338
ENSMUSG00000106685
ENSMUSG00000113692	Gm47482
ENSMUSG00000036949	Slc39a12
ENSMUSG00000102023	Gm8708
ENSMUSG00000086126	Evx1os
ENSMUSG00000039269	2300002M23Rik
ENSMUSG00000022360	Atad2
ENSMUSG00000114457	Gm36346
ENSMUSG00000099094	Gm19569
ENSMUSG00000083683	Gm6539
ENSMUSG00000109807	Gm45244
ENSMUSG00000112617	Gm47937
ENSMUSG00000043510	Hscb
ENSMUSG00000022996	Wnt10b
ENSMUSG00000085592	Gm16321
ENSMUSG00000086906	Gm15276
ENSMUSG00000047716	Olfr736
ENSMUSG00000088394	Gm26312
